# Supplementary material for: Biosynthesis of bromoform by Curvularia fungi provides a natural pathway to mitigate enteric methane emissions from ruminants
Source: Biotechnol Rep (Amst). 2025 Jan 14;45:e00876. doi: 10.1016/j.btre.2025.e00876 (PMC11791322; doi:10.1016/j.btre.2025.e00876)
Supplement: Supplementary file 7 [file mmc7.xlsx]

## Sheet: Supp Table 1
Table S1: Fungal isolates genome sequenced and/or tested for VHPO activity
*Culture ID	Species	VHPO activity	VHPO gene copy number	Genome size	template modeling score	^Group	protein length	Protein sequence(s)
CID317	Penicillium brefeldianum	yes	1	38436157	0.8539	i	557	MVILPSNEEDEVYNSNYILYWNYVGLELNWLTHSETVGGPQNGPPISARALGILHLAIHDAYFTIKPGNGFTTYLNAGLPAVQYADDPKAAVAGAAITVLEKLYTQPRAEVSQNATDRLSQLLKQWVDRFPGLDTLAPSYRFGDSVGNVILDSLDIKPNEPGAAGEFRSKDDPTNPVKLVPVNPNQPGVTRAVRQYHAPFYGITAKRFAVHNDHIVADPPVKDGKIPTVDEKTEFSDAFQEVIHLGGAPELRSTWRQPKETAGAYFWAYDGANLIGTPPRFYNRILRTLAWKYKRDGPTDESTNAEFARLFALANVAMADAGIFCWREKYHHEFLRPISAVRESSGQQMGDPFWRALGAPSTNTDRISFIPPFPAYPSGHATFGAAAFQIVRQFYKSIG…
CID372	Fusarium proliferatum	yes
CID385	Penicillium canescens	yes
CID465	Fusarium incarnatum	yes
CID503	Fusarium chlamydosporum	yes
CID507	Alternaria alternata	yes
CID572	Fusarium oxysporum	yes
CID582	Fusarium solani	yes
CID683	Alternaria phragmospora	yes	1	34932625	0.8055	i	616	MPEFTPIELPKVDEDCKYNLNYILYWNNVGLDLNRLTHTVGGPQTGPPISARALGMLQLAVHDAYFAINRPTGFTTFLTSDAKDDAYRLPDLNGAEDARQAVAGAAITILSMLYMKPAEVPKPSPHSDVAYAQLQHILDVSITEAPGGCDPATNSFLFGKAVAAKFYDLLYHKEGADQTGYTPKRGPFKFDDEPTHPVDLIPVDANLPKGDKKPNRQYHAPYYGERAKRFATHSEHLIADPPGIRSACHEVTEYDDAIREVYAMGGAPDLNTTKRTPHQTAQGMFWAYDGAMLLGTPPRLYNQIIRKIAVTHKKEKDLANSEVNNADFARLLALVNVAMTDAGIFAWKEKWEFEFWRPLSGIRDDIIRDPKRVDRGDPFWLTLGAPATNSHKAPFKPPF…
CID752	Aspergillus fumigatiaffinis	yes
CID1153	Curvularia tsudae	yes	1	35560979	0.8131	i	609	MGSVTPIPLPRIDEPEEYNTNYILFWNHVGLELNRVTHTVGGPLTGPPLSARALGMLHLAIHDAYFSICPPSDFTTFLSPDAENAAYRLPSVNGANDARQAVAGAALKMLSLLYMKPVEQPNPNPGANISDNAYAQLGLVLDRSVLKAPGGIDQESASFMFGEAVADVFFALLNDPRGASQEGYHPTPGRYKFDDEPTHPVVLVPVDPNNPNGPKKPFRQYHAPFYGKTTKRFATQSEHFLADPPGLRSNADETAEYDDAIRVAIAMGGAQALNSTKRSPWQTAQGLYWAYDGSNLIGTPPRFYNQIVRRIAVTYKKEEDLANSEVNNADFARLFALVDVACTDAGIFSWKEKWEFEFWRPLSGVRDDGRPDHGDPFWLTLGAPATNTNDIPFKPPFPA…
CID1376	Alternaria sp.	yes	1	33444372	0.7987	i	614	MATFTPIPLPQIDEPAEYNTNYVLYWHHVGLELNRVTHTVGGPQTGPPISARALGMLQLAVHDAYFAIHPSSSFPTFLTSGADNPAYALPELSGADDARQAVAGASVTMLSMLYMKPPTNPNPNPGATISDNAYAQLQYVIDKSVTDAPGGVDAASSSFNFGKAVATVFFNLLFHAPGASQAGYHPTPGPYKFDDEPTHPVVLVPVDANNPDGPKRPFRQYHGPFYGKTAKRFATQTEHMIADPPAIRSAVGEQAEYDDSVRQIIAMGGATGLNSTKRSPFQTTQGMFWAYDGSNLVGTPPRFYNQIVRRIAVTYKKEEDLTNSEVNNADFVRLLALVNVACADAGIFSWKEKWEFEFWRPLSGVRDDNFRDPNRPDRGDPFWLTLGAPATNTNDIPFK…
CID1627	Curvularia lunata	yes	1	32149008	0.8356	i	609	MGSVIPIPLPKIDEPEEYNTNYILFWNHVGLELNRLTHTVGGPLTGPPLSARALGMLHLAIHDAYFSICPPTEFTTFLSPDAEDAAYRLPSPNSANDARQAVAGAALKMLSLLYMKPVEQPNPNPGANISDNAYAQLGLLLDRSVLEAPGGVDRESASFTFGEAVADVFFALLNDPRGASQEGYHPTPGRYKFDDEPTHPVVLVPVDPNNPSGPKKPFRQYHAPFYGKTTKRFATQSEHFLADPPGLRSNADETAEYDDSIRTAIAMGGAQDLNSTKRSPWQTAMGLYWAYDGSNLIGTPPRFYNQIVRRIAVTYKKEEDLANSEVNNADFARLFALVNVACTDAGIFSWKEKWEFEFWRPLSGVRDDGRPDHGDPFWLTLGAPATNTNDIPFKPPFPA…
CID2059	Penicillium brefeldianum	yes	1	35060859	0.2645	iii	533	MSVLFTSISKNNPVKPGDAEALLEPLGLTIDPSESSDFQTLLAAVHDCAEGVAALPDYQPSPDQTKYPRENVRRPSKEEQVLGQAWAHKFLIRGNKEGGVLTGKSVSLKDVIAVAGVPQLMGSDIIPSWTPTTDATVVTRLLDAGADIHGTSTCENYCHSTSSFTSAQGTVENPYATGYSAGGSTSGGAALVAAELVDITIGGDQGGSIRVPASFCGCVGLKPTYGRVPFTGISSGDAVNDHAGPLTRSVLDAAICLDVISGYDGIDDRSLGSAKPGLTTFAANLSQGSKRLEGVRIGILKEGFEHSAVSSNVKHSVLTAVKRFRHLGATIEEVSLPSHLHGPAIWTIQQRIAGAQTLLGQNTGRRGLYTTEMEHARLPWTDDGFQRAFPSTKNVIING…
CID2159	Fusarium andiyazi / anthophilum	yes
CID2436	Curvularia spicifera	yes	1	31722895	0.8191	i	604	MGSVTPIPIPRIDEPEEYNTNYILFWNHVGLELNRITHTVGGPLTGPPLSARALGMLHLAIHDAYFSICPPSDFTTFLSPDAENVAYRLPSLNGADDARQAVAGAALKMLSLLYMKPVEQPNPNPGANISDNAYAQLGLVLDRSVLKAPGGVDQESASFMFGEAVADVFFALLNDPRGASQEGYHPTPGRYKFDDEPTHPVVLIPVDPNNPNGPKKPFRQYHAPFYGKTTKRFATQSEHFLADPPGLRSNADETAEYDDSIRVAIAMGGAQGLNSTKRSPWQTAQGLYWAYDGSNLIGTPPRFYNQIVRRIAVTYKKEEDLANSEVNNADFARLFALVNVACTDAGIFSWKEKWEFEFWRPLSGVRDDGRPDHGDPFWLTLGAPATNTNDIPFKPPFPA…
CID2451	Curvularia spicifera	yes	1	31800732	0.8211	i	604	MGSVTPIPISRIDEPEEYNTNYILFWNHVGLELNRITHTVGGPLTGPPLSARALGMLHLAIHDAYFSICPPSDFTTFLSPDAENVAYRLPSLNGADDARQAVAGAALKMLSLLYMKPVEQPNPNPGANISDNAYAQLGLVLDRSVLKAPGGVDQESASFMFGEAVADVFFALLNDPRGASQEGYHPTPGRYKFDDEPTHPVVLIPVDPNNPNGPKKPFRQYHAPFYGKTTKRFATQSEHFLADPPGLRSNADETAEYDDSIRVAIAMGGAQGLNSTKRSPWQTAQGLYWAYDGSNLIGTPPRFYNQIVRRIAVTYKKEEDLANSEVNNADFARLFALVNVACTDAGIFSWKEKWEFEFWRPLSGVRDDGRPDHGDPFWLTLGAPATNTNDIPFKPPFPA…
CID2780	Curvularia spicifera	yes	1	31986934	0.8211	i	604	MGSVTPIPISRIDEPEEYNTNYILFWNHVGLELNRITHTVGGPLTGPPLSARALGMLHLAIHDAYFSICPPSDFTTFLSPDAENVAYRLPSLNGADDARQAVAGAALKMLSLLYMKPVEQPNPNPGANISDNAYAQLGLVLDRSVLKAPGGVDQESASFMFGEAVADVFFALLNDPRGASQEGYHPTPGRYKFDDEPTHPVVLIPVDPNNPNGPKKPFRQYHAPFYGKTTKRFATQSEHFLADPPGLRSNADETAEYDDSIRVAIAMGGAQGLNSTKRSPWQTAQGLYWAYDGSNLIGTPPRFYNQIVRRIAVTYKKEEDLANSEVNNADFARLFALVNVACTDAGIFSWKEKWEFEFWRPLSGVRDDGRPDHGDPFWLTLGAPATNTNDIPFKPPFPA…
CID3213	Curvularia inaequalis	yes	1	30019842	0.8266	i	604	MGSVTPIPLPKIDEPEEYNTNYILFWNHVGLELNRVTHTVGGPLTGPPLSARALGMLHLAIHDAYFSICPPTDFTTFLSPDAENAAYRLPSPNGANDARQAVAGAALKMLSSLYMKPIEQPNPNPGANISDNAYAQLGLVLDRSVLEAPGGVDRESASFMFGEAVADVFFALLNDPRGASQEGYHPTPGRYKFDDEPTHPVVLIPVDPNNPNGPKKPFRQYHAPFYGKTTKRFATQSEHFLADPPGLRSNADETAEYDDAIRVAIAMGGAQALNSTKRSPWQTAQGLYWAYDGSNLIGTPPRFYNQIVRRIAVTYKKEEDLANSEVNNADFARLFALVDVACTDAGIFSWKEKWEFEFWRPLSGVRDDGRPDHGDPFWLTLGAPATNTNDIPFKPPFPA…
CID3472	Aspergillus aureolus	yes
CID3499	Curvularia coatesiae	yes	1	31868497	0.8186	i	605	MGSVTPIPLPKIDEPEEYNTNYILFWNHVGLELNRVTHTVGGPLTGPPLSARALGMLHLAIHDAYFSICPPTDFTTFLSPDAENAAYRLPSPNGANDARQAVAGAALKMLTLLYMKPVEQPNPNISDNAYAQLALVIDRSVLKAPGGVDRESASFTFGEAVADVFFALLNDPRGASQEGYHPTPGRYKFDDEPTHPVVLIPVDPNNPNGPKKPFRQYHAPFYGKTTKRFATQSEHFLADPPGLRSNADETAEYDDAIRVAIAMGGAQGLNSTKRSPWQTVQGLYWAYDGSNLVGTPPRFYNQIVRRIAVTYKKEEDLANSEVNNADFARLFALVDVACTDAGIFSWKEKWEYEFWRPLSGVRDDGRPDHGDPFWLTLGAPATNTNDIPFKPPFPAYPSG…
CID3707	Curvularia portulacae	yes	1	31628614	0.7991	i	609	MDPVNPIPLPRIDEPPEYNTNYILYWNHAGLEFNRVTHTVGGPLTGPPLSARALGMLHLAIHDAYFSIHPPTGFSTFLSPDAQDAAYRLPLPNGANDARQAVAGASIKMLSLLYSNPVVQPNPNPGSNISDNAYAQLQLVLDRLVQEAPGGVDRTSDSFLFGEAVADVFYALLNDPRGASQEGYQPTPGRYKFDDEPTHPVVLVPVDPNNPSGPKKPFRQYHAPFYGETTKRFATQTEHILADPPGLRSNENETAEYDDSIRVAIAMGGAQSLNSTKRSPWQTAQGLFWAYDGSNLLGTPPRLYNQVVRRIAVTYKQEADLADSEVNHADFARLFALINVACTDAGIFSWKEKWEFEYWRPLSGVRDDGRPDHGDPFWLTLGAPATNTNDIPFKPPFPA…
CID3836	Curvularia specifera	yes
CID4388	Curvularia clavata	yes	1	33399271	0.8212	i	609	MGSITPIPLPKIDEPEEYNTNYILFWNHVGLELNRVTHTVGGPLTGPPLSARALGMLHLAIHDAYFSIYPPTDFSTFLSPNAENAAYRLPSPNGANDARQAVAGAALKMLTSLYMKPVETPNPNPGANISDNAYAQLALVIDRSVLKAPGGVDRESASFMFGETVADVFFALLNDPRGASQEGYHPTPGRYKFDDEPTHPVVLIPVDPNNPNGPKKPFRQYHAPFYGKTTKRFATQSEHFLADPPGLRSNADETAEYDDAIRVAIAMGGAQALNSTKRSPWQTAQGLFWAYDGSNLIGTPPRFYNQIVRRIAVTYKKEEDLANSEVNNADFARLFALVDVACTDAGIFSWKEKWEYEFWRPLSGVRDDGRPDHGDPFWLTLGAPATNTNDIPFKPPFPA…
CID4538	Curvularia pellescens	yes
CID4564	Curvularia tsudae	yes	1	32681824	0.8119	i	609	MGSVTPIPLPRIDEPEEYNTNYILFWNHVGLELNRVTHTVGGPLTGPPLSARALGMLHLAIHDAYFSICPPSDFTTFLSPDAENAAYRLPSLNGANDARQAVAGAALKMLSSLYMKPVEQPNPNPGANISDNAYAQLGLVLDRSVSEAPGGVDRESASFMFGEAVADVFFALLNDPRGASQEGYHPTPGRYKFDDEPTHPVVLIPVDPNNPNGPKKPFRQYHAPFYGKTTKRFATQSEHFLADPPGLRSNADETAEYDDAIRVAIAMGGAQALNSTKRSPWQTAQGLYWAYDGSNLIGTPPRFYNQIVRRIAVTYKKEEDLANSEVNNADFARLFALVDVACTDAGIFSWKEKWEFEFWRPLSGVRDDGRPDHGDPFWLTLGAPATNTNDIPFKPPFPA…
CID4646	Curvularia sp.	yes
CID4689	Curvularia eragrostidis	yes	1	32956050	0.8277	i	608	MAPIIPIPLPKVDEPEEYNTNYILYWNHVGLELNRVTHTVGGPLTGPPLSARALGMLHLAIHDAYFSIHPPADFHTFLSPDATNPAYRLPATKGASDARQAVAGASLKMLTSLYSKPIVQPNPNPGANISDNAYAQLGLVLDQSVLKAPGGVDRASASFLFGEAVADVFFALLNDPRGASQEGYHPTPGRYRFDDEPTHPVTLIPVDPNNPNGPKKPFHQYHAPFYGKTTKRFATQSDHILADPPGLRSNADETAEYDDAIRVAIAMGGAQALNSTKRSPWQTVQGMYWAYDGSNLIGTPPRFYNQIVRRIAVTYKKEKDLANSEVNNADFARLFALVDVACADAGIFSWKEKWEFEFWRPLSGVRDDGRPDHADPFWLTLGAPSTNTNDIPFKPPFPA…
CID4691	Curvularia sp.	yes
CID4714	Curvularia pellescens	yes
CID4750	Curvularia pellescens	yes
CID4760	Curvularia lunata	yes
CID4851	Curvularia clavata	yes
CID4825	Curvularia clavata	yes
CID4827	Curvularia clavata	yes
CID4908	Curvularia pellescens	yes
CID5096	Darksidea alpha	yes	2	67801598	0.8625 0.8197	ii i	410 589	Gii:MKVAVGFTHFAAIASAAYSGDIVQYWVDQSALLVNGTVIGGLPSPPSGWFEAIVQGAVYLAATQSAGKSHAFQQLAVSHAAHDALLWTFHGTKLYATVNSKLKAVLGPIGLNPSSPDAVKATQIGREAAHTVIVARADDGINNFVDYEQKPAAPGVYQATPGGQPVPDTPQAQFIRLFGGLGDVKRFRAPSPPNATSPEYEPFLNYVKAQGERNSTMRKPHDTETAYYWRESSPIVWNRLANAVIGNKLATDVLASAKLYAQLNYALANAAIVSWDSNWRPVTAIRYPGIWLASKRNVYDANWTPLLTPTPNHQDYLSTHAAFGGAAAAVIRLWNGGDKVNVTLSSNVTLDDVGVITRHITNLTVAAKENGDSRVFGGIHFQFSSDAGIQIGDMV…
CID5671	Curvularia sp.	yes
CID5698	Aspergillus terreus	yes
CID5714	Curvularia hawaiiensis	no
CID5730	Curvularia sp.	yes
CID5735	Penicillium brefeldianum	no	0	34947171
CID6105	Curvularia clavata	yes
CIF6136	Curvularia clavata	yes
CID6181	Curvularia sp.	yes
CID6445	Alternaria phragmospora	yes
CID6661	Aspergillius cervinus/parvulus	yes
CID6742	Fusarium tricinctum	yes
CID6852	Aspergillus minisclerotigenes	yes
CID6918	Curvularia variabilis	yes
CID8088	Acephala macrosclerotiorum	marginal	1	67128302	0.3545	iii	189	MPTLCPGSARCIDTLLITKGIRDVIFLQPTRSSLRRVSFENRKSIPRALSAPPTSPYAAPPADTNSVNGPSLAFAPSYITPTSTSSSSDTNPETLSQNVNVISNSAFLSVSNAEGAKDSVKSTSTAPWQQRKDRTRKGLCESLEKEALPVYQVKRSKTLPLQQRAIEWITRVGKTHFDRRYATILARRE
CID8100	Clohesyomyces aquaticus	marginal	3	56786413	0.3354 0.7855 0.8618	iii i ii	229 629 417	Giii:MLSILLPIASLIASGLSAPLAATCDKTLLRSVTDSYISAQTDGKPSALTPIASNLAYFENDKTTDITKGILYSALKIDHKRSQHDTTNCSTYTELIITDTKHPYVIGTQMHLTEGQVSKVETIITDKGDWLFNATGTLNWASKEKWDPIPEAKRDTRAVIQAAADAYCDIFHDKTVKVPWGTPCARLEGGSYTGKGAASDSCNVGIPSGVELTNRRYVIDEEYGTVDVFMSFAGIPDTHEFRIEGGKLRYVHTMTVTGK Gi:MAPMIPLPPVEEPEDLKNNYILYWNAAGLDLNRLTHTVDGPNTGPPISARALGMLQLAVHDVYFAINPSERFFIFPTPFPTFLTPGHNDVNYRLPDATGASSSRDAVAGAAITMLGKLYTQMSDSIALAST…
CID8145	Curvularia pellescens	yes
CID8488	Curvularia coatesiae	yes	1	32054508	0.8186	i	605	MGSVTPIPLPKIDEPEEYNTNYILFWNHVGLELNRVTHTVGGPLTGPPLSARALGMLHLAIHDAYFSICPPTDFTTFLSPDAENAAYRLPSPNGANDARQAVAGAALKMLTLLYMKPVEQPNPNISDNAYAQLALVIDRSVLKAPGGVDRESASFTFGEAVADVFFALLNDPRGASQEGYHPTPGRYKFDDEPTHPVVLIPVDPNNPNGPKKPFRQYHAPFYGKTTKRFATQSEHFLADPPGLRSNADETAEYDDAIRVAIAMGGAQGLNSTKRSPWQTVQGLYWAYDGSNLVGTPPRFYNQIVRRIAVTYKKEEDLANSEVNNADFARLFALVDVACTDAGIFSWKEKWEYEFWRPLSGVRDDGRPDHGDPFWLTLGAPATNTNDIPFKPPFPAYPSG…
CID1298	Curvularia inaequalis		1	30071403	0.8157	i	609	MGSVTPIPLPKIDEPEEYNTNYILFWNHVGLELNRVTHTVGGPLTGPPLSARALGMLHLAIHDAYFSICPPTDFTTFLSPDAENAAYRLPSPNGANDARQAVAGAALKMLSSLYMKPVEQPNPNPAANISDNAYAQLGLVLDRSVLEAPGGVDRESASFMFGEAVADVFFALLNDPRGASQEGYHPTPGRYKFDDEPTHPVVLIPVDPNNPNGPKMPFRQYHAPFYGKTTKRFATQSEHFLADPPGLRSNADETAEYDDAVRVAIAMGGAQALNSTKRSPWQTAQGLYWAYDGSNLIGTPPRFYNQIVRRIAVTYKKEEDLANSEVNNADFARLFALVDVACTDAGIFSWKEKWEFEFWRPLSGVRDDGRPDHGDPFWLTLGAPATNTNDIPFKPPFPA…
CID316	Blakeslea trispora		0	35626804
CID342	Mortierella alpina		0	38891230
CID352	Beauveria bassiana		0	34552029
CID360	Clonostachys rosea		0	55377707
CID365	Dictyochaeta assamica		0	77267974
CID369	Leptodontidium orchidicola		2	77132489	0.615 0.384	iii iii	251 194	Giii:MPDNPTSEVTNADFARLFALVNSAMADAGIFAWNRSGSTNPFFLSYGAPDTNSNRISLKPPFPSCPSGHATFGGAVFHMMRLHYKKRDCLDFEDDAPDTIAFQITSDELNGINRDLLQPYDHSKPIEQQPGILRTLRPRSFSSLWAAIFENAVSRIWLGVHWRFDAFAAKDINTPSTDPQKELYATNEDGASAYLLVNDIRYKTVGLREDRLGIATCCNGAVYFPKDCQMLIREGTLFGFIAFGVFSKLLW Giii:MAKGFSTFLDPNSQDPAHRLPPTGDASDARNAVAAASISNATAAFTGLEAISPSYLFVNAVANVILKLLYINPDDESVQQCSYRPVPGQFKFDGDPSNPVRNFPVDPNKSDGPTKGIATFHLPYYGILAKRIAVQMS…
CID370	Leptodontidium orchidicola		2	78549881	0.6150 0.3618	iii iii	251 194	Giii:MPDNPTSEVTNADFARLFALVNSAMADAGIFAWNRSGSTNPFFLSYGAPDTNSNRISLKPPFPSCPSGHATFGGAVFHMMRLHYKKRDCLDFEDDAPDTIAFQITSDELNGINRDLLQPYDHSKPIEQQPGILRTLRPRSFSSLWAAIFENAVSRIWLGVHWRFDAFAAKDINTPSTDPQKELYATNEDGASAYLLVNDIRYKTVGLREDRLGIATCCNGAVYFPKDCQMLIREGTLFGFIAFGVFSKLLW Giii:MAKGFSTFLDPNSQDPAHRLPPTGDASDARNAVAAASISNATAAFTGLEAISPSYLFVNAVANVILKLLYINPDDESVQQCSYRPVPGQFKFDGDPSNPVRNFPVDPNKSDGPTKGIATFHLPYYGILAKRIAVQMS…
CID373	Trichoderma hamatum		0	39543648
CID376	Trichoderma koningiopsis		0	37029363
CID377	Trichoderma spirale		0	40889727
CID378	Trichoderma viride		0	37818865
CID380	Talaromyces pinophilus		0	36665592
CID383	Penicillium brefeldianum		0	36754326
CID398	Gliocladium virens/Trichoderma virens		0	40334527
CID411	Mortierella elongata / rishikesha		0	45907304
CID414	Clonostachys rosea		0	58505655
CID415	Septoriella leuchtmannii		2	36344151	0.3149 0.8030	iii ii	256 600	Giii:MSLTPQQQILKERFDATFGAAAFDESWSRMLKYAPDMFASSLRLSSVPKQKGHLSPKIQSLISISISAASTHLHVPSIHRHVRAALANGATRAEIVEVLSLTSTLGIHACTTGVPILAEVLEEQGKPLPKGMESMSKEQQAMKVAFEKNRGYWNTLWEDVLRLSPEFFDAYSEFSSVPWLNEGGRGVLEPKVKELIYCAFDTAATHMYQPGLKLHMRNVLNYGGTAEEIMEVMELATLLSISTMDAGLEVLEKELA Gii:MDSAQQLLEEPFVPIPLPPSEEPTEFSRNYILHWNLAGLDLNRLSHSVNGPQTGPPISARALSMLQLAIHDAYFAIYPSQKFSIFLTPDSQDAEYRLPALNGADDARQAVAGAAFTMLSCLYLQGGSGISRNA…
CID422	Periconia macrospinosa		1	59287238	0.8473	ii	416	MKASLLYTSFAAVANAAYSGDIVQYWVDQSAILVNGTVIGGLPSPPSGWFEAIVQGAVYLAATQSADKSLAFQQLAVSHAAHDSLLWTFHGTRLYATVNSKLKAVLGPIGLNASSADAISATNIGREAARTVLVARADDGINYFVDYEPKPPAPGVYQATPGGQPVPDTPQAQFLRLFAGLGDVTRFRAPPPPNATSPEYEPFLDQVKTQGARNSTVRKPYDTETAYFWRESSPIGWNRLAHAVIGNKYATDVLTSAKFYAQLNYALSNAAIASWDSKYFYNSWRPVTAIRYPNTYLASGRNVSDPNWTPLLSPTPNHQDYLSTHATFGGAAAAVIKIWNNGSDVVDVLLSSNVTVDNVGVITRRITNLTAAAYENGDSRIFGGIHFQFASDVGNEIGA…
CID424	Sordaria fimicola		0	38708116
CID425	Periconia macrospinosa		1	55671245	0.8475	ii	416	MKASLLYTSFAAVANAAYSGDIVQYWVDQSAILVNGTVIGGLPSPPSGWFEAIVQGAVYLAATQSADKSLAFQQLAVSHAAHDSLLWTFHGTRLYATVNSKLKAVLGPIGLNASSADAISATNIGREAARTVLVARADDGINYFVDYEPKPPAPGVYQATPGGQPVPDTPQAQFLRLFAGLGDVTRFRAPPPPNATSPEYEPFLDQVKSQGARNSTVRKPYDTETAYFWRESSPIGWNRLAHAVIGNKYATDVLTSAKFYAQLNYALSNAAIASWDSKYFYNSWRPVTAIRYPNTYLASGRNVSDPNWTPLLSPTPNHQDYLSTHATFGGAAAAVIKIWNNGSDVVDVLLSSNVTVDNVGVITRRITNLTAAAYENGDSRIFGGIHFQFASDVGNEIGA…
CID427	Microdochium bolleyi		0	39054639
CID433	Penicillium penarojense		1	41707758	0.802	ii	520	MPGSGFTTYLNASLPATQYANDPKAAVAGASITVLEKLYTQPRAEFSQNATDQLRQLLKQWVDGFPGLDTLAPSYRFGVSVGNAILDSLDIKPNEPGADQGQYRPRAGKFRFRDDPTNTVKLVPVNPNQSDVKRAVHQYHAPLYGITARRFAVHDDHIVADPPVKDGKITTVDEEAEFSGAFQEVIRLGGAPELFSTCRQPKETAGAYFWAYDGANLIGTPPRFYNRILRTLAWKNKRDGPTDENTNAEFARLFALANVAMADAGILCWREKYHHDFLRPISAVREDANQPMVDPFWRALGAPSTNTDQVSFTPPFPSYPSGHATFGAAFFQIVRLFYRRIGVMNFEEDGPDNICFDIVSDELDGVSRDLRQTYDPTQPITNQPGTVRTRVKRRFESLW…
CID435	Sarocladium strictum		2	35843144	0.8842 0.1924	ii iii	391 691	Gii:MQANQSIALVSGPVVGGLPSPTSSWFPAIVHGAIYSAALTSEKENLAFQQLAVSHAAHDALAWVFHGVRLATDIDNALRNVLDDIGIPQGSKTYNKATTIGRNAASRVAKRRADDRLNNFVDYKFGPQKPGVYQSTPGGRPLPDQPGAQFIRPFGGLKDITSFRAPPPPKATGKGYEKWVVEVKEIGGLKSTTRTAEQTEIAYFWLESSVTGWNKFANAIVKDSLADDVVASAKFYAQLNYALANAAIGSWDAKYRYNHWRPVTAIHRESIWLESGRDISDPTWVPLLRPTPSHPDYTSTHATFGGAGAAVLKDFNGGDKIDATFSSNVTLDAQGVITRRYRSIDRAAYENERSRIYGGIHFTYAGIEGTKLGRVIAEETLHLFDDHWDDF Gii…
CID442	Microdochium bolleyi		0	38895142
CID444	Magnaporthiopsis panicorum		1	43463889	0.7997	i	601	MIPILPPTGEPAEYNDNYILYWNNLALDLNRLSHSLPTNPQGGPAASSRVLGILHLAIHDAYFAINPPADGSFTSYLAELPPHDGLTDARTAVAGAAITALETLYATPSADIATATTFAMRQTISKAIDGFSNLDARLPEYRFGAAVARALVAFLIPPGDPGVGQGAYRTKEGPYRFRVEPNHPVRLIPVDPNDPDGPKQAVAESYGPFYGDGARRFAVQTDDHVIADPPAGAAREDPVEDIDSLLDTIRSGVVPEDNRARRSPRRTVTGYFWAYDGTNLIGTPPRLYNQILRKLAVERRPDASSDLAAETNNADFARLFALCNAAMADAGVFAWREKYTFEIWRPLTGVREHPSGLGDPFFQTLGSPETNNNGISFKPPFPAYPSGHATFGGATFQMA…
CID451	Darksidea sp.		2	69288895	0.8636 0.3656	ii iii	410 137	Gii:MKVAVGFTYFAAIASAAYSGDIVQYWVDQSALLVNGTVVGGLPSPPSGWFEAIVQGAVYLAATQSAGKSHAFQQLAVSHAAHDALLWTFHGTKLYATVNSKLKAILGPIGLNPSSPDAVKATQIGREAAHTVIVARADDGINNFVDYEQKPAAPGVYQATPGGQPVPDTPQAQFIRLFGGLGDVKRFRAPSPPNATSPEYEPFLNYVKAQGERNSTVRKPHDTETAYYWRESSPIVWNRLANAVIGNKLATDVLASAKLYAQLNYALANAAIVSWDSNWRPVTAIRHPGIWLGSKRNVYDANWTPLLTPTPNHQDYLSTHAAFGGAAAAVIRLWNGGDRVNVTLSSNVTLDDVGVITRHITNITAAAKENGDSRVFGGIHFQFSSDAGIQIGDMV…
CID452	Trametes versicolor		1	37003655	0.7943	i	600	MNSAQQLLEEPFVPIPLPPGEEPTEFSRNYILHWNLAGLDLNRLSHSVNGPQTGPPISARALSMLQLAIHDAYFAIHPSQKFSTFLTPDSEDAEYRLPVLNGADDARQAVAGAAITMLSLLYLQGGSDISRNATAQLKAVLDGFAAQSPGGLDQSSRSYRFGAEVAILLFQLLFHAPGASADGYHPTPGRYKFNDEPTHPVVLVPVDPNDPNGPKKPIRQYHGPYYGTTAKRVATQSEHMIADPPGLRSAADETAEYDDAIADVRRMGGAIALNSTKRSPNQTAKGHFWAYDGSNLIGTPPRLYNQIIRRVAVQYKQDADIESETNNADFARVLALANTAMADAGVFSWKEKWEFEFWRPLSGVRDDGRPDHGDPFWLTLGAPSTNTNDIPFKPPFPAY…
CID454	Monosporascus ibericus		0	86254302
CID455	Diaporthe sp.		1	64716614	0.8618	ii	412	MKLYLPLSYFVVAANAAYSGDIVQYWVDQSAILANGTVINGLPSPPSGWFEAIVQGAMYLAATKSEGKPLAFQQLAVSHAAHDTLLWTFHGTRLYATVNSKLKAVLGPIGLGTGSTDAVEAAEIGREAARTVVVARADDGINYFVDYEVRPAAPGVYQPTPGGRPVPDTPQAQFIRLFGGLVDVTRFRAPPPPNATSPAYEPFLDFVKEQGARNSTVRNPYDTETAYFWRESSPIQWNRLANLIIGNALATDVLASAKFYAQLNYPLANAAIASWDSNWRPVTAIRYPDTYLASGRNVSDPAWTPLLTPTPNHQDYLSTHATFGGAAAAVIKETWNGGRDEVDVRLSSNVTVDGVGVLTRRITNLTAAALENGDSRVFGGIHFQFASDVGNEIGAWVGR…
CID456	Laburnicola sp.		1	93656880	0.8662	ii	416	MKAFTVLTGFAAAVDAAYTSDIVQYWVDQSAILVNGTVINGLPSPPSGWYEAIVQGAVYLAATQSLSKSLAFQQLAVSHAAHDTLLWTFHGTRLYATVNSKLKAVLGPIGLDATSPDAINARDIGREAARTVIVARADDSINYFVDYEQKPAAPGVYQATPGGSSIPDTPQAQFIRLFGGLGDVKRFRAPPPPNATSPEYEPFLDHVKRQGERNSTTRESYDTETAYFWRESSPIVWNRLAHAVVGNTLANDVVGSAKFYAQLNYALANAAIASWHSKYFYNSWRPITAIRYPFTYLASNRSVYEPDWSPLLTPTPNHQDYLSTHATFGGAAAAVIKVWNNNSDTVNVTLSSNVTVDNVGVITRRITNLTAAAYENGDSRVFGGIHFQFASDVGNVVGA…
CID482	Darksidea zeta		1	88916963	0.7811	i	547	MDQPPEPAIPLPLPPVDEPAGYNKNYILYWNQVGLELNRLTHSVGGPQTGPPISARALGMLQLAVHDAYFAIKPSATFSTFLPPNHEDTDYRLPELNGANDARQAVAGAAHTMLSFLYLQTSPDISRNATAQLKALYQFGVQVVTVFYALLFHATGATADGYRPVSGLYKFDDEPTHPARLVPADPNNPTGPKKAIRQYHGPFYGKTAKGFATQSEHMIADPPGIRSAANESVEYDDAVDDIIRMDPTQTAKGYFWAYDGSNLIGTPPCLYNQIIRRIAVTYKQEEVLENSEVNNADFARLLTLADAGIFSWKEKWDFEYWRPLSGVRNDNRPDHGDPFWQSLGAPATNTNDAPFKPPFPAYPSGHATFGGAVFQIVRRYYNGRIGTWAPKQPDNIAFD…
CID488	Curvularia spicifera		1	31638729	0.8197	i	604	MGSVTPIPIPRIDEPEEYNTNYILFWNHVGLELNRITHTVGGPLTGPPLSARALGMLHLAIHDAYFSICPPSDFTTFLSPDAENVAYRLPSLNGADDARQAVAGAALKMLSLLYMKPVEQPNPNPGANISDNAYAQLGLVLDRSVLKAPGGVDQESASFMFGEAVADVFFALLNDPRGASQEGYHPTLGRYKFDDEPTHPVVLIPVDPNNPNGPKKPFRQYHAPFYGKTTKRFATQSEHFLADPPGLRSNADETAEYDDSIRVAIAMGGAQGLNSTKRSPWQTAQGLYWAYDGSNLIGTPPRFYNQIVRRIAVTYKKEEDLANSEVNNADFARLFALVNVACTDAGIFSWKEKWEFEFWRPLSGVRDDGRPDHGDPFWLTLGAPATNTNDIPFKPPFPA…
CID505	Leptodontidium orchidicola		3	73099204	0.6906 0.3811 0.7596	iii iii iii	249 220 373	Giii:MPDNPTSEVTNADFARLFALVNSAMADAGIFAWNRSGSTNPFFLSYGAPDTNSNRISLKPPFPSCPSGHATFGGAVFHMMRLHYKKRDCLDFEDDAPDTIAFQITSDELNGINRDLLQPYDHSKPIEQQPGILRTLRPRSFSSLWAAIFENAVSRIWLGVHWRFDAFAAKDINTPSTDPQKELYATNEDGASAYLPVNDIRYKTVGPREDRPGQLFPIGGVPLGIRIAGDIFYSGLRPTPEGLQPAAMG Giii:NGKRFLHVPRSQQSRSCTPASTYWRRIRCQKCSRCSIYQVLTKIYANPNPTIATSTTEIISQLISNATAAFTGLEAISPSYLFVNAVANVILKLLYINPDDESVQQCSYRPVPGQFKFDGDPSNPVRNFPVDPNKPDGP…
CID510	Leptodontidium orchidicola		3	74451453	0.7683 0.6900 0.3182	iii iii iii	373 249 194	Giii:MKASVIISTVAAVVANAAYSGDIVQYWVDQSAILVNGTVIGGLQSPPSGWYEAIVQGAIYLAAIKSSHEPLAVQQLAVSHAAHDTLLWTFHGTRLYATVNSKLRFILPSIGVDATSASGLKAIEIGRKAAKKVIIARADDGINNFVDYIPKSAAPGVYQATPGGQPIPDTPQAEFIRLFGGVGDVTRFRAPLPPAPGSAEFEAALDFVKAQGGRNSTVRRAYDTETAYFWRESSPMYFYNAWRPVTAIRYPEIYLKSGKSVTDPTWDPLLLPTPNHQDYLSTHATFGGAAGAVIRAWNGGDQVNVTLSSNVTIDNVGVVTRRITSLAAAVKENGDSRVFGGIHFQYASDQGGSTGDQVGRETLTRFDSRWDEF Giii:MPDNPTSEVTNADFA…
CID513	Umbelopsis isabellina		0	24743183
CID515	Curvularia pseudobrachyspora		1	31682553	0.8102	i	607	MGSVIPIPLPKIDEPEEYNTNYVLFWNNVGLELNRVTHTVGGPLTGPPLSARALGMLHLAIHDAYFSIYPPTDFTTFLSPDAENAAYRLPSLNGANDARQAVAGAALKMLSSLYMKPDSSSGGSISDNAYAQLALVIDRSVLKAPGGVDRESASFVFGEAVADVFFALLNDPRGASQEGYHPTPGRYKFDDEPTHPVVLVPVDPNNPNGPKKPFRQYHAPFYGKTTKRFATQTEHFLADPPGLRSNADETAEYDDSIRVAVAMGGAQGLNSTKRSPWQTAQGLFWAYDGSNLVGTPPRFYNQIVRRIAVTYKKEEDLANSEVNNADFARLFALVDVACTDAGIFSWKEKWEYEFWRPLSGVRDDGRPDHGDPFWLTLGAPATNTNDIPFKPPFPAYPSG…
CID523	Curvularia geniculata / senegalensis		1	31997662	0.8416	i	609	MGSVTPIPLPKIDEPEEYNTNYILFWNHVGLELNRVTHTVGGPLTGPPLSARALGMLHLAIHDAYFSIYPPTDFTTFLSPDAENAAYRLPSPNGANDARQAVAGAALKMLTSLYMKPVEEPNPNPGANISDNAYSQLALVIDRSVLKAPGGVDRESASFMFGEAVADVFFALLNDPRGASQEGYHPTPGRYKFDDEPTHPVVLVPVDPNNPNGPKKPFRQYHAPFYGKTTKRFATQSEHFLADPPGLRSNADETAEYDDSIRVAIAMGGAQALNSTKRSPWQTAQGLFWAYDGSNLIGTPPRFYNQIVRRIAVTYKKEEDLANSEVNNADFARLFALVDVACTDAGIFSWKEKWEYEFWRPLSGVRDDGRPDHGDPFWLTLGAPATNTNDIPFKPPFPA…
CID729	Curvularia intermedia		1	35739378	0.8227	i	604	MAAITPIPLPKIDEPEEYNTNYILYWNHVGLELNRVTHTVGGPLTGPPLSARALGMLHLAIHDAYFSIHPSADFHTFLSPDATDPAYRLPTPQGANDARQAVAGASLKMLTSLYSKPTVQPNPNPGANISDNAYAQLGLVLDRSALKAPGGVDRASASFSFGEAVADVFFALLNDPRGASQEGYHPTPGRYKFDDEPTHPVTLIPVDPNNPNGPKKPFRQYHAPFYGKTTKRLATQTEHMLADPPGLRSNANETAEYDDAVRVAIAMGGAQGLNSTKRSPWQTVQGMYWAYDGSNLIGTPPRFYNQIVRRIAVTYKKEADLANSEVNNADFARLFALVDVACADAGIFSWKEKWEFEFWRPLSGVRDDGRPDHADPFWLTLGAPSTNTNDIPFKPPFPA…
CID741	Dictyochaeta assamica		1	76730505	0.8667	ii	417	MKVSSLILYGCALGTTYATYPGDVVQYWVDQSAILVNGTVIGGLQSPPSGWFEAIVQAAVYKAALQAKKESLAFQQLAVSHAAHDGLIWTFHGTRLYATIDQKLKDILPAIGIKVGTADYDRAAAIGRQAAVLVTAARANDGINNFVDYEQQPAIPGVYQARPGGPSIPDTPQARYLRLFGGLGDVRQYRAPPPPSVNSTEYEAHVLRVRDIGDRNSTTRTPYDTETAWFWRESSPIGWNRLAHAVVGQRLAKDVVASAKFYAQLNYALANAAIASWDAKSHYNAWRPITAIRRTDIWLATRRNVSNPAWVPLLDPTPNHQDYLSTHATFGGAAGAVIAKWNKGDAVNVSLSSNVSAGGFTVITRRVTSLRQAVKDNGDSRVFGGIHFQYASDVGSQIG…
CID744	Darksidea alpha		2	65329114	0.8656 0.3604	ii iii	415 137	Gii:MKVAVGLTYFAAIASAAYSGDIVQYWVDQSALLVNGTVIGGLPSPPSGWFEAIVQGAVYLAATQSAGNSHAFQQLAVSHAAHDALLWIFHGTKLYATVNSKLKAILDPIGLNPSSPDAVKATQIGREAAHTVIVARADDGINNFVDYEQKPAAPGVYQATPGGQPVPDTPQAQFIRLFGGLGDVKRFRAPSPPNAASPEYEPFLTYVKAQGERNSTVRKPHDTETAYYWRESSPIVWNRLANAVIGNKLATDILASAKLYAQLNYALANAAIVNWDSKYFYNSWRPVTAIRYPGIWLGSKRNVYDPNWTPLLTPTPNHQDYLSTHAAFGGAAAAVIRLWNGGDKVNVTLSSNVTLDDVGVITRHITNLTAAAKENGDSRVFGGIHFQFSSDAGIQ…
CID745	Acrocalymma vagum		1	55558687	0.8481	ii	417	MRSLSVLLGALSATTTHAAYSGDIVQYWVDQSAILANGTIIGGLASPPSGWFEAIVQAAVYKAALKAKDGPLAFQQLAVSHAAHDSLVWVFHGTRLYATIDQKLKAILEPIGIEVGSAEDEQATKIGRDAAIEVAIARTDDKIANFVDYEQQPALPGVYQARPNGPIVPDTPQARYLRLFGGLGDVKQYRAPPPPSVNSTEYEKYVLQVKEVGGKNSTNRTAYQTETAWYWKESSPIGWNRLAHAVVGNTLAEDVVASAKFYAQLNYALSNAAIASWDSKSYYNSWRPITAIRRPGVWLATGRNVSDPTWTPELDPTPNHQDYLSTHATFGGAAAAVIARWNGGDAVDVSLSSNVSAGGFTVITRRITSLRQAVKDNGDSRVFGGIHFQFASDVGGRIG…
CID746	Curvularia hawaiiensis		2	31170559	0.2933 0.8116	iii i	373 609	Giii:MTNQIALSDVLSLRFETGDLETDNKFQLNRERRLNLGLIEITTFETERSTTLFCSGLTRTELDLLEAIRSGLFELIESGKENVIALPPAASPQAGQLNIPPKPSPQHRQISVNVHTDTTHAAWKEVLQPGHTYGLRFSKNNGQVFACYTDDVHDQPENLLPDQKLPVGREGSTHYFTVHDDPAPPEIFARLEMPRQAHLTGTIPFTFVIEYTTDSHESLVIDKSRSPLSVFSEDLKSVDSLIDCQDIKTGERVSWPGAFGCWDSDPHPEFPDDDDFVEISAEKPWRFECTLENLDNEDEYVRSMEGLEAGHTYKARVAGRALVAFNRWQYGKKAELLAGTKDEKMKRWEVDMDKLGSLRVERAGEDAVFEAVA Gi:MGSVTPIPLPRIDEPEE…
CID1291	Curvularia lunata		1	31708953	0.8102	i	607	MGSVIPIPLPKIDEPEEYNTNYVLFWNNVGLELNRVTHTVGGPLTGPPLSARALGMLHLAIHDAYFSIYPPTDFTTFLSPDAENAAYRLPSLNGANDARQAVAGAALKMLSSLYMKPDSSSGGSISDNAYAQLALVIDRSVLKAPGGVDRESASFVFGEAVADVFFALLNDPRGASQEGYHPTPGRYKFDDEPTHPVVLVPVDPNNPNGPKKPFRQYHAPFYGKTTKRFATQTEHFLADPPGLRSNADETAEYDDSIRVAVAMGGAQGLNSTKRSPWQTAQGLFWAYDGSNLVGTPPRFYNQIVRRIAVTYKKEEDLANSEVNNADFARLFALVDVACTDAGIFSWKEKWEYEFWRPLSGVRDDGRPDHGDPFWLTLGAPATNTNDIPFKPPFPAYPSG…
CID1411	Curvularia protuberata		1	30925930	0.8211	i	604	MGSVTPIPLPKIDEPEEYNTNYILFWNYVGLELNRVTHTVGGPLTGPPLSARALGMLHLAVHDAYFSICPPTDFTTFLSPDAENAAYRLPSTNGANDARQAVAGAALKMLTSLYMKPIEQPNPNPSANISDNAYAQLALVLDRSAMEAPGGIDRESASFMFGEAVADVFFALLNDPRGASQEGYHPTPGRYKFDDEPTHPVVLIPVDPNNPNGPKKPFRQYHAPFYGKTTKRFATQSEHFLADPPGLRSNADETAEYDDAIRVAIAMGGAQALNSTKRSPWQTAQGLYWAYDGSNLIGTPPRFYNQIVRRIAVTYKKEEDIANSEVNNADFARLFALVDVACTDAGIFSWKEKWEFEFWRPLSGVRDDGRPDHGDPFWLTLGAPATNTNDIPFKPPFPA…
*cultures highlighted in grey were tested for VHPO activity by phenol red assay.
^Three VHPO protein isoforms were identified and are described in the manuscript as group I, II and III isoforms
