# Supplementary material for: Biosynthesis of bromoform by Curvularia fungi provides a natural pathway to mitigate enteric methane emissions from ruminants
Source: Biotechnol Rep (Amst). 2025 Jan 14;45:e00876. doi: 10.1016/j.btre.2025.e00876 (PMC11791322; doi:10.1016/j.btre.2025.e00876)
Supplement: Supplementary file 8 [file mmc8.xlsx]

## Sheet: Supplemental Table 2
		Table S2: No. of sequence reads of 11,256 genes identified in RNAseq data from replicated isolate 4388 cultures
Gene ID	day 3	day3	day 4	day 4	day 5	day 5	day 5	day 6	day 6	day 6	day 7	day 7	day 8	day 8	day 9	day 9	day 9	day 10	day 10	day 10	day 11	day 11	day 11	day 12	day 12	day 12	day 13	day 13	day 13	day 14	day 14	day 14
g10000	1	8	0	3	5	6	7	8	10	13	14	15	13	24	16	20	35	21	17	34	55	36	56	66	51	74	23	33	27	159	62	76
g10001	1	0	0	0	3	0	1	0	0	1	2	0	1	0	1	1	1	1	0	0	0	0	1	1	1	2	1	0	1	0	1	0
g10002	890	758	0	607	1530	1149	4357	1269	122	3700	2564	2293	4666	3357	4809	3571	4650	6381	6488	4401	4196	3204	116	4647	3240	1768	3344	3256	4834	1605	2393	922
g10003	224	244	121	84	116	123	191	247	889	266	194	198	56	48	86	133	84	80	45	97	151	197	4722	269	238	249	29	90	45	333	274	191
g10004	231	457	16	266	1638	1793	1638	2639	121	2613	2187	1951	1249	1183	1309	37	1349	1375	1469	1097	937	1205	114	1317	1572	1153	83	2362	4225	2002	1468	1720
g10005	2150	1807	94	660	1519	2154	1737	2573	2203	2573	2574	2495	53	610	53	1243	52	733	660	890	1544	1155	975	2088	1787	1968	1823	902	57	2455	1802	1437
g10006	362	329	173	288	58	439	432	527	2225	403	683	617	937	57	599	859	767	224	176	244	239	232	1899	288	395	332	672	279	997	593	447	52
g10007	104	119	6	67	350	303	371	481	564	536	443	437	155	158	109	140	223	482	404	534	259	382	430	846	950	760	239	68	492	567	422	433
g10008	75	170	36	93	219	79	483	82	390	84	600	81	284	464	272	371	442	392	75	84	78	379	302	83	694	773	354	474	342	905	710	282
g1000	190	83	24	129	399	600	696	640	553	575	94	630	291	279	286	335	354	86	294	552	370	144	474	780	266	90	421	501	836	422	272	620
g10009	432	174	45	159	721	503	98	595	552	517	421	441	137	219	187	91	234	325	164	275	188	95	194	326	95	242	341	400	271	95	98	261
g10010	250	10	14	98	239	302	285	428	321	349	445	347	116	98	126	174	131	126	121	132	219	10	247	253	301	264	210	276	533	525	362	355
g10011	14	221	25	12	23	24	11	22	19	44	32	15	16	8	8	10	13	3	4	12	3	243	6	6	8	3	0	3	1	5	8	16
g10012	113	4	2	99	14	186	16	22	17	22	20	12	13	2	119	13	6	154	114	3	17	8	17	18	23	14	12	14	239	502	20	6
g10013	107	130	21	66	167	23	183	284	237	280	270	212	107	116	122	142	142	92	99	241	211	234	281	406	407	405	149	173	191	272	266	197
g10014	39	30	15	305	156	196	27	171	185	221	218	23	80	107	20	166	87	27	4	140	129	26	105	164	121	173	82	114	21	36	13	197
g10015	80	93	70	1	184	213	189	289	484	366	265	196	37	18	1	57	27	4	33	28	19	156	30	61	78	59	16	78	2	80	190	51
g10016	3	263	0	465	15	13	286	9	15	4	7	746	1	6	1376	5	2	2212	2	2	5	39	2	3	5	7	5	3	1490	5	63	4
g10017	479	1	6	152	3	16	12	2947	2391	3549	2299	6	1034	1127	198	1206	1604	216	1179	2075	1874	0	1636	3177	3340	16	2	1839	7	3337	2	1597
g1001	248	401	82	8	2373	1935	2632	17	553	17	429	1958	330	17	8	317	193	8	219	170	124	1755	114	198	160	2760	1308	98	103	222	2926	140
g10018	100	152	30	26	428	439	471	630	52	527	41	406	46	215	29	58	46	37	39	48	18	165	36	87	76	147	75	19	54	89	134	136
g10019	57	34	8	32	54	57	62	62	157	60	81	50	176	35	289	160	129	280	373	19	153	35	95	604	77	69	21	988	11436	964	30	1032
g10020	168	26	2	69	117	139	165	102	376	175	495	249	198	100	130	207	186	204	159	426	209	186	258	448	384	252	2352	292	553	382	248	309
g10021	103	57	50	170	364	354	333	407	1054	841	1169	563	1167	176	21	1215	1208	1889	1716	290	820	281	732	2173	634	444	273	21	3189	2824	336	2128
g100	151	50	44	200	1520	1787	1498	991	14	1002	7	1217	2	1234	1739	22	6	22	5	2162	6	743	2	8	6	2052	1413	1804	1	5	1281	22
g10022	18	183	17	24	12	17	8	12	20	5	16	21	286	1	5	7	344	3	1	1	339	4	3	4	11	8	8	0	2	4	7	3
g1002	8	14	3	14	9	11	11	29	24	6	459	11	3	339	2	5	5	363	317	9	4	381	341	792	690	7	0	337	706	866	8	274
g10023	121	9	3	155	326	457	403	555	475	428	73	450	284	5	325	368	336	8	225	627	306	9	387	183	131	683	306	5	549	206	501	17
g10024	25	135	44	94	544	87	545	572	525	502	601	62	58	298	257	312	65	434	25	103	70	348	94	21	608	147	428	416	72	23	488	509
g10025	41	55	1	6	59	606	78	92	70	46	16	602	2	58	40	71	1	52	58	582	8	108	13	655	10	15	55	87	3	740	95	137
g10026	30	32	0	53	11	20	39	8	14	18	446	13	225	3	2	1	272	2	3	4	277	3	313	27	507	722	5	4	469	663	10	7
g10027	163	181	14	4	290	451	323	405	366	384	28	425	14	267	221	301	25	356	257	420	37	307	38	640	37	602	266	347	10	58	501	313
g10028	2	0	0	74	15	12	24	16	10	21	14	12	29	19	27	32	10	21	14	28	25	48	18	49	53	35	16	26	5	13	36	36
g10029	279	406	2	124	33	44	44	24	24	111	46	47	50	22	12	41	180	11	14	13	202	26	330	28	396	35	5	5	390	431	20	12
g10030	100	80	0	1	211	219	190	273	235	268	262	280	206	146	161	235	22	210	214	230	44	278	40	418	60	478	172	212	11	95	334	289
g10031	48	51	30	16	51	75	62	58	57	47	46	56	7	18	28	32	32	17	16	27	2015	50	2116	67	3989	73	9	11	10	3344	55	61
g10032	436	25	6	1174	23	13343	10904	8566	8969	9713	6815	7342	4726	3420	20	3457	2954	2894	3171	2868	30	2697	2231	3172	2214	2855	955	22	999	3257	2333	21
g10033	767	585	234	626	9885	23	26	1605	31	2293	2128	1673	31	4990	2544	4580	2314	3695	24	2543	2026	2969	191	1961	295	1529	1365	1801	1258	295	2279	1828
g10034	38	416	280	61	2083	2628	2123	41	2174	33	432	337	3545	35	2910	35	131	147	4660	135	180	258	326	270	332	191	81	1551	134	35	42	1786
g1003	162	127	19	103	280	180	210	327	382	325	47	253	129	127	92	266	48	44	230	175	243	48	40	413	44	401	134	165	213	356	310	164
g10035	261	188	11	10	183	201	211	213	224	177	238	53	98	116	126	108	114	154	87	11	44	190	66	66	1	42	16	168	13	58	271	193
g10036	33	31	0	0	14	28	32	39	31	18	26	35	14	9	15	14	11	21	12	64	2	31	1	70	139	3	0	17	0	45	33	32
g10037	0	1	0	123	0	3	2	1	2	1	1	0	3	1	1	0	3	0	0	2	100	0	95	2	11360	166	59	0	71	0	0	0
g10038	169	96	25	3058	303	491	260	292	338	266	233	295	234	119	128	280	100	120	110	125	8379	104	9377	251	99	93	9	81	26845	136	72	81
g10039	9228	8768	1046	4	7608	9591	11591	12131	9640	10191	14028	14009	9388	8079	7972	8134	10245	9224	11074	9208	4	8731	57	10764	48	7814	17778	18480	33	11129	9861	10292
g10040	876	549	25	119	74	193	97	154	211	68	93	233	39	40	38	39	47	35	41	36	31	38	300	54	646	68	20	39	582	81	62	18
g10041	256	147	71	259	725	826	731	1012	893	755	975	971	276	231	259	443	312	327	301	446	1241	439	1798	912	257	658	183	381	29	796	427	1384
g10042	1956	1702	181	1491	66	99	57	96	104	103	108	101	2595	90	1815	2133	1914	93	71	76	395	1472	134	206	121	199	1397	1850	4	2165	2038	544
g1004	66	54	12	28	17	34	24	3148	2775	3256	13	2998	81	3351	81	153	91	3011	2903	3059	144	172	78	50	247	38	26	49	230	276	175	87
g10043	117	64	4	18	109	176	122	18	61	38	3460	19	50	43	64	119	18	19	28	10	98	85	189	221	72	230	4	11	31	24	40	1
g10044	91	89	26	65	4166	4321	4720	169	179	162	213	151	99	109	83	106	124	139	96	157	131	144	27	106	1	76	100	193	0	311	218	153
g10045	67	34	1	37	24	44	31	53	45	30	53	53	11	7	16	29	17	8	6	31	47	45	1	1	40	0	13	14	14	106	53	101
g10046	2	1	0	0	0	4	0	0	0	0	0	0	0	0	0	0	0	0	0	0	0	0	34	25	76	30	0	0	12	0	0	0
g10047	15	5	3	22	13	13	9	25	32	13	10	27	12	23	16	23	26	33	36	21	27	26	27	767	916	736	9	18	829	24	20	9
g10048	42	23	6	14	30	40	35	61	41	54	49	37	17	19	20	23	18	19	14	27	21	30	284	84	369	60	14	13	346	57	44	29
g10049	108	86	25	100	196	225	151	253	266	255	243	266	75	50	71	110	102	112	63	146	178	247	834	409	1550	394	115	150	1191	759	504	448
g10050	335	405	50	358	1088	997	1482	1440	968	1555	1688	1219	641	558	529	830	663	655	482	741	735	703	273	1217	484	1089	773	904	1818	1180	994	669
g10051	426	347	42	1072	770	1068	2977	1556	1704	520	2679	2174	13002	158	111	189	203	187	200	12913	149	186	16053	402	205	700	1250	1426	1751	916	390	1052
g1005	1731	2075	2	2287	107	183	135	162	132	132	145	113	365	18668	12875	14104	18964	20082	105	306	12962	15617	127	252	878	253	128	190	164	276	181	1850
g10052	46	35	358	34	798	955	865	1096	1071	951	854	876	59	96	79	102	93	112	21118	137	116	138	733	892	0	3544	2524	544	684	1105	830	146
g10053	471	454	58	265	2	2	2	3	4	1	3	4	385	361	487	715	419	511	387	521	631	778	1	3	821	770	399	0	3	0	0	639
g10054	4	6	0	0	303	390	398	493	395	524	439	4909	0	0	0	0	0	0	0	1	1	2	505	797	757	0	0	366	312	4010	704	0
g10055	387	367	30	109	6260	5958	5906	928	6215	5750	6725	477	200	204	216	276	293	324	165	367	468	385	561	6015	269	723	203	5537	774	895	783	577
g10056	630	605	67	215	458	642	522	7424	653	812	881	743	200	235	190	289	380	365	249	528	439	521	281	821	565	750	386	574	354	1124	267	648
g10057	197	175	20	143	470	435	544	596	434	461	611	562	289	210	207	295	250	277	327	257	194	235	324	351	12	305	183	304	159	461	7533	267
g10058	211	150	12	113	1216	786	523	1143	694	453	735	702	704	527	844	935	721	794	1366	668	401	542	14	917	9713	828	132	290	5	690	399	276
g10059	21	27	3	12	14	15	10	26	23	23	21	17	4	5	4	9	7	4	1	5	11	13	128	30	169	24	0	5	6	12	11	10
g10060	85	140	20	79	118	126	157	112	150	159	119	125	37	42	41	64	53	72	34	88	106	132	56	190	78	132	50	61	131	267	198	154
g10061	2	4	3	18	14	14	14	23	23	11	26	25	113609	119138	20	130753	113278	28	29	101080	45	45	54	91	95	77	30	40	21	65	52	26
g1006	12989	33	21	22989	89	111	78	70	68	74	129	115	26	28	124212	41	39	130404	165429	42	49	54	364	98	723	67	29	37	21	97	66	74
g10062	46	181	14	55	572	722	585	768	746	609	619	666	79	48	68	74	63	55	62	58	345	436	1378	708	1812	31685	245	417	28038	772	652	33356
g10063	188	386	3565	144	3827	5088	4562	5198	5329	3474	6251	6999	269	278	292	404	330	331	301	406	1182	1429	132	2306	172	622	40238	1318	302	2744	1365	408
g10064	1176	27	481	3613	113	122	98	144	157	116	158	114	2743	1748	1198	2425	1508	1343	2299	1700	90	153	25	49448	59516	2000	600	99	657	49890	214	2619
g10065	26	7	21	44	31	61352	26	40	27	62498	58	52	47	57	72	84	70	61	64	103	43	26	47	179	48	240	64	17	157	387	28	208
g10066	27	51	8	10	68279	49	54	79	74	40	72	69341	18	8	20	21	17	12	6	20	57	46	81048	47	63	30	10	20	34	53	63622	23
g10067	55	173	6	25	47	51	75919	81699	78536	74	81716	71	21	24	27	32	33	30	13	31	78583	82505	343	74	511	63	14	72334	20	91	46	39
g10068	200	8738	31	124	192	248	254	390	292	340	393	276	189	139	172	229	221	240	159	261	249	338	154	491	256	530	197	223	266	637	469	345
g10069	79	80	6	27	100	159	77	183	155	142	137	124	49	56	93	124	121	115	79	128	200	218	261	297	7	295	60	93	126	476	293	251
g10070	277	209	34	159	282	391	339	362	297	289	338	320	112	77	111	156	130	101	103	152	202	264	194	379	317	333	79	115	232	586	324	381
g10071	100	134	23	39	140	164	149	227	149	201	211	167	103	97	89	150	127	127	1031	149	145	187	169	284	226	249	132	174	252	452	269	283
g10072	152	85	20	122	178	223	173	241	163	187	352	322	79	84	71	80	123	113	112	156	156	147	0	231	256	172	134	244	205	170	303	187
g10073	180	139	26	0	123	256	0	239	286	193	0	276	0	0	0	0	0	0	67	0	0	0	45	319	287	316	166	0	1	469	0	0
g10074	0	0	0	21	1	0	300	0	0	0	311	0	13	361	19	390	24	23	0	37	41	39	0	0	0	0	0	28	40	0	304	40
g10075	30	21	1	0	23	44	32	32	44	61	47	43	468	15	3	16	459	1	15	1	461	0	0	56	61	46	10	497	0	71	51	0
g10076	1	0	0	52	1	1	0	0	0	0	1	0	0	0	0	0	0	1	1	554	0	536	0	0	1	1	0	0	0	0	0	0
g10077	0	0	0	2	3	0	0	0	0	0	0	1	1	0	605	0	0	1	1	0	0	0	0	1	0	0	0	0	0	0	0	1
g1007	0	0	0	0	0	2	5	5	15	1	13	2	0	0	0	0	0	727	0	0	0	0	824	0	0	1	2	1	80	0	1	72
g10078	0	0	0	0	1	0	0	0	0	0	0	0	0	0	0	0	0	0	0	0	0	0	0	0	0	0	0	0	0	0	0	0
g10079	0	0	0	0	0	0	0	0	0	0	0	0	0	0	0	0	0	0	0	0	0	0	8	0	0	0	0	0	0	0	0	0
g10080	0	0	0	1	1	0	0	0	1	0	0	1	0	0	0	0	0	0	0	0	0	0	0	0	0	0	0	0	0	0	0	0
g1008	53	10	0	11	20	2	121	19	9	82	14	16	15	12	19	25	17	136	12	27	135	68	119	139	67	55	88	39	69	13	67	45
g10081	105	49	2	100	128	132	203	187	107	294	148	102	135	117	143	229	209	44	160	267	84	315	41	509	528	591	137	133	168	78	361	295
g10082	6	88	11	63	4	29	4	16	25	6	3	9	7	5	132	10	29	215	118	20	288	42	334	79	74	97	13	218	21	571	63	61
g10083	0	9	2	17	0	8	0	0	19	0	0	0	0	0	4	0	0	8	4	0	43	0	42	39	0	0	0	24	2	131	0	0
g10084	0	0	2	0	0	0	50	0	0	0	0	49	0	0	0	0	48	0	0	0	0	48	0	1	48	48	1	0	1	0	0	0
g10085	1	0	0	0	51	0	0	2	0	4	4	0	0	0	0	59	0	0	0	0	0	1	0	1	0	0	53	0	6	0	1	6
g10086	0	7	3	6	2	3	2	73	2	1	4	1	11	66	0	2	3	0	0	31	1	1	0	4	2	1	1	1	0	1	111	3
g10087	6	1	4	4	8	6	8	7	4	82	79	9	78	15	15	8	40	26	9	75	42	29	52	95	76	113	10	23	37	408	76	404
g10088	9	3	9	7	23	8	17	7	39	7	4	4	1	4	0	1	2	1	2	4	7	3	10	11	17	15	0	4	4	34	19	42
g10089	13	8	0	28	8	5	19	10	20	9	18	17	19	11	14	16	20	13	19	29	32	20	37	59	55	58	11	28	12	157	69	131
g10090	9	11	4	3	23	28	15	29	23	42	24	16	13	24	20	37	31	36	19	54	84	69	118	126	88	162	36	53	67	509	179	341
g10091	13	10	11	12	105	3	4	11	140	3	8	7	1	0	0	0	5	1	1	3	0	2	0	1	3	144	0	0	3	5	0	4
g10092	64	44	2	22	3	151	163	177	5	157	190	201	39	35	38	47	46	46	26	59	146	133	110	203	208	8	31	48	38	172	150	115
g10093	28	19	9	34	70	58	47	65	69	74	46	55	12	31	11	19	19	25	17	22	75	38	43	106	85	112	29	11	5	225	95	18
g10094	2	34	3	8	14	18	13	27	40	29	20	20	0	22	0	0	1	0	0	0	13	24	10	36	40	42	3	2	1	33	17	0
g10095	0	2	0	0	0	2	1	0	2	0	1	2	0	0	1	0	0	0	46	0	0	0	0	0	0	0	0	1	0	1	0	0
g10096	63	1	0	0	1	2	1	0	0	0	2	0	51	0	18	22	58	23	0	40	0	0	0	1	0	0	0	28	69	0	0	49
g1009	31	15	2	11	12	19	16	16	22	13	15	18	23	19	4	11	26	69	19	11	40	38	51	82	70	72	36	77	73	156	46	26
g10097	10	9	1	4	7	10	6	7	8	10	12	7	13	17	75	81	8	7	10	72	15	13	32	40	34	33	12	9	8	42	26	75
g10098	4	4	0	1	3	0	0	3	2	3	2	0	0	0	1	1	0	1	0	0	3	0	0	1	1	3	0	0	1	1	1	0
g10099	0	0	0	0	0	0	0	0	0	0	0	0	2	0	1	0	0	0	3	0	0	2	0	0	0	2	1	2	7	0	0	0
g10100	0	0	0	0	0	0	1	1	0	3	0	0	0	0	2	0	0	2	0	1	1	1	2	0	1	2	3	0	0	0	2	0
g10101	171	159	33	137	295	343	417	374	263	423	359	356	181	214	235	335	287	287	245	337	263	405	408	525	574	550	111	331	275	717	479	467
g1010	175	172	18	276	155	142	154	250	207	183	241	167	143	106	146	151	135	168	106	217	192	174	178	236	266	229	280	198	79	407	190	203
g10102	149	103	32	198	267	340	505	589	377	518	504	472	102	214	131	197	141	161	237	175	281	221	235	566	764	336	136	113	329	555	417	290
g10103	76	54	42	58	366	391	402	333	397	344	295	298	246	174	213	333	345	284	129	453	225	350	331	280	254	606	251	696	307	386	235	387
g10104	57	48	8	48	290	472	293	476	338	498	431	497	146	113	123	186	190	187	181	335	159	139	202	243	471	280	235	222	425	631	488	163
g10105	12	34	18	13	297	277	247	596	330	340	552	285	163	652	156	182	186	149	758	136	172	228	231	606	331	197	336	334	1076	1917	468	283
g10106	1604	748	150	1431	1494	2244	1002	1298	1880	1202	1009	1389	1268	98	762	1093	928	795	86	944	962	803	987	2557	1639	2205	271	418	319	347	1206	1147
g10107	164	93	17	87	215	308	234	352	337	281	278	296	117	12	127	165	132	104	2	212	175	181	181	339	236	369	106	167	137	762	221	259
g10108	1	1	6	2	16	5	7	11	24	4	9	13	2	82	6	6	4	2	1170	6	7	2	12	8	10	9	6	7	4	14	7	11
g10109	498	296	80	394	2557	2838	2161	2338	2172	2161	2240	1932	1479	1141	865	1330	891	998	99	941	626	930	748	960	843	1079	709	1018	804	1548	1010	943
g10110	71	57	16	69	702	966	783	729	704	676	663	692	398	256	247	361	215	270	334	212	134	197	101	176	161	167	147	214	164	315	193	196
g10111	11	7	0	15	4	16	10	10	9	3	11	7	2	2	3	2	2	1	3	2	10	1180	3	12	1295	3	1	1278	103	1232	0	3
g10112	1499	672	177	754	2136	2358	1290	814	2640	956	1152	1180	617	384	484	648	488	678	427	755	1252	5	1409	1160	9	1005	640	5	1896	9	1847	801
g10113	706	63	100	66	842	894	3292	2940	813	3138	820	768	25	17	16	16	15	29	9	22	743	692	124	1229	848	68	39	533	9	1366	815	61
g10114	65	184	3	144	417	238	376	150	512	223	3477	3150	128	124	122	169	127	179	152	212	35	31	673	52	73	396	179	73	1517	102	60	318
g10115	170	67	136	37	120	177	158	114	148	156	61	69	130	153	192	215	184	208	175	238	175	267	52	285	304	309	180	140	189	500	274	247
g10116	68	199	31	153	165	232	207	242	208	200	206	185	350	356	403	550	457	560	484	628	186	265	296	289	206	918	641	188	226	444	275	821
g10117	171	6	14	733	475	616	451	248	630	572	303	265	3	672	2	1	3	5	1	638	156	521	146	904	787	6	1	196	214	1472	774	9
g10118	2	3	37	4	0	7	3	735	5	4	686	625	1	3	0	1	3	3	1	2	438	167	515	10	8	14	1	802	1334	11	1	825
g1011	1	912	0	177	1	3	7	8	2	5	6	4	879	2	832	2	845	866	885	1	3	6	5	9	4	836	1	2	4	9	4	4
g10119	7	6	0	2	6	8	4	3	8	5	1	6	6	5	4	959	10	6	5	9	11	5	11	15	14	13	967	3	0	3	3	6
g10120	2	12	0	13	0	1	2	12	2	1	3	9	3	0	0	0	0	0	0	0	1	9	2	0	0	120	0	4	1	0	0	1
g101	3	0	0	0	14	38	9	3	17	15	4	1	493	602	1000	1954	1040	208	1245	212	1	0	0	1403	823	0	516	0	0	1835	1273	206
g10121	2035	1	0	1146	174	140	266	33	156	387	17	19	132	175	264	1223	237	786	158	902	450	701	510	733	518	1220	291	578	12989	654	475	2095
g10122	189	1379	26	5	123	5429	3380	315	4694	4844	249	224	3037	2430	1414	357	2900	302	2099	2338	370	441	326	2830	2925	2183	2359	243	838	3400	225	368
g10123	787	154	189	93	4194	604	508	5479	521	534	4239	3772	1859	2710	3561	1757	1694	1903	382	353	1921	2216	2451	3247	4934	595	389	3571	188	3965	3071	2061
g1012	273	691	325	1014	400	0	2	697	0	1	685	568	365	460	236	3650	397	4009	0	2665	3248	3551	3867	703	692	3217	4646	498	3941	683	3705	3541
g10124	1	207	30	265	5	6134	129	3	127	125	0	1	1	250	2	434	1	437	5059	462	423	535	606	8	8	707	2	4897	371	18	484	368
g10125	91	5	0	0	116	173	135	6071	6496	6684	109	112	43	3	57	2	90	6	47	6	3	11	12	138	134	14	59	4	10	240	12	14
g10126	96	86	17	30	6481	149	7668	115	85	86	7040	6667	24	44	40	92	48	71	25	96	112	134	104	132	100	145	40	78	145	192	154	159
g10127	21	274	21	29	88	12	7	103	12	10	100	105	2	35	3	47	286	50	3	88	61	78	44	19	15	107	4	52	168	27	130	115
g10128	108	77	1	9	9	209	154	12	196	141	8	8	73	6	284	10	9	5	56	5	20	17	6	265	286	25	50	3	2	334	10	16
g10129	25	13	21	89	162	45	52	202	67	56	172	172	44	74	55	113	93	85	21	170	114	133	119	137	226	287	16	70	82	116	136	181
g10130	83	75	3	37	45	98	86	139	31	43	54	92	75	23	23	28	30	24	21	35	67	51	40	53	75	104	4	18	58	7	47	51
g10131	201	5	12	53	123	1883	1138	65	827	711	41	73	309	20	36	40	25	14	679	12	19	15	10	198	36	310	380	9	7	321	25	14
g10132	211	72	93	755	1045	328	346	988	123	434	599	458	34	403	519	489	254	517	34	192	378	571	234	23	242	20	19	379	458	419	170	338
g10133	26	178	31	49	306	398	749	270	332	399	310	292	370	26	28	30	22	23	125	14	14	41	29	325	21	147	100	21	31	52	24	31
g10134	431	171	7	377	251	1275	654	388	1295	775	305	163	268	168	162	324	151	150	20	170	179	240	262	45	390	28	455	143	162	216	260	108
g10135	129	20	89	63	776	322	171	1371	258	176	1056	1055	45	18	463	474	416	19	1827	15	465	24	25	357	31	312	9	23	17	30	25	479
g10136	1051	327	22	1051	185	2617	2025	316	2777	2636	270	232	1541	533	18	57	27	2160	638	570	30	594	531	590	3470	44	2040	609	3552	3812	552	13
g1013	1828	88	145	3476	1938	5787	3098	3233	3717	1403	3181	2762	1735	1531	1334	1743	1860	640	372	2467	2473	2327	3029	3812	668	633	627	2707	658	1366	3223	2430
g10137	86	960	317	215	2186	368	245	2548	264	170	1979	1782	73	1970	1802	1760	1798	2208	2101	1258	1111	1639	1344	1465	2177	3628	74	1154	576	1379	1003	645
g10138	852	1380	19	84	186	1804	1354	189	1685	2103	147	174	957	75	72	87	66	82	79	63	107	103	133	131	116	1239	1698	95	107	145	108	60
g10139	0	47	90	299	1504	0	2	1947	1	0	1874	1900	0	1309	1074	1083	1524	1789	1187	2065	1227	1251	1714	1998	1850	89	0	1828	2935	3015	1945	1922
g10140	40	701	0	0	1	69	116	0	70	150	0	0	88	0	0	0	0	0	0	0	0	0	0	1	0	1897	60	0	0	955	1	0
g10141	216	0	17	101	136	191	207	157	181	149	132	131	3489	74	98	112	105	113	68	112	112	126	110	256	144	1	3100	56	128	0	123	50
g10142	2416	121	9	28	47	10637	7257	70	9878	7663	65	57	46	4209	3311	3867	2816	3526	3387	3949	115	142	138	152	163	186	73	3927	30	171	147	179
g10143	22	51	282	3937	12483	120	105	15409	142	166	11369	6499	38	46	68	98	50	76	45	71	2875	3373	3254	5772	5687	173	4	82	3783	4062	2998	2737
g10144	8	2299	11	19	100	14	7	158	13	15	155	132	6	8	1	6	5	7	3	5	121	146	144	164	190	5009	568	5	126	285	237	205
g10145	160	26	3	18	10	532	521	14	528	525	8	9	267	331	286	324	451	481	329	697	15	11	10	22	21	147	532	616	4	358	11	10
g10146	94	10	57	128	397	1784	1180	613	1835	1255	668	620	486	64	498	65	474	533	531	721	433	424	617	738	731	11	19	749	1112	17	747	651
g1014	268	156	13	99	1268	124	293	1846	144	404	1063	1134	80	629	71	676	69	74	27	21	550	552	477	1013	862	711	76	6	752	1161	912	788
g10147	117	142	15	108	105	253	198	191	260	176	238	220	78	35	68	68	31	43	81	154	65	88	32	188	80	968	66	110	10	1451	45	33
g10148	160	285	11	101	160	153	120	245	116	397	222	270	18	77	78	100	126	113	65	11	205	228	178	342	319	64	15	23	145	118	297	288
g10149	501	132	23	243	65	27327	37193	159	17194	24299	111	156	26824	17	17	15	17	23	23	98	31	26	41	47	42	321	16966	94	21	571	25	13
g10150	5174	109	0	6430	26057	395	372	16542	124	269	24509	28881	239	16556	23652	22890	20303	24148	28714	21890	21756	18434	24465	22065	18276	45	64	21146	24933	27	20523	12371
g10151	112	3989	1271	286	371	2886	1711	128	333	1014	116	303	1243	280	203	290	276	295	12	272	207	276	363	113	459	17746	141	133	106	21411	210	107
g1015	129	109	17	826	1965	10755	6494	445	1772	6229	298	131	24	24	13	15	569	25	335	465	274	404	335	472	357	435	2215	283	75	272	261	142
g10152	403	61	115	2475	6047	43	28	1534	6696	15	1318	1509	10153	703	617	968	26	589	952	5960	8228	8727	9683	382	5514	303	43	5138	155	233	2698	210
g10153	3504	275	667	23	26	621	1046	5586	37	2146	5823	6148	5	11082	8635	10048	9121	11758	15503	38	5	40	14	3733	1	2306	5	5	2307	332	18	1031
g10154	38	3248	5	284	1021	137	52	24	778	55	15	15	775	9	5	536	5	5	3	1	320	5	307	6	1040	5	20	54	1	1625	206	7
g10155	2083	35	89	33	60	604	733	1241	119	52	1625	878	20	325	189	11	143	165	299	117	33	486	44	527	66	404	13	65	6	28	50	17
g10156	32	3282	12	106	51	1307	957	89	555	653	52	44	485	26	25	471	30	26	10	43	67	60	759	94	70	115	1001	21	8	50	947	57
g10157	297	37	34	77	442	92	209	710	1239	1086	641	685	575	526	581	48	597	810	494	833	641	678	79	1189	1157	1113	976	909	1745	139	978	824
g10158	149	369	19	98	842	233	94	1277	186	176	1077	1248	40	695	679	605	797	1147	687	1162	778	758	658	1409	1055	1144	140	1099	1990	1483	219	752
g10159	237	170	21	136	136	137	223	516	187	307	154	171	123	41	38	756	71	47	42	70	95	128	101	224	266	88	361	153	1501	1522	94	243
g10160	147	199	62	146	175	247	403	228	247	421	265	262	235	102	63	105	134	147	126	346	74	79	83	527	226	149	124	376	606	370	136	220
g10161	377	138	32	162	230	164	195	261	201	186	352	388	147	141	101	84	169	189	214	226	127	140	108	373	191	415	466	296	121	309	158	418
g1016	124	289	14	178	211	275	291	224	1250	180	173	153	528	109	134	239	139	122	163	128	146	201	144	367	220	264	202	142	467	553	202	212
g10162	300	133	66	101	145	1073	782	300	324	928	336	334	0	761	142	136	144	170	831	215	139	232	178	305	249	225	928	217	326	653	233	395
g10163	132	222	14	204	742	2	0	1348	0	1	980	904	6	0	711	203	734	1042	0	1037	563	689	483	944	767	322	0	1054	1637	1265	857	766
g10164	0	159	0	0	0	13	20	0	19	27	0	1	659	13	0	776	0	0	3	0	0	0	0	0	0	846	4	1	0	378	0	0
g10165	13	0	3	8	20	109	186	19	140	251	15	11	82	40	6	0	10	3	42	9	30	32	33	45	39	3	27	6	16569	1	42	36
g10166	115	9	15	58	109	55	87	156	87	171	145	155	32	31	74	5	77	88	28	95	135	153	98	294	201	45	53	43	8	58	155	58
g10167	190	97	7	47	54	1470	1445	93	1576	2557	79	98	76	75	26	117	45	62	414	69	70	82	91	164	143	199	461	35	26	163	93	64
g10168	977	101	154	760	1584	539	357	1946	435	313	1771	1860	630	472	1679	30	418	501	90	527	245	359	397	582	786	150	233	767	21	121	441	337
g10169	148	1266	21	117	689	130	76	358	121	46	389	434	225	205	313	382	207	228	180	253	197	203	318	279	285	544	8	307	556	471	272	248
g10170	68	115	7	17	325	21983	14152	106	16486	13822	89	86	14	25	169	205	19	18	21	24	16	14	16	42	30	339	4537	13	402	470	15	5
g10171	2130	41	637	72	83	188	1425	1056	206	1189	1141	15443	15999	12073	18	40	11048	13110	14866	11397	5809	6678	5467	8769	6802	24	104	1232	10	29	5461	3214
g10172	60	1639	46	5705	16776	0	129	16307	2	556	15624	1178	418	200	13003	15509	189	207	256	232	343	406	242	644	497	6638	0	6911	3432	5540	404	56
g10173	3	39	0	41	198	0	0	356	0	6	625	341	10	3	303	389	1	0	1	3	0	2	2	5	0	496	0	245	2015	229	4	2
g10174	0	3	0	2	1	11617	6	3	755	5	0	3	356	2	1	388	0	0	1	0	0	3	0	2	1	0	3452	1	73	3	2	0
g10175	3488	0	788	356	1	3194	9300	10	9124	9846	4	2	4	469	0	9	4401	5084	5236	4654	3490	3603	4513	4242	4561	0	3216	0	1	2	3825	4676
g10176	3140	2517	652	0	10381	33	3260	10495	3117	4829	10670	9009	5830	3795	4194	5	3454	3247	613	3750	3402	593	5081	5105	5696	4292	11	4380	0	5496	5140	4824
g10177	54	2526	7	3571	2843	19	31	4173	13	33	5209	4420	3396	2417	560	5134	691	10	2913	665	33	3890	13	40	692	601	3	3389	6395	7041	19	16
g10178	37	33	4	2249	25	131	783	37	23	178	29	24	12	6	2614	3286	11	3	8	7	764	15	8	774	18	5141	198	19	6379	40	12	812
g10179	914	741	10	28	19	989	31	782	120	25	22	20	10	7	10	13	10	119	2	8	7	16	176	21	19	36	936	11	5	12	877	5
g1017	23	36	99	19	851	2145	103	28	963	123	185	125	45	59	2	6	134	918	50	301	172	165	967	482	380	13	275	268	2	714	361	261
g10180	18	28	54	27	60	100	1221	168	2050	1301	1397	1350	842	718	56	59	724	806	726	906	624	804	753	1162	1048	550	10	446	466	982	795	575
g1018	323	249	2	399	1635	48	91	1708	76	61	77	129	56	23	621	922	35	10959	32	32	26	38	32	37	23	1152	15985	22	379	1104	41	58
g10181	73	1284	258	18	51	2832	34	68	28	49	77	56	17	11	33	1007	24	34	14	29	36	38	26	74	45	52	6	13998	7	65	44	24
g10182	36	55	8	6	35	42	54	52	2312	21	33	42	2177	17	11	34	22	15	25	14	14	14	10	42	25	48	4	19	19025	98	15	19
g10183	31	16	4	29	2574	129	22	3139	44	17	15	22	20	3891	20	17	10	18	4259	13	6	3478	14	18	21	20	5	8	17	24	24	25
g10184	3338	17	0	339	56	1	4	38	76	2	1	0	1	1	3639	34	0	5	6	0	0	9	0	0	0	27	0	11	7	32	0	4735
g10185	10	36	0	80	22	282	167	21	3	159	5991	54	0	0	4	10	37	0	0	14	5468	0	47	6171	6288	4755	2	0	10	4926	5138	0
g10186	9	4	28	0	4	68	7854	5	175	95	118	125	108	81	1	0	7107	19	86	109	28	111	6641	9	85	0	138	16	0	0	16	3
g10187	21	10	5	200	198	222	93	133	100	8071	128	7915	106	71	40	226	108	88	84	7627	96	124	110	98	101	14	107	189	10	8	125	202
g10188	35	39	17	47	66	885	138	107	150	222	215	199	121	96	68	104	131	96	67	174	133	157	177	233	266	152	89	123	330	280	210	162
g10189	60	60	0	34	133	0	1	177	0	0	0	0	0	0	79	112	0	0	0	0	1	0	0	0	0	293	0	0	136	332	0	0
g10190	0	0	0	0	1	2	4	1	9	5	4	5	3	2	0	0	4	3	3	4	5	5	3	9	10	0	3	6	0	0	7	2
g10191	1	3	0	3	4	0	0	8	0	0	0	0	0	0	0	1	0	0	0	0	1	0	0	0	0	8	0	0	6	8	0	0
g10192	0	0	0	0	0	1411	1102	0	1297	913	1556	1198	0	1	0	0	1	1	1	2	0	1	0	1	0	0	0	1	0	0	0	0
g10193	271	171	0	162	1443	5	2	1779	7	1640	7	2	1	0	1	0	2	0	1923	0	0	2	3	2	0	2	243	0	1	2	0	2
g10194	8	7	45	7	4	0	5	9	5	2	4	1	20	16	1	4	7	4	7	8	409	5	336	8	26	0	0	356	268	1	475	404
g10195	2	3	6	1	0	45	44	4	100	6	69	20	30	47	8	36	46	63	14	542	6	574	5	159	80	19	1	5	0	14	8	6
g10196	15	44	11	45	39	24	62	76	30	50	79	59	586	0	527	42	555	0	36	72	69	79	87	567	609	116	58	43	3	130	104	87
g10197	65	61	0	17	39	0	3	70	1	90	0	0	8	0	49	0	0	0	568	0	1	1	0	0	1	534	0	0	26	0	1	1
g1019	2	0	0	0	1	0	0	5	0	3	0	0	0	715	0	0	0	732	2	0	0	0	0	0	0	2	0	0	1	0	0	0
g10198	0	0	0	0	0	16	13	0	19	0	15	23	6	7	0	757	11	7	0	17	13	19	24	25	29	0	10	11	0	728	34	18
g10199	19	10	2878	14	17	49033	72333	33	36905	14	40812	50477	17987	13021	6	12	5679	6580	7	6084	6221	8428	7058	7952	8327	26	4690	7101	10	49	7321	4804
g10200	52108	34479	304	18627	37553	3642	3584	37320	3499	53650	3929	4302	1390	1484	6653	17123	1540	1719	11885	1772	1464	1607	2151	2429	2312	6700	1467	1924	2876	7861	2657	2966
g10201	3354	2310	16	1542	2418	178	176	3620	226	2994	111	200	145	89	1166	1414	117	138	1483	174	146	101	139	286	229	2195	52	76	2505	3560	184	115
g10202	106	125	12	154	145	3301	2590	246	2213	215	193	2795	81	2047	53	119	2863	3529	79	13	1757	163	1984	4125	125	282	3611	3317	55	262	2285	3033
g10203	428	275	79	25	3010	606	503	2595	523	138	2510	681	3058	281	3163	160	314	411	2852	3981	191	1705	380	473	2288	2987	308	408	3732	15	368	378
g1020	198	150	43	546	438	725	625	615	48	2916	606	951	315	412	26	2782	523	39	297	432	249	322	439	45	449	470	358	467	590	3983	482	571
g10204	191	35	65	243	563	1053	994	799	818	613	973	1492	609	812	245	307	50	500	485	505	43	472	623	590	549	569	878	867	4	463	1048	1312
g10205	227	175	82	252	990	10	5	1210	1040	866	1390	11	940	11	394	547	1118	1152	844	1464	550	624	14	1498	1119	1526	6	10	673	752	59	6
g10206	14	190	3	252	5	177	67	11	8	1193	11	133	16	12	929	1231	12	18	19	19	7	18	69	18	25	26	9	7	1663	2551	16	28
g10207	71	6	45	2	67	82	52	62	64	19	75	85	20	76	14	19	39	33	11	44	27	18	42	54	21	73	17	23	9	22	36	56
g10208	19	74	15	87	64	604	614	588	521	81	532	641	214	216	25	14	303	318	75	456	263	304	272	667	536	47	238	289	37	62	377	328
g10209	123	129	25	89	338	184	176	183	169	455	230	180	114	62	216	243	88	65	196	77	92	108	112	190	175	573	73	2088	388	630	154	110
g10210	124	101	647	93	126	10372	2089	99	5751	167	210	2574	1315	0	76	96	257	188	62	288	968	1077	1280	3030	9150	186	0	89	79	217	1014	1018
g10211	10960	9221	49	0	1026	360	329	4869	455	3478	1357	13	11	889	155	1192	140	165	270	175	183	334	1	1111	1	3103	1564	0	859	0	218	3138
g1021	11	1370	13	4816	365	495	301	13	422	502	393	316	311	228	104	452	187	2	169	241	120	123	299	302	585	430	46	1504	94	2435	180	1
g10212	561	96	3	382	282	1307	262	458	142	18	305	287	122	150	2	18	3	194	163	116	3	1242	83	294	213	302	129	120	2	290	3	130
g10213	68	507	28	106	119	184	1345	392	352	255	26	1313	97	37	131	196	109	176	3	184	1325	3	214	324	259	284	223	154	130	253	259	112
g10214	467	127	32	172	275	441	287	258	5	244	246	245	98	120	152	141	124	166	66	5	277	336	111	250	200	272	135	231	306	342	225	222
g10215	190	671	127	96	2186	3220	2031	365	2492	289	293	270	1037	1132	127	187	832	1017	144	792	117	182	1009	5	1317	906	392	1377	147	412	896	222
g10216	685	6	0	668	1557	3	6	2316	3	2184	1877	2144	1	0	760	1230	2	3	1265	4	691	1153	1587	994	1531	10	0	207	856	688	14	409
g10217	28	22	1	5	6	16	7	5	19	9	8	9	7	12	2	2	7	10	2	29	8	10	10	7	3	52	9	609	0	16	40	4
g10218	9	18	41	9	2	415	29	21	366	25	33	28	155	202	14	14	265	287	7	444	26	24	32	66	48	8	1802	7	20	86	560	42
g10219	197	139	5	57	17	9	345	432	131	364	426	394	67	72	199	232	87	113	202	104	283	291	324	659	595	709	297	14	684	939	135	541
g10220	139	85	76	118	283	188	216	138	1011	123	144	156	563	737	43	85	706	783	74	968	108	112	113	137	143	123	135	409	282	298	2077	129
g10221	705	373	77	275	205	1278	753	1051	782	1120	996	869	423	634	531	613	613	608	592	684	832	862	1282	1183	1156	1243	730	117	1329	1499	996	936
g10222	578	394	73	123	806	770	591	817	1019	2155	587	603	991	2091	480	827	1774	2345	555	2204	486	579	549	736	1043	1055	428	777	1046	1115	602	492
g10223	220	181	36	342	619	888	727	1055	210	736	692	790	336	35	1403	949	40	58	1698	51	1146	1230	1536	805	833	620	1164	491	496	907	1711	1158
g10224	222	418	7	254	782	256	320	233	192	729	172	218	74	353	323	88	124	154	35	132	87	83	80	257	1068	567	79	1560	1033	2106	97	99
g1022	476	95	34	69	96	136	165	194	2489	127	161	155	106	89	58	133	483	566	370	154	215	274	234	286	127	121	179	99	205	142	298	304
g10225	184	89	19	73	132	175	495	222	200	126	204	167	38	59	108	442	95	91	91	97	466	126	128	300	302	277	79	163	237	488	237	308
g10226	56	161	11	85	424	192	141	173	145	234	146	141	37	39	62	72	58	54	35	1	130	601	577	201	190	270	616	119	182	432	135	198
g10227	205	104	0	42	127	667	164	3	648	172	2693	11	9	1	35	51	0	2	19	730	92	109	86	1	145	208	36	60	71	2589	0	632
g10228	124	34	21	21	127	0	51	867	0	45	3	1017	147	83	2	5	191	239	0	290	2	4	2	391	2	0	5	7	2	268	819	0
g10229	9	238	0	273	1	600	521	894	659	838	852	836	0	1	296	112	1	0	357	3	170	225	250	1	150	352	1118	1196	3502	3	253	388
g10230	129	4	2	33	605	0	2	2916	5	442	0	5	25	13	0	1	36	36	0	27	0	3	1	993	0	2	0	813	0	307	0	0
g10231	2	3	31	3	3	22	18	5	27	2	906	28	1177	229	23	23	278	364	20	374	9	17	14	45	31	27	10	2	9	0	17	27
g10232	10	1257	61	11	35	1463	879	28	640	8	26	936	312	2243	263	1207	2109	318	198	284	1274	520	520	1482	770	1649	235	6	521	43	606	413
g1023	1170	114	60	372	1016	734	343	832	289	1021	10609	431	353	244	1689	372	332	3154	193	1474	587	1639	2208	941	2309	691	1125	296	10701	946	456	2566
g10233	194	268	264	246	574	458	3454	708	2922	669	834	4269	2718	1669	170	217	1796	1609	2785	3633	356	332	686	448	589	418	2408	393	2188	1998	3154	2975
g10234	307	1778	18	2226	422	3624	551	5042	3666	2845	585	3895	228	215	1636	2338	332	417	1582	392	1956	1503	2184	2872	2506	2302	4055	2036	10024	2592	1945	4062
g10235	1999	342	74	164	3739	618	2346	3640	680	4642	4701	782	1716	933	217	233	950	1043	278	1166	361	362	472	234	514	483	649	3501	1924	4377	589	607
g10236	321	257	22	50	496	2108	611	778	2384	600	730	3068	44	55	817	1407	118	103	1003	108	1625	1515	1398	627	2224	2267	360	517	809	827	1915	1392
g10237	951	626	72	628	1419	210	174	2195	209	3120	1786	245	542	349	63	95	418	404	56	510	141	186	196	3210	221	239	83	829	3600	2606	266	244
g10238	147	135	79	64	173	1364	951	299	1380	187	266	1711	99	162	290	482	185	188	320	317	423	405	457	249	628	630	232	142	104	392	551	383
g10239	219	200	30	188	957	410	232	1351	306	1202	1586	272	27	34	102	196	53	45	132	62	193	238	219	704	352	474	171	397	490	616	323	317
g10240	125	172	21	107	322	89	80	330	100	266	269	80	301	308	20	40	450	487	24	761	86	106	78	381	98	136	21	225	341	555	131	99
g10241	138	71	33	47	70	441	425	75	487	80	69	895	301	249	244	314	259	321	302	357	446	421	578	119	786	1026	420	44	43	187	723	734
g1024	170	151	58	221	274	1071	541	593	514	510	894	522	41	72	1102	320	1352	1746	280	2246	298	339	445	1071	406	440	307	606	722	1337	460	1282
g10242	249	244	0	199	476	623	21	569	14	383	563	23	24	19	236	23	44	63	1374	27	43	26	68	495	1525	2017	55	1082	1002	573	50	386
g10243	2	236	1	2	20	18	9	19	15	26	27	16	10	4	48	53	117	27	60	8	49	46	29	29	32	30	41	359	539	1607	39	69
g10244	3	5	34	6	22	20	13	18	26	12	11	42	256	469	57	3	0	7	35	5	17	2	6	2351	40	35	1	44	6	73	4	7
g10245	429	6	32	0	47	14	416	102	803	322	90	540	74	92	7	411	345	478	1	596	345	355	315	87	4	4	456	156	20	53	502	4
g10246	50	0	17	419	477	681	577	808	143	164	561	590	695	106	344	579	111	132	411	121	90	103	123	17	464	556	650	8	1	2	202	459
g10247	89	106	13	89	134	171	127	214	530	703	614	128	210	759	93	99	71	92	114	49	90	106	123	636	155	131	56	506	686	756	116	189
g10248	56	46	64	128	660	528	241	671	1	203	154	337	2	2	118	216	1	6	124	3	5	791	789	155	140	135	44	125	107	231	784	56
g10249	48	55	0	64	439	4	2	851	893	761	637	6	109	96	6	4	157	140	5	161	903	6	10	128	10	11	3	96	132	109	18	11
g10250	5	13	19	3	4	149	145	6	201	1	7	173	4	11	126	144	7	2	101	1	199	200	258	9	313	346	153	5	3	19	318	345
g10251	99	123	4	56	123	28	10	236	20	226	236	10	0	0	4	9	0	0	3	0	8	6	8	361	4	5	1	214	282	549	4	6
g10252	8	7	0	29	11	0	0	10	3	10	15	0	603	634	506	0	484	457	0	491	0	0	0	5	1	0	0	5	1	5	1	0
g10253	0	0	68	0	1	1448	1076	0	1348	0	0	1380	187	169	0	1241	157	242	674	239	1084	923	1083	0	1367	1480	152	0	1	0	1288	1239
g10254	50	73	37	682	1695	2928	966	1483	2868	1300	1331	1517	173	394	416	190	210	247	196	329	491	252	444	1749	1435	1282	170	362	180	1841	812	399
g10255	143	135	53	164	314	464	401	2799	393	1526	1834	451	490	176	141	255	1175	1191	409	1070	171	335	224	984	293	264	300	262	411	594	264	210
g1025	241	272	169	389	434	588	477	372	574	388	391	534	2589	1331	394	2246	538	589	248	551	214	1035	305	306	497	552	477	444	509	285	390	374
g10256	1498	623	37	177	3309	5715	2932	709	3362	492	447	3166	459	515	234	594	467	465	2051	101	887	524	729	552	1720	1526	415	545	540	596	1001	1247
g10257	383	252	7	2109	1013	1374	915	2905	1233	1803	2826	1043	150	134	1526	566	117	94	472	771	374	195	402	2093	738	715	142	705	191	1646	564	555
g10258	67	666	4	392	528	467	623	1203	506	995	952	372	22	9	375	689	24	14	153	25	210	35	174	813	239	153	137	244	327	804	312	250
g10259	817	38	25	183	40	90	61	744	62	495	503	57	591	87	149	266	99	122	11	115	28	140	26	213	63	57	13	148	19	382	54	46
g10260	24	20	93	10	847	185	132	95	182	59	61	191	86	62	21	24	70	72	84	109	141	990	185	58	205	228	141	16	310	70	243	258
g10261	108	91	23	48	155	142	110	204	205	170	249	177	68	390	77	111	450	270	63	489	127	159	141	223	184	187	37	185	934	362	190	166
g10262	234	119	23	76	119	378	266	174	903	128	159	324	371	22	65	88	17	13	253	18	205	232	474	190	183	351	23	92	112	299	60	17
g10263	107	119	24	74	272	21	22	498	59	183	309	39	19	626	205	333	358	9	14	10	22	24	15	87	32	28	285	36	16	28	25	13
g10264	43	44	6	20	28	8	14	28	2	19	25	18	244	358	7	19	9	22	297	10	12	19	300	17	11	21	9	13	13	19	16	306
g1026	30	20	5	4	10	29	26	15	44	25	11	36	9	7	304	14	14	438	2	491	368	426	12	17	29	34	7	337	294	23	12	7
g10265	7	8	5	21	346	2132	465	35	465	31	29	485	22	12	6	370	497	249	633	253	22	39	10	36	976	410	3	7	2	20	489	7
g10266	66	58	91	198	34	546	796	1510	2483	549	504	1979	937	495	23	25	11	15	11	14	341	877	387	389	47	59	31	3	0	127	470	52
g10267	717	390	179	59	623	1493	225	1025	1170	958	1118	1325	32	29	385	1945	218	182	772	209	12	11	36	47	679	693	16	79	16	53	35	37
g10268	3341	2806	6	368	405	295	123	642	299	791	1740	164	145	226	16	22	101	149	11	169	173	247	180	350	595	373	43	28	28	700	219	174
g10269	86	59	44	68	171	314	310	321	281	243	259	363	125	102	138	170	50	34	139	39	161	238	222	819	253	298	131	92	53	328	304	234
g10270	205	152	0	87	242	9	41	341	19	339	388	30	33	39	105	161	141	203	90	197	31	53	32	368	53	55	38	156	204	330	45	18
g1027	6	12	0	9	40	105	181	56	180	45	66	142	155	116	58	116	7	1013	54	6	306	259	214	66	286	269	70	114	4	32	277	181
g10271	36	17	0	16	74	1134	1199	111	1026	116	84	3	8	1	148	216	15	7	169	24	11	1021	1099	342	10	1017	2	114	174	335	9	3
g10272	3	7	115	0	8	6	4	1145	1	6	1088	13	9	12	4	7	23	21	4	731	14	10	4	1069	1190	15	11	5	0	1225	23	31
g10273	4	5	0	11	13	16	11	5	23	28	5	55	25	16	7	11	3	21	9	19	16	8	17	5	34	38	6	9	10	5	27	55
g10274	21	6	3	17	23	34	31	28	44	55	8	8	2	3	7	23	8	1	16	4	1	26	20	45	30	28	2	24	8	27	2	1
g102	11	13	0	3	10	4	9	45	5	13	56	36	53	0	1	0	1	751	1	1	14	1	2	34	2	0	0	0	2	29	29	2750
g10275	2	5	0	0	0	17	4	12	11	45	10	0	1	0	1	31	689	1	2	0	1	11	14	1	18	18	2	5	2	1	2	0
g10276	4	0	0	0	0	2	0	12	1	2	41	588	143	117	1	3	101	0	0	180	134	1	2	28	4	3	634	0	0	3	177	3
g10277	338	213	76	659	454	644	438	1	555	388	2	1458	726	806	697	159	782	183	110	740	748	173	141	2	266	197	78	127	105	4	419	189
g10278	822	210	81	230	770	1570	1847	573	898	1162	502	7492	1787	1674	96	1110	456	520	1122	234	438	672	547	237	404	326	70	721	104	269	1034	215
g10279	293	841	301	262	1281	8471	8110	1108	5607	948	1631	983	14709	10498	696	820	4263	5759	12660	1938	3157	6213	3176	387	1670	788	514	204	893	479	985	905
g10280	615	547	77	3040	5842	889	755	6162	835	6328	7496	967	318	327	8340	13972	505	475	947	522	571	681	594	908	933	776	350	1091	461	831	837	371
g10281	365	297	6	221	552	30	111	966	32	792	968	22	6	9	347	581	18	19	359	23	55	41	20	1098	46	951	22	451	551	1259	50	698
g10282	53	54	18	56	19	13	41	120	32	126	29	129	11	9	17	20	15	27	9	13	21	21	29	117	53	57	22	22	30	121	39	40
g10283	21	11	3	4	15	0	22	30	0	32	131	31	0	0	27	19	0	0	14	0	0	0	0	64	0	57	0	36	25	74	2	62
g1028	2	1	2	30	0	0	0	29	0	51	20	0	34	36	8	0	34	33	0	33	37	0	0	65	0	0	0	0	0	129	0	0
g10284	0	0	0	0	1	8	0	1	7	0	0	0	0	0	0	0	0	0	0	0	0	44	2	0	0	2	1	0	0	0	0	0
g10285	0	1	0	0	3	0	1	0	0	0	0	1	4	1	0	45	1	1	42	2	3	1	55	0	0	4	56	43	2	1	0	46
g10286	58	0	0	1	59	70	0	1	69	4	0	0	0	0	2	3	0	0	2	0	1	0	0	1	0	61	0	0	0	1	0	2
g10287	1	68	0	1	0	0	1	0	3	0	1	0	0	0	0	0	0	0	0	0	0	0	0	0	390	1	0	0	66	0	75	1
g10288	2	2	8	2	1	234	143	2	214	1	0	164	66	84	0	0	156	155	1	256	321	374	247	1	94	0	144	1	0	0	438	0
g10289	51	77	2	30	159	7	7	185	14	182	142	21	2	3	113	187	13	9	93	25	26	33	28	567	55	537	11	162	229	782	32	431
g10290	5	5	0	2	5	0	0	21	2	15	18	2	1	1	0	10	0	2	5	6	6	0	6	71	10	39	0	16	23	89	8	21
g1029	0	1	0	0	0	16	25	2	43	1	2	49	46	46	1	3	1168	1023	3	139	1366	1493	118	15	162	15	14	6	1	19	150	3
g10291	12	1727	186	23	22	1895	1965	33	1640	1372	54	1911	3	8	47	1249	86	69	31	1207	99	98	1455	233	1931	265	2021	56	54	241	2022	124
g10292	2131	9	4	50	1300	18	31	23	17	50	1812	20	0	0	5	55	4	5	5	3	4	11	6	2018	13	1768	4	2047	2	9	7	2
g10293	338	313	0	2	12	0	2	2400	9	11	8	4	0	0	2	6	1	2	0	2	1	3	2	8	2	3	0	7	4	16	7	2724
g10294	3	2	0	3	0	0	0	6	0	1	6	0	0	9	0	0	0	0	0	0	0	0	0	5	0	4	0	0	0	3232	0	5
g10295	0	0	0	0	1	1	1	0	2	0	0	0	2	296	6	0	11	16	11	19	17	7	9	0	35	0	5	0	5	1	26	0
g10296	3	2	2	0	1	1	1	4	4	2	2	2	10	2	2	2	2	3	1	5	7	3	8	37	7	32	2	9	5510	49	7	27
g10297	0	0	1	680	0	19	18	2	16	1	1	27	0	17	6	3	23	27	32	24	14	14	32	12	48	4	4	5	1	14	22	3
g10298	4	4	0	9	12	0	0	22	1	28	25	0	855	0	0	20	0	0	0	1	0	1	0	36	0	27	0	11	4	14	0	7
g10299	1	0	428	0	2	13270	6249	0	5981	0	0	4187	2415	809	900	0	858	959	909	981	466	716	387	0	1089	0	623	0	0	0	682	0
g10300	438	433	3	3807	12203	504	427	6581	582	4329	4810	412	105	1600	1041	1732	114	106	1244	171	210	232	178	1205	318	1341	203	935	1234	1017	362	714
g10301	233	169	23	119	385	631	654	427	625	453	315	694	102	104	84	121	320	320	72	375	291	344	377	376	478	323	132	232	919	706	529	437
g1030	177	142	55	107	614	15242	11325	729	14251	684	727	13763	289	246	238	231	196	173	301	179	1677	1895	1861	438	2819	445	513	147	1652	784	1616	501
g10302	10763	177	19	100	189	258	223	14267	305	11388	16944	307	5629	2174	2062	166	1512	2064	2907	1731	244	253	285	2750	156	2226	3017	648	1807	1385	185	909
g10303	227	9116	1990	8378	14402	115	66	292	111	265	297	77	29	33	42	3273	60	53	38	92	70	99	89	182	1479	125	1725	3137	306	311	1652	113
g10304	383	279	10	79	63	2150	3476	113	1751	147	135	2192	1169	1111	1227	55	1222	1862	1191	1629	1420	1323	1306	1769	418	1448	44	75	84	2236	480	1820
g10305	1824	1397	140	909	1720	59	303	1921	132	2084	2171	57	27	5	15	1105	5	21	11	14	35	16	20	453	21	447	1720	1753	3325	41	32	426
g10306	803	384	4	146	127	16	14	69	7	107	53	6	1	5	4	19	2	2	3	4	11	10	3	38	10	26	36	32	71	657	15	23
g10307	26	12	3	12	5	29	23	10	23	8	10	23	10	14	18	3	28	12	16	49	47	33	46	6	53	7	0	2	5	6	74	13
g10308	25	23	0	22	12	19	23	25	16	16	21	16	9	11	12	16	24	13	13	21	42	31	33	85	50	122	20	40	35	135	45	64
g10309	12	11	0	9	7	2	2	14	4	26	17	2	1	85	0	15	0	2	86	3	3	4	5	60	5	39	14	17	18	75	5	38
g10310	6	2	0	2	0	22	4	2	25	1	1	13	0	4	98	3	10	12	3	22	21	16	10	6	33	6	0	1	2	7	21	7
g1031	19	35	0	6	13	20	18	33	16	19	17	13	4	5	6	8	4	12	4	4	3	12	5	31	8	50	2	8	2	46	11	30
g10311	127	7	2	4	6	377	351	19	321	11	11	441	138	1	1	5	15	6	2	17	411	584	336	11	744	15	1	9	0	19	541	22
g10312	9	175	16	136	211	0	2	396	2	168	328	1	1	19	18	201	191	125	72	228	26	27	29	1086	5	854	18	20	15	778	0	488
g10313	184	4	3	0	1	307	1290	0	329	704	2	42	217	91	109	1	0	1	1	1	4	2	1	1	43	0	62	107	111	5	37	2
g10314	2	671	0	139	39	47	150	354	94	4	417	461	74	0	0	275	207	379	143	376	845	687	581	1126	666	33	2	6	4	1550	843	876
g10315	929	74	61	816	365	101	59	120	0	688	165	174	0	137	262	118	93	114	60	151	115	126	111	51	179	949	946	626	1602	282	178	172
g10316	90	0	7	34	87	0	0	56	72	196	0	0	0	79	90	0	1	2	0	0	0	1	2	228	8	165	116	107	75	60	4	59
g10317	0	62	0	0	0	0	0	2	3	0	62	1	1	0	0	1	2	4	0	0	4	3	7	3	2	0	0	0	0	4	7	3
g10318	0	2	17	67	1	0	1	1	0	0	0	2	9	2	0	8	10	4	8	12	19	28	20	9	36	6	0	4	1	3	40	7
g10319	173	0	0	0	0	0	0	0	189	1	0	0	0	3	4	10	0	0	7	0	1	0	0	28	0	40	3	6	10	59	0	32
g10320	0	1	0	0	182	197	0	0	0	0	0	0	1	0	0	0	0	0	0	0	1	0	0	0	0	0	0	0	0	0	0	0
g10321	0	0	0	0	0	0	0	0	0	0	0	210	0	0	0	0	0	1	0	0	2	2	1	0	9	1	0	0	0	0	1011	0
g1032	0	11	0	0	0	4	5	9	6	3	5	0	101	0	2	135	193	169	0	3	7	6	8	4	10	3	1	2	0	1	2	0
g10322	10	219	0	111	1	0	1	1	3	7	1	3	5	110	128	4	1	5	2	2	2	1	2	14	3	5	2	2	1465	1692	8	1
g10323	3	4	0	4	7	0	8	1	0	0	1	2	1	2	1	6	4	3	0	328	11	477	4	3	12	4	0	276	2	6	3	0
g10324	0	2	25	2	1	4	72	234	8	16	2	424	3	0	0	1	241	2	1	3	497	8	475	18	190	14	335	3	1	4	10	13
g10325	43	377	0	1	12	446	585	11	6	942	466	7	25	4	1	6	3	77	40	79	70	109	53	252	3870	102	5	6	9	12	108	40
g10326	470	20	0	0	449	2	10518	13	567	7850	17	13	256	12	34	21	32	7502	9239	5656	4176	3229	3860	5180	665	3799	186	56	218	228	3464	3359
g10327	7	6	2	0	3	12513	0	558	10887	0	10677	10610	12527	5910	9103	8749	6557	0	0	0	0	0	0	0	0	0	3206	5054	2811	4605	1	0
g10328	3046	1630	650	5401	11595	0	10	10311	2	24	0	0	0	266	0	0	0	1	79	2	2	8	7	11	10	711	0	0	2	0	17	277
g10329	0	0	0	1	0	50	7	2	77	835	279	153	3	0	0	4	1	1	1	17	18	23	20	873	34	15	1	3	0	23	42	14
g10330	9	2	1	5	4	8	16	46	8	7	45	12	5	1	288	8	15	18	8	295	294	115	75	43	87	38	8	14	31	65	61	885
g10331	8	7	0	5	2	39	85	2	22	68	8	27	32	2	6	299	40	48	17	38	64	56	40	107	130	119	10	34	42	136	59	43
g10332	31	9	8	16	15	88	118	40	64	203	24	78	91	23	17	42	37	73	41	35	88	2359	2188	138	393	68	19	35	1007	33	101	76
g1033	55	26	3	5	54	371	172	109	237	132	97	121	1990	53	52	100	2103	2898	40	2229	2011	83	95	134	2746	101	34	1452	3	64	2591	4
g10333	23	2005	10	1602	141	237	332	144	267	300	139	213	69	2606	1949	2258	96	242	2628	63	46	244	124	3272	258	2181	192	30	37	2641	266	1962
g10334	3060	15	269	99	3098	3	3699	265	7	3957	183	4169	123	89	24	85	200	2	330	393	193	12	19	406	8	288	5	193	313	520	10	11
g10335	61	34	16	49	159	4400	5	4771	5131	341	4099	9	8	175	190	348	5	126	140	7	13	515	312	19	638	30	102	6	6	19	350	327
g10336	13	10	0	9	3	599	353	9	346	12	7	330	152	0	3	2	160	485	4	234	396	519	597	847	677	704	180	133	165	862	616	4
g10337	219	135	13	102	293	668	535	502	554	530	273	498	596	77	113	278	396	197	76	411	422	307	500	622	418	632	217	318	235	477	394	550
g10338	173	169	49	333	561	443	286	664	449	477	580	532	183	475	456	726	219	34	611	282	452	49	19	528	37	468	840	297	376	595	389	226
g103	430	255	52	168	317	54	31	533	59	474	626	38	12	137	139	197	33	386	151	30	34	387	30	48	91	49	9	11	7	68	17	456
g10339	60	25	9	22	38	50	38	49	55	41	27	38	18	19	14	35	62	41	10	44	46	47	396	116	71	106	10	5	22	111	38	29
g10340	56	50	22	13	45	6	17	57	19	26	43	22	14	18	24	39	18	24	17	22	32	34	29	79	22	88	6	22	6	33	48	60
g10341	69	46	3	17	8	13	19	23	28	23	20	37	10	14	20	19	8	8	10	13	19	18	7	36	52	24	105	3	1	34	21	42
g10342	28	17	3	7	18	42	30	32	39	31	24	50	15	6	3	7	20	12	8	30	34	42	35	66	377	50	1	154	128	50	46	6
g10343	104	52	1	53	33	230	314	41	219	53	60	304	221	15	226	25	286	282	14	336	284	266	326	453	433	415	3	4	3	614	366	21
g1034	158	315	26	141	289	379	351	294	397	269	348	338	347	292	5	248	293	348	269	359	280	352	354	437	35	441	174	194	130	35	371	275
g10344	25	174	7	380	199	149	117	385	232	365	353	205	18	209	202	376	24	22	188	29	20	23	17	41	132	62	7	433	20	502	18	316
g10345	430	25	49	29	110	235	210	154	472	107	127	367	67	17	23	23	65	65	11	45	70	74	80	124	997	463	44	17	111	291	150	46
g10346	706	648	40	120	252	1013	856	569	1024	328	569	1040	573	57	41	87	762	810	48	1076	510	671	759	529	220	74	643	54	1150	1308	811	132
g10347	164	203	65	324	879	438	350	1461	574	1242	1217	407	108	564	495	571	147	170	557	234	171	204	230	1135	440	1217	453	736	3316	1007	351	783
g10348	134	116	7	110	237	582	528	435	653	319	282	598	237	111	136	175	202	138	243	157	317	375	394	298	561	265	296	387	664	475	528	1387
g10349	453	458	48	215	482	604	896	766	891	534	627	879	129	143	175	294	221	173	171	225	567	328	629	368	98	340	415	418	1797	723	1328	402
g10350	347	392	32	159	895	121	96	1437	101	1226	1684	142	37	135	125	179	43	37	116	42	46	58	44	836	555	488	47	346	161	2481	79	943
g10351	97	91	28	12	95	1574	1078	122	1125	90	141	1392	738	25	31	47	537	703	26	764	343	416	355	81	2699	75	451	60	745	112	473	62
g10352	303	539	57	109	1041	1657	2269	1163	1985	1353	1240	2685	1984	658	602	576	1278	1464	753	1586	1525	1441	1715	593	972	538	2205	753	1717	671	1820	387
g10353	208	210	123	260	1544	143	229	2320	117	2318	2794	211	326	1155	1047	1648	505	660	1404	574	817	1124	972	3342	0	2827	1435	2065	616	2653	1306	1783
g10354	1314	908	17	642	143	0	0	199	0	390	252	0	464	519	1104	1183	0	0	346	0	0	0	1	1001	1	877	0	1733	1	1012	0	586
g1035	60	92	0	47	0	2	1	0	1	0	0	2	0	0	319	373	420	483	731	1	405	423	538	1	190	0	403	1	5	0	6	0
g10355	0	1	0	0	483	39	537	1	16	2	0	83	1	446	0	1	5	0	1	1195	6	4	4	6	1	6	0	548	5488	11	7011	5
g10356	3	1	56	5	1	672	26	43	672	59	23	685	511	1	0	3	1293	1572	7	636	3780	6425	2568	1575	792	887	4085	7	1	4771	678	592
g10357	2	0	3	6	23	1	1	681	6	688	692	2	0	100	3132	2257	1	0	2418	0	1	6	2	3	2086	3	3	4928	794	0	2	3460
g10358	20	12	3	5	4	1112	832	5	1242	0	7	1435	949	0	0	0	1135	1258	1	1452	896	1196	1414	1910	1166	814	1107	1	2078	2030	1471	0
g10359	236	498	105	246	876	1583	1184	1396	1583	1168	1522	1532	530	835	824	934	624	576	1220	722	504	752	747	868	304	1952	237	1966	353	1013	727	1152
g10360	447	290	151	1176	966	657	601	1596	671	1255	1345	643	203	510	338	663	129	136	545	143	209	186	167	1119	167	1036	59	413	60	949	247	793
g1036	399	260	29	225	580	249	183	658	1067	521	633	1216	59	116	130	185	82	1123	111	103	104	1051	113	369	1463	248	1104	93	122	315	124	180
g10361	255	124	18	115	128	231	202	259	234	178	275	295	80	49	62	72	135	76	42	1334	163	117	1261	195	307	194	615	1392	2122	257	1448	209
g10362	133	134	12	50	156	89	63	1489	235	1181	1442	212	44	70	92	103	81	109	101	159	77	175	238	1580	153	1501	68	88	272	1920	305	1394
g10363	79	82	4	24	50	6761	4417	257	89	260	238	88	3733	60	73	76	3794	80	46	75	3229	80	62	322	6463	312	124	165	10	521	72	298
g10364	780	700	329	353	4974	24	68	95	5649	51	61	5240	535	2941	2931	4995	41	3521	3431	4466	15	3795	3620	140	40	144	29	41	4264	118	5303	58
g10365	9	487	4	1976	48	15842	10872	5737	41	3990	5134	86	88	72	70	61	8122	71	72	39	3581	25	27	6644	4825	7149	2882	3485	10	8710	20	4137
g10366	610	6	1649	9	14149	223	119	63	10803	84	100	10772	14582	6747	11348	10754	68	8176	10063	6199	30	3162	2872	47	31	35	10	28	1206	21	3688	20
g10367	6132	1923	7	7483	150	323	214	10706	185	6593	10845	135	99	108	627	713	346	79	101	36	295	29	20	7367	681	5675	1882	3152	669	3865	19	4369
g10368	19	4	40	29	772	1659	865	152	342	124	157	372	189	731	85	80	972	336	793	341	859	394	475	28	557	19	13	16	8	12	612	9
g10369	199	144	92	179	196	994	1088	460	1261	340	384	1061	769	198	222	232	943	1065	255	1158	623	819	947	492	1225	517	267	356	538	838	1051	494
g10370	543	444	87	689	1052	3474	841	1153	2319	1097	1017	913	2779	841	745	922	688	535	953	430	281	382	321	1296	889	1281	668	874	1133	1586	345	837
g10371	1020	393	260	1314	2175	1759	1745	1159	1490	474	939	1398	1957	691	908	1820	2538	2613	857	2584	1820	2106	2780	555	1019	594	117	178	79	213	1103	151
g10372	304	276	125	673	1425	1343	1652	1930	1399	1522	1748	1776	828	1993	1552	1911	1166	1496	1754	789	1123	1223	1247	1077	2731	3156	1038	1091	1282	3591	2763	1062
g10373	1781	699	125	812	1529	2367	1545	1530	1800	1280	1821	1297	1654	1211	1321	873	4140	4791	1333	2806	1969	2299	2360	2943	979	635	322	572	938	1553	1075	1520
g10374	1023	515	243	532	2609	5083	2556	1917	3222	1201	1214	1933	13	3603	2836	1893	17	33	2780	11	11	16	18	704	2234	943	2243	2591	457	948	3706	514
g10375	475	68	222	48	44	83	70	3298	99	1462	1719	32	6	24	23	11	6	0	23	1	7	5	8	1243	4	3	4	27	3274	3092	10	1022
g1037	90	7	10	2	9	6	7	36	6	29	30	6	62	435	2	6	601	643	2	69	131	105	170	7	6	9	5	1	16	14	5	12
g10376	7	94	0	74	108	143	102	7	142	9	4	115	692	3	522	69	75	55	632	704	333	345	378	9	190	216	48	102	1	4	178	2
g10377	148	226	10	690	373	566	625	152	483	115	142	659	195	41	43	671	241	261	41	341	739	735	451	194	494	502	225	288	74	303	512	186
g10378	280	699	66	160	687	1036	882	552	835	539	579	884	352	164	173	242	313	333	137	360	438	563	905	557	770	859	740	817	503	854	646	546
g10379	873	213	121	468	943	536	373	889	475	904	775	526	217	246	281	547	336	324	247	495	414	500	552	817	1011	732	186	258	213	796	734	499
g10380	205	986	63	127	440	7	8	620	5	562	540	16	10	239	218	313	7	2	206	3	3	9	2	1023	13	994	218	320	294	1279	7	467
g10381	6	3	0	1	4	1006	48	11	44	36	10	1385	16	8	4	22	10	14	2	20	26	31	32	6	27	2	3	0	2	10	58	5
g10382	13	11	7	13	38	52	369	1095	358	51	1219	55	129	14	20	26	167	208	14	265	289	289	253	34	422	25	21	35	107	84	423	37
g10383	253	253	37	152	307	316	66	60	43	425	76	321	14	109	174	207	23	41	142	30	22	19	29	454	26	402	240	316	351	699	24	312
g1038	21	18	10	4	54	48	102	431	60	97	362	69	390	303	296	18	362	354	20	405	400	61	30	20	96	20	274	22	27	25	78	11
g10384	72	68	9	18	75	69	394	66	634	199	53	150	36	15	19	32	56	66	332	57	53	473	542	90	80	71	28	421	73	97	66	67
g10385	123	24	8	478	164	673	38	115	21	322	125	208	57	46	34	455	23	27	33	19	23	35	46	18	11	26	89	62	3	19	0	550
g10386	11	547	2	31	24	6	6	312	12	52	220	18	22	25	23	75	15	4	32	2	2	6	3	11	646	619	14	28	555	2	618	8
g10387	6	18	1	8	656	18	22	29	26	769	21	21	14	24	9	24	21	23	7	18	18	16	28	637	30	5	0	2	0	44	29	0
g10388	804	4	7	4	13	41	0	9	0	9	11	14	45	13	11	19	34	52	27	29	58	47	75	36	70	26	21	20	36	814	47	34
g10389	29	26	90	20	12	0	930	32	972	13	10	1	0	30	35	22	0	0	41	0	0	1	0	51	0	55	51	36	35	75	0	42
g10390	0	0	0	0	1	0	0	1	0	0	0	0	1	0	0	0	1	0	0	4	0	1	3	0	2	1	0	0	0	0	1	1
g10391	0	0	0	0	0	3	6	0	1	0	0	1	7	0	0	0	7	13	0	7	1	13	10	2	13	2	1	1	1	0	1	0
g1039	1	0	0	108	2	162	88	0	284	0	1	200	190	152	6	25	208	193	15	190	11	11	11	1	32	0	2	0	0	1	7	0
g10392	115	115	17	3	104	189	389	218	525	137	190	464	33	8	160	222	10	3	201	3	224	253	321	15	379	10	0	6	1001	3	41	2
g10393	39	24	12	10	182	49	372	328	63	331	314	50	3	5	4	39	31	28	6	31	17	36	62	13	82	269	290	21	3	32	139	370
g10394	61	79	45	74	422	22	53	93	26	80	80	469	47	19	4	42	90	69	14	85	52	76	137	320	207	29	5	345	7	214	443	9
g10395	27	32	6	33	62	527	38	54	563	35	40	33	16	38	41	58	72	48	49	44	35	50	31	231	73	282	32	31	22	63	47	69
g10396	2	9	0	11	19	22	83	620	36	612	644	61	29	26	14	24	134	110	31	93	130	79	94	118	80	104	15	8	13	235	148	24
g10397	37	25	3	12	61	8	0	70	22	154	68	3	88	28	66	33	1580	241	12	210	120	74	235	223	174	131	119	58	69	632	103	56
g10398	186	46	10	33	16	4	1	17	3	8	6	2	44	148	104	76	703	123	25	120	75	57	156	451	69	355	32	256	16	169	90	10
g10399	52	21	5	28	2	1	0	8	0	8	1	0	1	98	70	68	1	0	17	1	0	0	0	258	1	179	17	123	7	147	0	10
g10400	0	1	0	1	0	2	0	0	8	0	0	4	2	0	0	0	1	2	1	4	1	2	6	1	6	0	0	1	0	1	3	0
g10401	4	14	0	2	1	12	12	3	10	4	5	13	39	1	1	1	29	22	1	102	32	47	141	8	72	10	1	2	1	3	22	0
g10402	3	129	0	8	142	205	134	8	212	13	12	159	0	55	17	58	3	0	24	25	162	155	45	36	236	24	38	17	31	27	151	22
g10403	176	7	17	0	8	5	9	12	13	158	185	6	0	3	0	2	3	1	3	0	0	4	0	3	5	2	2	1	1	2	1	127
g10404	1	1	0	9	16	2	5	238	7	1	4	3	1	6	0	1	2	1	0	0	1	1	0	240	8	227	2	2	2	230	1	2
g10405	4	1	0	0	4	0	2	1	5	1	1	0	49	1	2	1	9	20	1	0	2	0	1	3	5	4	1	1	2	0	1	1
g10406	2	1	0	100	3	137	93	2	180	0	0	52	14	37	6	23	4	10	13	18	10	13	14	3	19	3	52	13	51	0	18	0
g10407	36	38	17	6	103	8	21	96	9	37	53	9	2	63	0	1	18	11	54	6	2	4	8	4	5	19	4	3	15	24	2	10
g10408	12	17	4	68	23	6	14	12	26	7	10	13	44	6	14	33	9	12	7	6	14	16	16	4	27	2	0	13	1	3	11	0
g1040	6	8	0	6	12	4	2	19	3	13	20	4	10	18	74	12	118	87	10	22	22	8	27	23	30	19	9	74	5	29	9	8
g10409	2	0	0	2	8	167	183	3	277	1	4	274	98	21	7	136	99	116	10	198	143	188	205	15	327	10	3	11	11	11	327	1
g10410	122	81	40	41	186	566	616	357	747	294	315	785	0	78	84	92	0	195	91	289	218	330	320	424	380	346	127	141	295	618	491	262
g10411	352	0	0	182	430	90	1	893	1	761	0	93	168	0	183	0	238	44	232	53	61	46	49	455	1	470	222	373	603	716	40	674
g1041	82	372	40	1	118	768	105	1	114	86	889	2	39	152	1	249	46	2	1	778	2	2	381	1	42	1	44	1	47	101	655	1
g10412	2	50	16	70	89	3	639	99	928	2	114	736	323	31	23	41	423	448	39	3	522	523	3	54	806	59	2	42	913	2	3	90
g10413	121	360	76	104	523	18	20	989	21	725	709	18	191	425	434	459	90	64	361	84	59	67	155	1108	63	966	604	665	23	1273	79	127
g10414	343	9	0	20	27	0	0	50	9	65	64	4	1	82	75	101	1	1	124	0	2	1	0	99	4	122	20	32	4	69	1	701
g10415	20	4	2	2	5	144	1	3	150	145	137	147	0	3	0	2	0	1	72	0	2	0	1	6	3	2	0	1	1	2	0	23
g10416	2	4	1	1	5	0	160	1	3	5	7	1	40	2	1	1	32	62	1	64	78	71	56	1	72	1	148	1	0	3	66	0
g10417	1	77	22	53	0	140	180	87	119	1	3	82	110	37	53	51	121	132	2	129	147	135	417	96	240	85	2	50	48	125	197	0
g10418	80	93	27	90	95	205	684	201	209	90	74	193	153	109	78	140	285	356	34	424	367	354	177	215	582	219	59	141	78	244	643	54
g10419	73	293	18	233	135	640	1471	800	607	170	231	804	2981	207	238	198	5803	7407	109	6196	3065	3565	357	746	3039	515	64	503	183	665	3703	132
g10420	415	351	55	273	493	1902	7	1693	1517	717	1030	1555	3	5988	4151	2883	9	4	230	7	17	8	3734	2659	14	1864	323	4170	571	3900	3	520
g10421	328	7	87	7	1329	4	30	6	16	1685	1533	9	119	7	6	6	28	23	5799	29	134	49	4	7	49	14	2679	2	2245	6	54	2017
g1042	2	106	0	9	12	18	5	35	30	10	7	19	25	14	115	25	184	186	0	2	61	175	58	92	5	76	0	35	1	110	208	1
g10422	4	8	0	1	27	2	365	2	5	28	28	0	1	148	17	138	2	6	17	275	4	3	186	6	275	2	21	167	154	7	3	127
g10423	6	12	16	26	1	77	71	224	84	2	3	142	37	1	4	2	61	51	123	70	81	106	4	180	159	149	132	5	60	172	145	55
g10424	83	66	0	0	321	0	0	117	0	120	162	0	0	25	30	64	0	0	0	0	0	0	67	324	0	385	0	47	4	337	0	6
g10425	0	0	8	0	71	6	0	0	10	366	351	466	10	0	0	0	33	26	29	29	11	31	1	0	134	1	43	0	60	0	28	93
g10426	1	0	0	38	0	566	129	448	571	0	0	4	74	14	5	1	98	70	0	128	128	140	38	85	168	90	1	245	0	33	238	0
g10427	66	80	0	17	1	124	58	12	122	6	0	94	26	72	77	128	42	42	18	40	62	42	163	220	41	218	3	6	4	458	66	8
g10428	30	269	4	0	100	86	0	130	71	118	111	61	0	24	31	57	0	0	51	0	0	0	45	63	0	59	71	105	148	149	0	258
g10429	74	34	7	82	51	0	0	66	0	65	72	0	0	0	0	0	0	1	27	0	0	0	0	0	0	1	31	30	51	1	0	80
g10430	0	0	0	2	0	0	1006	0	0	0	0	0	1902	0	0	0	1337	1313	0	1160	525	497	0	0	1226	0	0	0	0	0	609	0
g10431	0	0	0	288	0	1478	6	0	1238	0	0	1361	0	1233	1049	1571	1	0	0	0	0	0	471	1515	0	1030	0	0	0	819	1	0
g10432	81	20	64	1	1765	4	0	988	7	1031	1281	1053	0	0	0	1	0	0	1278	0	0	0	0	0	0	1	212	324	165	1	0	297
g10433	1043	10	0	1	6	1	4	1024	0	1202	6	7	333	0	0	0	1	0	0	1	4	1	0	1221	1	0	0	0	1	0	2	0
g10434	10	8	115	8	7	16	0	7	40	3	3	5	4	251	1	3	362	0	0	0	0	2	1	0	1	4	0	0	0	2	0	0
g1043	16	3	2	0	49	0	247	6	1	2	10	10	0	0	342	0	0	493	294	558	74	79	0	3	164	0	269	1	0	0	144	0
g10435	19	0	0	121	0	368	71	32	401	4	0	0	53	0	0	443	62	66	1	96	607	121	529	0	258	172	1	0	347	153	154	0
g10436	0	87	0	560	286	82	183	0	98	0	268	316	45	56	44	63	89	110	0	135	121	37	83	225	263	223	1	429	0	212	149	63
g10437	149	48	29	73	657	50	650	322	78	410	80	101	127	63	67	60	124	131	34	117	179	178	107	272	204	243	20	46	24	205	211	613
g10438	48	9	8	52	84	885	1053	163	275	141	64	81	160	70	98	132	125	173	39	120	265	810	122	431	880	122	54	112	106	816	858	74
g10439	20	45	8	139	54	876	975	72	948	170	223	193	206	76	177	198	133	123	90	136	127	328	265	128	187	39	100	141	96	234	247	60
g10440	46	887	14	281	392	1718	0	267	873	561	949	845	0	122	137	180	0	0	292	0	2	172	168	39	0	916	216	284	595	219	0	167
g10441	322	151	91	0	1141	0	151	788	0	772	681	0	441	1	0	0	28	32	170	47	41	1	0	217	64	237	57	107	167	0	72	126
g10442	0	0	0	24	1	61	88	0	163	0	1	71	43	32	30	26	1	1	0	4	151	139	101	1	192	1	2	0	0	153	255	0
g10443	105	19	5	2	134	182	5	62	76	67	83	191	0	4	1	1	1	0	31	0	8	61	50	90	4	172	16	42	50	5	6	149
g1044	30	1	0	43	53	0	1	218	3	190	213	11	0	26	1	3	0	38	1	0	0	1	3	6	0	96	2	7	6	302	4	77
g10444	4	0	23	0	6	0	3	6	1	1	7	1	0	43	0	0	434	0	23	558	0	0	3	270	0	6	0	0	0	5	0	1
g104	1	3	0	33	1	0	756	2	2	0	3	4	378	2	313	456	58	45	0	86	504	0	0	2	740	1	31	0	0	0	782	2
g10445	1	382	0	2	0	720	183	1	685	1	0	685	54	0	57	82	49	427	0	47	80	551	654	2	46	0	0	44	918	1109	126	0
g10446	464	92	45	345	495	466	417	775	382	601	641	205	54	317	45	74	157	51	341	203	886	85	90	778	131	731	399	490	61	193	735	725
g10447	115	408	3	116	213	462	240	274	388	194	200	416	55	40	68	87	68	129	32	73	118	525	47	168	384	170	39	90	47	955	247	84
g10448	651	77	21	64	323	194	297	522	235	573	388	195	51	63	53	90	183	67	35	57	153	138	925	653	128	528	221	220	529	329	176	674
g10449	229	153	18	57	164	394	559	304	254	253	277	287	237	70	222	186	482	238	69	305	420	171	171	162	218	137	71	146	189	360	424	216
g10450	154	131	23	110	216	502	107	289	507	317	290	508	741	235	597	689	44	650	258	682	51	514	186	298	581	264	265	321	409	870	75	230
g10451	563	338	76	295	434	179	226	578	211	707	536	190	71	481	29	68	110	43	616	59	68	76	570	872	108	913	570	517	509	107	163	768
g10452	89	84	20	44	153	30	73	276	34	196	257	59	107	35	16	126	375	142	30	133	107	139	85	111	201	142	16	31	25	146	455	58
g10453	39	25	3	23	45	257	487	61	248	136	78	324	426	89	98	28	40	451	98	430	408	468	174	209	544	191	87	110	87	151	54	84
g1045	117	301	24	258	250	336	74	345	452	276	311	339	35	313	395	505	54	35	30	45	115	129	351	673	126	518	295	26	301	408	163	236
g10454	476	107	37	81	284	117	79	125	93	691	374	92	67	36	54	79	55	52	433	56	10	8	145	157	5	130	125	328	42	245	2	105
g10455	9	25	4	10	80	67	5115	415	85	109	137	50	22	18	10	12	6	9	60	7	1621	2028	7	4	3163	0	5	110	267	2	53	0
g10456	97	67	3	47	79	2222	266	59	2598	40	38	3025	4708	52	2584	3281	3214	3198	7	2405	64	170	2011	2703	349	2503	1	1	1	2275	1692	58
g10457	1094	2137	312	1400	3035	155	607	3783	183	4154	3803	154	261	3183	123	207	173	179	4371	200	156	72	69	344	781	71	2264	3508	3240	215	142	1340
g10458	191	337	32	191	155	768	20	314	817	265	251	686	511	217	418	502	553	813	322	907	520	556	188	75	91	286	276	492	488	1306	716	136
g10459	160	131	36	221	528	9	4474	781	12	784	714	27	18	530	7	15	32	16	566	26	30	48	666	925	56	879	683	756	1138	96	39	570
g10460	16	12	7	21	9	521	100	17	398	21	22	1083	1246	15	1772	704	775	2438	23	1875	3160	2178	44	89	1471	70	13	28	11	5131	3213	61
g1046	276	183	238	720	1165	1620	1840	565	1380	3181	650	1716	2013	385	1140	1868	103	108	856	1073	1262	1100	1854	4315	1614	2238	6378	4024	16048	2570	1249	5940
g10461	448	301	49	511	1472	5	5	1477	132	1693	1408	153	11	807	7	62	941	980	1421	157	11	7	105	2949	186	2122	727	141	1764	10	136	1491
g10462	14	2	20	2	3	8	19	136	3	211	3	6	10	10	12	14	8	12	10	9	81	32	1047	189	11	201	11	694	214	230	12	168
g10463	10	1	0	5	6	8	7	6	17	6	308	30	0	6	2	20	15	16	11	27	6	7	21	14	29	12	18	7	19	144	55	3
g10464	2	0	2	0	4	74	39	8	9	15	14	3	10	2	4	6	4	8	0	2	35	24	41	63	5	57	2	20	60	17	3	153
g10465	13	6	0	41	30	50	15	5	55	4	3	37	30	12	63	8	16	7	8	15	26	24	5	4	26	9	1	1	2	52	21	7
g10466	29	23	0	5	32	3	6	54	58	35	38	43	64	9	7	7	16	9	65	28	53	15	11	55	48	33	8	4	13	169	59	30
g10467	67	1	3	34	1	21	21	64	14	30	49	5	2	0	2	0	22	6	9	22	81	22	56	67	25	65	10	9	34	417	86	34
g10468	8	82	0	4	13	90	31	5	32	3	4	27	10	2	5	74	38	10	2	32	38	88	32	175	28	77	10	19	30	585	106	50
g10469	33	37	6	18	11	12	33	29	14	16	21	19	32	89	23	7	46	28	2	28	43	40	65	147	85	95	86	16	34	124	59	98
g10470	19	24	5	11	96	16	959	13	11	18	17	20	10	16	8	38	4	10	15	21	21	12	36	93	7	48	27	43	52	52	23	46
g10471	27	20	2	12	13	733	845	21	689	33	10	633	1691	3	1134	11	1232	1452	4	1204	1228	1263	14	26	1331	30	13	18	10	1752	1316	17
g10472	527	108	48	299	606	1031	285	714	917	793	771	1010	223	1205	251	1651	929	936	1864	1148	210	240	1918	1305	1139	1040	1348	1449	104	1466	1105	905
g1047	487	345	59	201	259	1228	669	1063	309	1131	1011	384	813	727	659	870	683	305	193	757	639	822	192	1385	684	1107	859	1116	1621	462	295	1001
g10473	276	377	28	264	778	392	64	308	883	612	365	884	763	315	522	578	397	615	946	458	325	311	898	809	405	559	254	350	1185	58	336	363
g10474	352	225	37	240	732	32	98	842	43	379	905	61	371	466	184	420	145	130	506	83	144	243	301	247	470	107	37	82	304	217	124	25
g10475	34	24	4	29	47	121	449	121	108	258	99	162	437	223	216	520	254	210	256	211	148	229	125	424	575	495	67	80	12	433	197	433
g10476	42	33	27	89	129	226	41	138	212	238	148	347	220	249	269	481	225	320	322	286	264	344	150	547	379	288	231	278	92	690	312	186
g10477	118	108	18	119	355	28	42	530	34	564	412	23	17	190	17	317	34	37	200	50	74	80	265	688	229	418	64	71	113	206	187	193
g10478	34	20	2	12	17	51	134	46	34	56	33	49	22	31	30	28	30	20	35	29	44	50	133	120	48	156	26	37	38	151	96	102
g10479	34	32	7	14	41	145	0	64	144	57	73	131	48	14	79	33	83	73	19	101	159	126	54	69	164	69	27	88	88	79	224	97
g10480	125	112	27	45	101	2	546	180	8	166	187	0	1	56	62	82	0	1	58	0	4	1	234	231	4	201	71	117	233	479	2	270
g10481	3	14	0	7	0	341	300	0	227	3	5	381	267	0	2	0	313	404	0	506	326	287	3	7	552	1	1	0	0	9	503	3
g10482	58	70	41	87	120	159	75	293	139	439	396	229	126	262	204	234	139	140	287	133	179	191	388	610	207	566	412	413	139	882	178	558
g10483	41	37	27	66	296	270	49	192	215	165	163	87	60	99	74	93	33	30	132	33	126	118	190	190	168	190	132	181	854	376	296	221
g10484	76	59	10	38	280	43	929	238	98	279	268	90	21	33	36	56	24	23	12	24	96	86	122	250	101	180	3	15	536	106	87	231
g1048	40	44	1	41	39	33	1389	92	52	91	61	966	52	39	18	23	638	51	16	867	43	42	47	113	59	83	19	28	20	419	50	71
g10485	556	51	76	19	25	1793	70	57	1655	49	69	1651	685	11	47	780	1111	929	43	1246	596	867	46	73	972	43	42	945	47	60	753	52
g10486	802	494	159	757	1134	1523	117	1343	1490	738	881	211	1095	714	521	1154	17	994	818	68	968	884	795	722	1244	750	513	1034	586	1288	1144	925
g10487	65	541	7	457	1312	102	1266	1487	62	1392	1766	117	36	766	854	52	73	31	816	49	16	27	1105	1622	26	1569	791	101	1218	1834	53	1440
g10488	63	54	8	20	35	76	94	35	59	67	113	1863	68	22	27	34	44	41	37	32	30	20	63	33	77	65	42	72	25	149	31	138
g10489	91	40	14	12	76	2155	3	119	1910	143	116	93	956	36	19	89	991	1217	28	1310	758	880	43	58	852	42	64	32	15	29	726	4
g10490	114	128	33	93	1237	7	6	1778	9	1552	1703	8	8	829	923	1204	14	10	1090	28	22	9	528	1351	17	1001	609	810	791	1016	17	503
g10491	1	1	0	5	5	3	255	8	1	3	3	4	3	6	12	10	4	9	8	5	6	7	21	42	9	29	6	18	13	48	4	28
g10492	2	0	0	0	5	225	57	4	42	3	7	34	34	2	4	2	36	41	3	51	37	29	4	11	66	11	2	9	1	8	52	2
g1049	225	191	17	194	219	31	4	48	0	51	36	300	245	198	175	40	290	315	206	1	307	2	50	99	0	83	133	32	257	143	0	30
g10493	55	67	0	22	37	0	39	0	371	0	2	1	93	28	31	250	6	2	23	380	1	343	1	0	18	0	21	239	96	0	456	0
g10494	0	3	3	0	1	7	0	378	9	312	351	17	6	0	9	0	14	24	4	8	494	5	373	18	0	14	2	1	1	1	7	308
g10495	6	5	0	11	22	1	0	11	2	24	17	0	29	17	14	26	1	0	19	0	6	2	11	0	528	2	2	11	17	3	0	2
g10496	0	3	0	0	0	1	97	1	1	4	0	0	0	0	0	1	0	0	0	0	1	1	2	562	3	558	0	0	0	0	0	0
g10497	6	12	1	0	2	16	20	6	29	4	1	16	3	0	0	3	0	0	0	2	0	1	0	0	10	0	1	1	0	681	1	0
g10498	31	10	72	2	10	17	19	31	66	47	37	15	8	4	5	10	6	3	2	4	3	5	2	1	4	1	0	3	1	2	2	0
g10499	21	39	3	6	19	0	0	56	0	73	43	0	10	3	17	16	0	0	11	0	6	0	6	0	0	1	8	25	10	15	0	9
g10500	0	0	0	0	0	0	0	0	0	0	0	3	0	0	0	0	0	0	0	0	3	0	1	0	0	0	1	0	0	1	1	0
g10501	0	0	0	0	2	0	0	0	0	0	1	0	0	0	0	0	0	0	0	2	0	0	1	1	1	0	2	0	0	0	0	1
g10502	2	5	1	0	0	0	0	0	1	0	0	2	0	0	0	0	0	0	1	0	1	0	2	0	0	0	1	0	0	1	0	0
g1050	1	0	0	1875	0	0	0	1	0	1	0	0	0	0	0	0	2645	2979	0	2870	0	0	0	1	0	0	3	0	11800	0	0	0
g10503	2766	2151	0	0	0	0	0	0	0	0	0	0	2210	2225	2751	0	0	0	2754	0	3042	3680	1	0	0	0	0	0	0	0	0	0
g10504	0	0	0	0	0	0	2	0	1	0	1	0	0	0	0	3089	0	0	0	0	1	0	3539	0	4391	3793	3350	3604	0	1	0	0
g10505	0	0	401	0	4734	5010	5935	2	5609	0	1	6392	0	0	0	0	1	0	0	0	0	2	1	4664	0	0	0	0	0	4	5162	4848
g10506	1350	803	41	397	2	4	7	10	12	4	6528	6	0	0	0	1	3	2	0	8	1	6	0	1	8	0	1	0	0	5749	9	3
g10507	10	3	0	6	13	0	0	6494	0	6586	9	2	7	1	5	5	0	1	1	2	7	0	12	24	2	15	1	8	1	19	0	2
g10508	2	0	0	0	1	10	4	2	3	0	1	1	1	0	0	0	5	0	0	2	0	3	2	2	6	4	2	1	0	2	3	2
g10509	2	0	0	5	0	0	0	7	0	2	3	0	0	2	0	0	1	2	1	0	4	1	4	4	6	4	0	1	3	10	0	1
g10510	0	0	0	0	0	0	0	0	0	0	0	0	1	3	2	4	13	39	3	16	0	28	3	2	1016	1	5	2	0	0	6	0
g10511	0	0	2	0	0	110	141	0	189	3	0	182	30	37	9	12	238	328	1031	371	18	332	50	20	26	12	18	30	27	8	213	3
g10512	68	31	2	76	105	267	116	128	97	117	117	5	419	448	161	366	0	0	39	0	295	0	368	516	727	302	390	314	12	388	0	138
g1051	23	25	3	7	143	35	1	26	0	26	17	1	1	0	1	1197	18	31	308	31	0	27	1	0	1	0	2	20	522	3	14	3
g10513	0	0	3	0	2	0	14	0	14	1	0	7	1288	33	27	2	35	10	0	23	19	15	47	29	32	75	10	4	11	29	14	15
g10514	36	38	0	12	6	2	257	11	132	8	14	172	31	6	23	16	7	10	12	11	15	50	47	21	21	15	3	16	6	28	22	37
g10515	15	4	0	42	108	73	63	183	88	103	256	79	5	7	11	46	10	14	38	13	44	15	8	48	32	22	0	4	0	31	58	10
g10516	80	246	17	142	65	97	72	109	323	64	68	70	12	6	17	7	44	70	4	51	23	52	13	49	59	54	30	15	1	118	42	4
g10517	36	23	9	29	94	353	349	275	9	46	97	290	50	44	53	57	77	56	14	84	58	77	36	121	57	82	37	51	27	225	138	30
g10518	363	309	13	203	202	17	14	78	94	158	246	31	45	60	46	58	7	4	45	5	76	14	102	171	158	145	8	46	68	79	14	97
g10519	22	5	0	2	12	819	457	23	663	67	24	345	84	9	12	81	119	121	49	70	18	144	9	14	11	9	314	86	173	57	40	61
g10520	219	192	33	310	1857	1235	1043	1826	1160	370	576	1175	38	221	123	22	359	296	9	468	72	642	75	63	167	63	13	14	5	41	1005	21
g1052	626	508	65	212	733	25	2083	973	2028	1146	1063	109	409	248	251	327	130	122	181	109	802	17	898	1249	934	1114	258	374	565	1508	8	946
g10521	44	27	4	29	758	338	143	1093	24	120	117	16	275	7	111	369	7	5	157	4	16	199	13	17	36	21	6	18	2	17	218	5
g10522	48	43	27	35	110	236	52	155	153	45	24	390	11	138	7	8	183	192	141	211	137	304	325	318	376	204	406	380	154	776	532	183
g10523	33	34	7	28	39	70	302	57	397	427	526	54	151	25	168	216	23	20	7	29	253	44	39	299	311	337	22	24	1102	356	64	361
g10524	29	25	5	16	335	35	69	509	64	53	65	49	177	98	10	192	81	48	175	58	55	95	107	56	43	25	23	28	49	78	93	51
g10525	2	2	0	1	56	1	41	54	24	118	107	2473	18	0	93	44	0	1	16	2	82	1	4	174	156	148	248	1	21	86	1	44
g10526	0	0	6	0	30	0	3	62	1	2415	0	0	279	0	0	162	0	0	64	0	1	0	0	1	2	0	0	1	0	3	0	1
g10527	468	61	0	63	0	2662	0	2	1	0	0	1	0	6803	0	0	6470	9474	0	6285	0	2818	2780	0	0	0	0	11285	2	1	2451	0
g10528	75	319	273	2205	0	10711	12555	1	6125	1	6197	8485	0	23	11967	0	43	49	0	84	5128	83	151	3898	3257	2117	5811	87	5280	1589	122	860
g10529	100	68	450	47	8520	59	55	5272	79	7080	2804	93	12403	95	29	6865	8576	9019	12914	7523	84	5726	7197	149	107	146	81	2645	138	230	9980	138
g10530	1086	873	10	4416	49	4470	4326	117	4668	104	121	2860	37	7508	2653	30	2355	2351	35	1878	5316	2371	98	2032	5295	1156	57	94	608	13926	2457	5356
g10531	803	511	263	5526	7952	3511	3578	16087	4714	5170	7528	3347	1321	3550	1032	2640	4587	4644	3460	4009	1372	4865	2352	457	1452	420	1404	626	128	3194	4155	1245
g10532	694	744	337	103	3718	4258	4432	10017	4870	4312	7064	3565	694	110	2734	1665	1	0	1455	0	3367	0	5005	3469	5786	3015	419	2435	1042	3486	0	1771
g1053	0	0	60	3034	5338	0	0	7967	0	4663	6587	0	1854	5117	180	3726	0	268	3658	0	0	0	2	0	0	0	1564	179	0	0	0	0
g10533	13	282	0	0	0	2	0	0	310	0	0	1	145	0	0	0	301	0	0	353	0	0	0	0	0	0	196	0	258	0	0	0
g10534	384	14	26	5	1	385	1	2	3	0	294	350	0	0	0	232	0	0	0	0	0	439	0	0	0	0	0	0	1	0	1255	0
g10535	94	71	0	64	329	6	470	385	35	1	0	1	0	2	0	0	667	493	0	746	465	758	408	1102	510	1286	0	0	0	1398	539	460
g10536	445	290	0	263	6	705	590	14	804	544	3	619	0	400	255	0	140	191	257	214	669	158	1039	256	1169	630	0	302	215	245	252	507
g10537	155	78	79	57	471	185	101	757	162	707	676	160	427	145	115	608	320	408	139	400	144	575	316	534	275	326	169	101	41	368	387	93
g10538	124	85	22	554	141	442	1000	256	588	235	230	651	136	427	305	196	358	372	69	591	392	537	486	810	719	647	54	345	156	1350	1063	268
g10539	1169	765	21	395	539	2039	1195	687	1912	1054	948	1838	627	273	204	670	74	92	524	73	828	118	1066	1136	911	999	141	715	741	866	110	1034
g10540	130	131	138	167	1130	423	370	1760	474	1548	1937	534	260	106	73	293	262	373	216	296	88	331	62	150	196	136	495	49	24	79	365	45
g10541	205	92	36	222	279	2763	6406	571	3484	419	621	9011	159	453	431	131	1	0	90	1	305	2	302	598	422	357	34	264	1347	882	1	486
g10542	4	3	25	10	2442	3	7	2550	8	4013	5018	8	1221	1	0	1026	152	167	513	225	1	196	2	8	7	1	312	1	409	1336	253	0
g10543	235	145	0	140	3	296	208	8	298	6	11	272	6	202	133	5	3599	4213	2	5294	148	2450	204	400	330	378	1	212	0	5	4492	244
g10544	83	60	20	51	166	3804	2925	301	2800	235	266	3660	134	122	262	144	374	1720	151	2013	2487	1117	3257	5494	3548	3997	178	4220	370	461	1795	4108
g1054	1168	707	30	470	3957	2393	1785	3872	410	4508	4107	2631	304	3061	2751	2549	1607	419	231	29	1219	465	1364	1819	1648	1773	295	2073	5567	6337	59	1330
g10545	316	333	129	393	405	515	493	2641	2167	2196	3241	64	2164	1305	1140	328	43	33	3259	624	423	47	516	61	61	58	3321	437	2191	2440	1401	39
g10546	96	61	140	18	2059	44	28	66	62	123	74	3421	1064	40	44	1211	654	651	1536	900	34	1232	25	3241	2095	1879	1335	447	11	77	357	1254
g10547	2769	458	2	907	20	2145	2362	579	2334	579	2131	222	71	473	455	65	170	162	30	277	1118	207	714	272	238	273	21	18	566	2378	742	703
g10548	123	1580	64	61	1427	216	192	2491	175	3052	687	730	820	104	147	804	191	254	437	157	185	247	269	224	201	170	173	452	380	576	206	335
g10549	1139	96	14	1312	185	2552	2131	255	1814	221	291	1025	195	280	321	140	9	7	149	3	216	5	239	11	860	924	194	200	502	354	5	279
g10550	15	704	150	7	2108	3	22	1740	7	966	1302	8	369	5	3	390	9195	14250	262	5327	14	8114	11	988	17	8	250	195	1319	6	4751	0
g10551	5374	4	2	2353	3	7624	8584	11	7391	16	8	5488	6	13007	14534	10	0	0	2	0	9462	0	9740	5235	6317	3841	2	2	0	2705	1	1550
g10552	0	2874	1269	0	14923	0	0	26686	0	13218	21056	0	12610	0	0	10382	292	271	11189	103	0	107	0	0	0	0	4509	3474	1015	0	58	0
g10553	26	0	0	102	0	1364	323	0	139	0	0	203	0	284	204	0	218	195	0	104	108	59	118	60	144	49	0	0	0	1007	60	521
g10554	29	29	19	269	288	185	240	177	220	161	221	235	275	343	195	293	330	2135	298	409	258	1209	302	96	143	82	18	42	10	33	967	35
g1055	362	40	13	25	181	111	3162	393	1224	314	392	1883	326	3417	2222	199	2563	521	262	1045	47	238	60	1427	1907	1165	59	147	41	44	280	27
g10555	1312	369	159	805	1173	1067	462	1623	341	2199	1673	427	424	515	368	3678	497	423	2855	258	954	630	773	519	444	288	1534	2166	1422	1294	542	838
g10556	101	1315	11	82	305	235	105	507	641	465	509	310	5126	537	584	492	35	51	391	38	208	98	226	278	99	93	449	373	356	494	81	340
g10557	13	138	8	44	50	40	726	98	62	388	397	47	500	57	38	504	4385	5391	44	4442	560	3016	59	125	2739	2517	200	628	13	84	2198	51
g10558	254	8	70	612	4701	5566	4246	740	4478	66	54	4898	80	4727	4182	79	389	546	684	376	71	284	2437	2939	523	735	22	39	726	3267	441	2326
g10559	333	199	103	332	258	259	257	4301	283	4249	4603	489	4465	431	281	5033	116	122	5273	174	2755	163	349	508	248	468	2745	3058	4273	375	221	747
g10560	8	235	29	18	23	18	34	335	28	299	426	40	316	103	92	295	929	1157	489	1250	230	1211	152	331	950	351	79	180	111	381	1284	173
g10561	231	8	8	266	956	2534	1743	39	2130	55	130	2007	83	1154	914	153	0	2	94	0	149	2	1128	1581	1563	1727	55	78	37	1768	2	209
g10562	126	266	85	10	1757	96	28	2190	208	1908	1949	23	1363	2	0	1442	92	94	1220	99	985	154	0	0	1	1	830	1317	1280	4	203	888
g1056	6	3	0	203	12	128	107	20	152	10	8	139	6	264	68	8	196	375	2	182	1	294	212	184	187	183	1	0	101	276	248	1
g10563	119	96	11	101	110	127	238	160	59	159	174	333	77	85	120	130	381	99	63	355	124	562	147	493	157	270	153	199	5	376	349	131
g10564	1	1	22	0	35	55	52	342	388	253	12	97	103	33	405	272	34	14	99	46	291	56	295	101	93	485	80	70	110	59	71	148
g10565	85	42	2	37	340	523	74	52	79	19	382	80	19	22	13	51	434	396	19	468	481	650	40	584	543	87	38	85	38	2095	1023	349
g10566	90	48	0	95	35	389	489	53	566	53	55	515	450	243	337	464	984	861	481	1705	91	627	642	864	767	635	7	10	14	601	1167	30
g10567	0	100	32	1944	470	1874	3125	845	2306	626	783	6246	273	990	513	580	7	2	301	9	655	729	867	2383	1382	2049	754	636	2129	2558	7	1159
g10568	14	1	164	6	1702	10	6	2903	16	908	4544	11	2362	1	2	658	0	0	1108	0	530	11	7	15	12	17	2580	3336	3642	10	2	2218
g10569	68	4	0	14	5	13	7	12	20	7	8	9	4	0	0	3	0	0	4	0	4	6	1	0	4	3	2	4	3	4	0	5
g10570	3	47	2	1	15	0	0	21	0	11	10	1	2	0	0	6	694	59	1	48	0	0	0	0	0	0	1	2	3	0	40	2
g10571	157	2	0	69	1	149	131	0	288	1	1	127	0	44	699	0	51	5	0	7	0	48	35	95	67	45	0	0	0	43	12	0
g10572	37	143	9	16	140	42	39	284	61	159	149	24	63	5	54	62	9	0	39	0	45	4	14	19	6	15	21	21	13	16	0	27
g10573	0	27	1	14	31	0	0	48	1	113	22	16	7	2	4	1	0	0	1	3	17	20	8	0	0	0	1	4	7	0	25	13
g10574	23	0	4	0	14	27	25	0	22	22	16	0	0	0	0	3	3	74	1	0	7	0	0	0	29	30	6	0	1	0	0	0
g10575	0	0	0	0	0	1	7	28	1	1	0	3	4	0	3	0	1	0	0	99	0	0	0	38	2	0	0	3	2	112	748	0
g1057	41	34	0	48	1	43	56	3	52	1	2	59	4	59	2	2	77	6	2	0	1	63	102	116	133	142	3	0	4	0	91	36
g10576	0	0	6	0	34	0	0	72	0	61	59	0	67	0	45	56	1	1	68	0	61	0	0	0	0	0	6	47	27	0	0	41
g10577	0	6	0	0	0	0	0	0	0	0	0	0	0	0	0	0	0	0	0	0	0	2	1	0	0	1	0	0	1	0	0	0
g10578	1	0	0	0	0	0	0	0	0	0	0	0	0	0	0	0	0	0	0	0	0	0	1	0	1	1	0	0	0	76	0	0
g10579	0	0	0	0	0	0	0	0	0	0	0	0	0	0	0	0	0	1	0	2	0	0	0	0	0	0	1	1	0	0	0	1
g10580	782	0	0	3	0	6	12	5	17	0	6	4	0	4	0	0	3	199	0	300	0	0	4	6	6	4	3	0	0	3	4	0
g10581	0	3	4	2	6	186	57	10	132	9	9	93	7	100	6	0	249	0	0	10	8	338	469	663	58	659	5	3	6	1252	742	3
g105	0	0	0	0	94	0	0	262	0	117	186	0	98	0	261	273	0	813	172	0	342	0	0	0	641	0	273	340	268	0	0	305
g1058	0	0	0	17	0	159	53	0	107	0	0	66	0	49	0	0	19	19	0	81	0	79	104	116	0	137	0	0	0	247	120	0
g10582	12	20	0	35	23	23	4	76	24	68	25	2	53	26	41	69	78	60	41	30	95	55	38	72	179	38	28	56	11	31	31	86
g10583	0	23	1	0	67	8	65	4	8	11	63	40	36	96	29	68	29	50	50	101	32	41	107	148	106	69	57	42	68	54	94	14
g10584	38	0	0	5	9	50	47	17	32	56	7	7	215	0	113	151	70	199	183	847	44	91	844	0	164	0	403	348	33	1	2	22
g10585	0	4	0	52	25	4	10	42	3	55	29	6849	1	16535	0	0	0	1	5	0	94	0	45	1259	0	61	0	0	214	1142	2194	0
g10586	93	149	4	9068	3	12611	10915	3	9980	6	2	70	14287	7	10309	15861	6274	9836	1	3638	2	10209	0	243	3275	985	1321	2361	0	30	72	55
g10587	2154	1281	1406	6	10287	45	66	11102	31	7017	7874	371	116	40	7	108	66	77	16152	52	5521	66	7356	231	76	153	7	7	579	231	99	717
g10588	20	10	2	45	142	137	245	164	141	147	182	9	8	71	67	8	92	122	41	588	100	96	79	87	82	170	24	28	10	90	197	14
g10589	111	55	15	49	157	67	60	236	66	601	436	51	103	10	44	52	10	8	53	144	114	19	149	32	244	893	117	120	192	38	32	116
g10590	36	10	22	23	62	42	244	40	82	31	59	107	12	196	11	8	332	518	6	15	17	556	26	901	32	36	19	9	8	1300	668	14
g10591	59	37	4	904	73	0	0	117	1	273	98	4	177	0	328	232	0	0	210	579	689	0	565	1178	620	878	505	458	670	1	1	736
g10592	0	0	0	0	101	3	216	0	13	2	0	20	0	124	0	0	3	3	0	0	0	151	0	1	0	1	0	0	0	165	122	0
g10593	0	0	13	10	1	247	4	7	16	52	200	309	131	2	4	139	2	0	3	4	113	8	145	156	15	162	2	2	19	19	13	112
g10594	0	22	0	301	4	12	6	23	4	17	4	10	12	8	6	12	3	3	1	2	6	0	12	18	265	15	23	2	11	5	7	7
g10595	0	1	2	17	21	3	1	401	490	3	15	3	4	3	1	14	47	22	0	2	4	4	3	11	5	5	2	10	0	32	19	2
g1059	49	0	0	0	1	17	7	1	17	20	2	23	2	21	44	1	23	55	43	27	3	28	4	11	7	7	2	52	10	946	45	13
g10596	4	0	0	3	9	64	114	19	99	657	14	72	15	24	8	26	25	25	22	57	36	28	20	40	39	35	7	26	19	50	63	32
g10597	15	12	5	27	149	6	31	396	4	722	112	15	54	5	17	99	3	1	12	35	45	4	47	89	61	64	7	18	25	133	9	56
g10598	1	2	2	1	33	6	58	129	21	247	27	15	32	11	4	42	0	2	4	4	11	7	5	8	14	12	2	4	1	8	6	0
g10599	0	2	0	3	172	28	74	409	45	618	27	29	17	988	0	25	7	7	2	3	2	11	2	12	12	2	2	5	1	3	22	1
g10600	2	3	0	2	79	0	32	249	8	690	73	1	36	13	7	62	8	6	6	16	14	16	12	36	36	10	0	4	4	26	16	6
g10601	3	3	0	3	74	1434	133	127	186	189	6	149	6	7	5	11	1052	64	8	10	6	110	15	19	20	16	1	6	3	12	191	6
g10602	26	26	8	55	261	86	1272	1124	42	452	169	53	107	69	47	113	85	9	82	109	1110	1628	101	244	129	1141	1085	114	202	484	1447	243
g10603	231	229	3	9	21	14	14	396	73	128	154	286	20	6	3	1534	1	79	9	0	151	4	1215	1428	1533	204	73	15	0	2125	4	1719
g10604	31	7	9	295	106	83	221	80	69	130	317	62	19	29	74	16	48	1	14	86	9	226	2	10	9	8	4	93	2682	3	167	0
g10605	179	212	5	92	17	73	9	77	16	403	58	15	5	4	0	59	2	2	5	4	278	9	111	225	144	104	129	0	472	222	0	152
g10606	141	75	0	32	4	7	2	15	64	8	8	2	1	498	0	6	1	170	517	1	4	1	12	4	52	6	0	0	0	1	3	0
g1060	4	7	53	5	10	22	18	2	667	4	4	192	347	3	593	2	225	713	3	256	3	623	3	1	3	10	0	146	0	5	536	2
g10607	9	3	3	1	680	199	99	59	219	183	75	72	31	207	126	609	12	31	167	644	405	32	506	857	600	496	42	745	7	348	40	27
g10608	263	175	20	69	156	11	13	147	6	79	55	6	816	6	31	17	25	34	20	20	48	27	28	44	33	25	63	56	95	46	31	34
g10609	0	0	1	4	10	68	49	3	74	12	8	75	63	24	17	29	166	261	52	42	28	226	49	25	18	14	108	76	97	32	196	26
g10610	2	3	1	14	40	0	0	50	0	56	50	0	246	212	147	219	1	0	372	215	263	0	337	165	162	141	548	273	388	253	0	160
g10611	0	0	0	0	0	0	0	1	0	0	0	0	0	0	0	0	1	0	0	1	2	3	1	0	1	0	0	0	1	1	0	0
g106	0	0	0	0	0	20	19	1	17	0	0	7	0	0	0	0	12	11953	10492	1	0	16	10504	1	0	3	0	0	0	0	11009	0
g10612	2	2	0	0	11	11	6	21	24	0	14	3	11	5	13	11192	4	2	0	11136	16	4	1	19	13	19	3	2	11756	11658	18	21
g1061	25	15	1	14	16	0	0	16	0	15	20	5	2	10	2	16	10	3	2	18	4	20	17	6	14	1	5	12399	19	21	9	8
g10613	4	3	0	15	0	300	171	22	306	16	0	0	12	4	13	8	0	9	2	3	5	0	9	26	37	39	0	10	0	7	14	3
g10614	0	0	0	0	5	6	6	0	90	0	5	206	0	0	0	10	94	0	0	13	0	159	23	13561	0	0	49	0	4	18	0	0
g10615	510	592	27	144	271	86	42	389	15	196	235	37	55	92	33	0	12	89	67	0	143	7	1	1	217	169	3	100	0	0	318	147
g10616	53	64	5	84	47	7	9	52	8	16057	33	4	6	7	7	55	2	11	8	104	5	5	150	195	22	15260	3	5	98	345	20	13
g10617	17	11	0	9	7	207	141	13	261	32	14	212	6	0	1	11	155	2	7	16	12	281	25	12	9	15	153	0	6	51	8	10
g10618	17	31	13	28	142	114	99	297	124	10	273	102	137	86	100	2	76	178	0	3	229	123	5	10	369	4	9	8	1	6	425	369
g10619	34	20	6	1890	81	385	246	137	329	255	111	233	38	35	56	164	151	78	100	268	80	183	365	598	120	536	74	206	278	693	152	164
g10620	17	20	7	16	282	1536	1120	373	1405	129	304	1366	138	138	140	81	1685	122	38	68	223	1567	120	163	19324	171	113	99	112	243	191	139
g10621	21	310	14	18	102	200	380	1540	145	275	1457	441	151	1099	1101	171	159	2085	131	202	1397	294	191	410	274	442	1786	169	173	376	2260	1379
g1062	276	181	55	386	1109	535	303	219	466	1437	368	169	995	178	271	108	336	127	1534	2230	267	263	2208	3185	3295	2261	223	1977	2834	2744	381	309
g10622	196	40	27	130	461	120	127	449	118	208	239	328	243	35	30	1071	36	371	261	234	304	25	280	722	538	454	370	228	550	486	320	18
g10623	35	451	16	33	112	923	811	133	791	461	183	777	75	294	333	334	359	41	33	363	29	579	237	73	36	46	17	386	7	46	27	427
g10624	59	5	69	309	575	131	177	840	139	132	717	172	254	79	83	43	89	392	266	27	451	196	22	765	423	404	207	26	416	853	546	569
g10625	554	99	13	48	156	162	182	216	159	819	184	92	70	80	102	470	103	118	94	466	141	221	521	229	689	666	60	295	273	327	233	178
g10626	104	206	8	85	134	428	437	222	472	170	136	600	41	177	65	124	269	119	63	113	191	324	154	568	195	203	73	88	115	368	258	173
g10627	218	341	47	165	296	334	268	599	316	129	676	281	156	279	142	131	311	278	189	129	303	325	155	325	231	283	286	88	84	768	511	487
g10628	334	174	42	138	257	9194	13697	390	8260	445	320	10668	204	89	250	183	5898	359	78	344	276	6119	338	394	443	409	377	366	595	636	440	424
g10629	176	2464	565	83	11273	530	918	9642	295	310	9155	416	7543	6034	6418	314	316	8966	280	358	6503	527	368	418	420	405	6466	401	713	5410	5365	3123
g10630	2952	61	31	2491	639	3194	3252	420	3085	13591	534	3904	770	448	596	6055	6681	490	7118	6552	572	8442	5390	9215	10785	5783	114	6788	11653	972	231	78
g10631	73	333	194	87	3387	899	1061	3931	1835	884	1322	1487	5392	6259	5401	635	1147	7403	788	202	6403	1536	678	231	265	187	1424	162	95	100	7832	114
g10632	334	210	129	841	1180	179	150	2900	196	3766	4520	189	1241	893	1556	7456	223	1029	10035	9067	1185	147	11131	7231	9326	12103	2441	4055	1333	7216	2131	3387
g1063	223	252	17	138	123	353	390	282	326	2729	2723	297	36	30	258	1514	98	330	1684	644	165	328	1537	1119	1311	811	72	2603	6847	2171	308	1998
g10633	235	106	37	44	366	451	466	354	369	165	253	343	270	383	65	83	353	79	313	304	375	400	175	316	260	302	480	233	143	492	269	244
g10634	84	356	22	133	318	313	247	501	8	292	408	6	145	300	316	277	195	561	47	164	344	261	347	261	331	220	122	94	858	485	407	400
g10635	391	172	23	84	241	5	4	4	718	486	490	27	516	89	110	436	2	138	536	361	205	1	627	464	484	414	4	498	588	475	398	326
g10636	153	1	0	0	1	48	3657	44	28	5	7	252	1	2	1	137	17	3	131	182	6	63	334	26	13	17	28	164	0	597	15	7
g10637	3	26	9	65	36	705	50	486	703	31	27	877	9	16	21	2	191	28	3	4	34	197	15	41	736	51	143	1	61	16	43	72
g10638	76	201	26	9	666	82	447	907	139	210	322	97	536	184	328	25	14	287	26	31	204	32	25	334	47	234	3	30	49	91	164	128
g10639	347	23	12	375	57	291	35	95	64	856	69	269	15	9	21	259	150	17	322	239	34	251	154	34	237	829	96	108	136	288	31	31
g10640	21	145	18	32	269	1119	262	396	295	47	342	1079	145	125	128	26	445	129	7	9	167	641	17	942	40	23	181	7	5	37	346	245
g10641	129	475	402	113	135	131	748	1151	1063	370	997	172	103	381	313	173	169	490	156	160	522	117	271	247	336	278	189	224	469	483	106	111
g10642	104	141	53	318	764	386	226	206	202	179	210	288	276	124	80	557	6	167	314	570	228	674	586	839	126	171	127	376	320	1161	846	648
g10643	475	5	35	134	207	25	268	389	398	938	294	12	103	9	6	139	2833	6	111	258	6	270	214	190	796	828	2	165	196	172	310	319
g10644	112	1359	4	16	28	2593	28	32	25	252	18	3645	10	3013	1892	12	645	2751	5	3	1790	15	4	372	358	422	648	10	2	517	4	4
g10645	14	91	84	34	2252	217	2886	3865	3447	19	3427	175	2343	86	41	3224	58	26	2840	2784	29	2381	2845	21	23	13	4	1499	448	16	2877	1614
g10646	2017	2	9	699	111	36	97	222	367	4349	146	18	86	16	57	80	84	10	30	67	4	27	106	2944	2982	3065	61	15	16	3213	38	40
g10647	246	163	7	158	39	283	25	17	25	211	16	181	8	72	11	17	13	48	12	21	115	6	9	58	38	126	7	64	7	48	3	16
g10648	2	77	23	13	126	164	153	203	207	23	201	4840	50	57	45	98	65	132	17	66	174	123	136	14	7	18	18	5	30	22	117	141
g10649	260	105	8	112	158	387	177	388	275	198	549	407	127	83	78	151	127	220	82	79	329	166	206	242	174	221	73	22	39	314	347	112
g1064	119	103	24	36	307	65	319	477	357	306	417	431	122	166	168	198	217	99	95	160	96	340	369	337	386	307	111	192	224	353	502	304
g10650	88	0	9	92	1031	1394	1345	1554	1450	318	1420	1382	556	451	0	98	0	663	165	308	755	844	95	563	552	515	0	191	93	614	0	0
g10651	838	732	0	600	5012	1080	659	948	5177	1385	710	13	482	819	574	0	654	747	559	797	1	594	915	1309	1200	1126	538	746	0	1746	1204	1122
g1065	1	133	108	1	593	329	177	337	911	737	210	664	2	2	562	760	763	2	1	1	491	2	1	897	909	866	545	654	919	1242	707	607
g10652	68	75	35	104	2	0	0	0	292	2	0	228	80	100	103	655	128	107	659	914	111	128	504	213	2	252	81	2	1038	249	154	138
g10653	62	0	7	56	189	0	1	0	0	181	0	0	0	0	0	115	1	0	80	135	0	0	104	0	232	0	0	83	68	3	0	1
g10654	0	0	0	0	0	4	7	5	4	0	8	1	2	6	7	0	9	7	0	0	4	4	0	4	0	4	4	0	2	0	0	0
g10655	0	0	0	0	0	0	6	3	0	0	0	0	2	3	3	3	5	7	2	12	6	8	4	10	4	13	3	1	0	2	11	5
g10656	0	0	0	0	3	7	0	0	7	8	0	0	0	0	0	3	0	0	1	2	0	0	8	11	15	9	0	1	6	4	0	0
g10657	0	0	0	0	0	0	0	0	0	0	8	0	0	0	0	0	0	0	0	0	0	0	0	0	0	0	0	0	0	0	0	0
g10658	0	0	0	0	0	0	0	0	0	0	0	0	0	0	0	0	0	0	0	0	0	0	0	0	0	0	0	0	0	0	0	0
g10659	0	1	0	0	0	0	0	0	0	0	2	0	0	0	0	0	0	0	0	0	0	0	0	0	1	0	0	0	0	0	0	0
g10660	1	14	0	0	1	0	1	6	1	0	1	1	2	0	0	0	0	2	0	0	0	0	0	1	0	0	0	0	0	0	0	0
g10661	6	22	0	4	3	1	7	15	2	0	11	13	1137	1445	12	1	1266	14	0	0	23	16	0	0	0	0	3	2	0	0	35	15
g1066	1063	13	0	12	1	2	2	15	16	8	15	2724	15	5	2	18	8	1675	1165	15	1561	1744	22	50	53	58	2	5	4	28	16	11
g10662	11	3	122	3	1411	2	2343	3032	13	1847	2150	9	3	7	0	1403	6	10	7	1453	19	14	2108	39	41	2275	2352	2467	1	26	2992	2602
g10663	8	2	0	0	3	3250	4	5	2406	10	4	4	2	1	0	14	5	3	4	14	5	1	15	4	3265	48	0	6	0	7	5	4
g10664	1	0	1	2	4	1	6	0	5	5	0	1	0	0	0	1	0	0	1	3	1	0	1	0	9	7	0	2	0	0	0	0
g10665	1	2	0	0	1	0	3	0	1	0	2	0	1	0	1	0	0	0	0	0	0	0	0	4030	1	0	0	0	4400	5166	0	4
g10666	0	15	0	1	0	6511	3	5	1	2	0	6	2	0	204	2	4	0	1	0	8	0	0	6	1	1	2	1	0	3	3	6
g10667	1	793	2	14	2	4	155	90	2	4	126	83	176	252	174	1	276	377	0	1	245	209	4	6	3	7	42	6	1	5	103	12
g10668	11	192	0	717	96	42	275	491	45	136	365	380	168	128	949	167	188	188	216	183	306	359	468	122	236	104	107	65	14	53	457	6743
g10669	221	454	59	87	259	323	11522	6856	334	334	5890	7767	6950	4387	5417	235	6033	7073	144	282	5114	5279	258	663	573	635	4672	164	184	842	4434	455
g10670	237	7	184	562	6728	7753	419	3345	3284	6873	423	414	97	76	63	4537	106	105	7613	6303	219	250	5665	4050	4600	2957	69	4634	9601	3990	350	2765
g10671	370	328	42	169	269	366	11	551	452	477	15	14	4	1	4	142	1	1	56	105	18	3	194	342	279	224	0	110	120	454	10	261
g1067	10	15	1	12	9	10	931	8	7	20	1209	1391	18	14	848	5	25	20	2	1	8	1601	6	17	12	17	12	5	3	13	1778	4
g10672	492	389	39	6	853	1024	575	1396	1145	1760	684	754	1071	1060	264	1072	975	1052	1140	1137	1333	27	1360	2128	1844	1733	471	1005	768	2239	344	16
g10673	417	196	74	558	481	652	26792	672	560	31	35713	32807	376	269	21060	23	246	299	27	25	339	403	285	496	467	470	203	29	307	536	38	1530
g10674	1393	4	790	391	37	43546	47	41548	32128	464	480	530	27249	12946	139	426	14315	16607	334	352	6343	6280	4140	40	11946	16244	7960	304	4	8527	6422	425
g10675	123	551	5	5898	33126	459	415	468	321	26610	7571	62	196	210	125	23135	232	272	16370	21558	296	336	51	25154	46	679	289	11888	4699	52	541	5649
g10676	6	100	61	147	266	309	159	258	59	258	61	224	218	167	60	193	250	195	133	462	114	156	380	670	558	59	84	444	502	975	144	480
g10677	100	86	20	154	183	67	633	72	260	244	253	1142	122	79	0	211	123	113	136	278	368	274	104	397	342	326	65	93	71	242	596	164
g10678	612	427	81	208	455	783	0	839	825	813	862	1	0	0	9	122	1	1	66	199	0	0	275	738	491	593	0	128	57	797	3	415
g10679	2	3	0	0	1	5	0	2	2	0	0	1	0	1	0	0	0	1	0	0	0	1	2	3	0	1	0	0	0	1	0	1
g10680	0	0	0	2	0	0	2	0	0	1	0	0	0	1	0	0	0	0	0	0	0	0	0	0	0	0	0	0	1	3	680	0
g10681	0	0	0	1	0	0	0	1	4	3	0	0	0	2	0	0	0	1	0	1	0	1	1	1	1	1	8087	1	0	1	0	0
g10682	0	0	0	0	0	0	58	0	0	0	0	127	27	6	20	0	3	5	0	0	6	16	0	0	0	0	1	0	0	0	0	0
g10683	30	37	24	11	52	130	15	122	112	30	116	17	8	0	6	7	2	3	7	15	8287	0	100	199	153	147	3	121	29	22	140	122
g10684	47	56	5	24	18	50	7	53	66	17	13	20	1	32	2	32	5	2	3	2	1	2	5	10	9	14	0	11	240	289	9	13
g1068	41	21	7	15	15	31	16	32	30	4	16	2	3	2	8320	4	51	43	3	4	5	19	3	2	8	4	3	3	5	4	6	0
g10685	25	45	1	19	13	11	11	8	18	22	2	20	10	8	1	0	13	22	20	22	24	13	7	18	5	9	14	4	3	11	7	1
g10686	6	8	0	12	18	9	66	34	24	31	23	43	8	5	8	11	14	5	54	13	58	25	21	43	23	29	4	26	21	50	27	24
g10687	6	9	2	25	64	21	32	25	34	30	25	38	14	10	5	10	36	20	8	31	8	81	13	19	17	26	67	4	3	29	14	17
g10688	1	6	7	18	14	18	23	35	32	28	36	67	20	19	9	12	17	28	9	77	34	16	48	58	59	84	4	17	13	98	54	60
g10689	19	12	9	4	16	31	4	39	34	85	30	27	12	13	6	26	8829	11	17	25	35	9	25	67	36	63	1	22	7	61	39	29
g10690	10	7	2	10	4	6	0	19	13	20	21	0	0	0	9	11	16	0	10	19	17	0	27	37	43	43	6	9	4	39	27	19
g10691	0	0	0	0	0	0	93	0	0	0	0	14	0	0	0	0	0	0	0	0	0	0	1	0	0	0	0	0	0	0	0	0
g10692	108	114	90	128	100	155	1	52	230	119	120	1	11	0	0	0	0	0	0	0	0	155	0	0	0	0	0	0	1	0	0	0
g10693	571	569	0	1	104	145	1	162	154	55	8	2	1	27	0	1	0	3	0	0	104	0	1	153	156	168	19	2	19	0	163	147
g10694	0	0	23	6	1	0	11	1	4	1	1	4	1	1	3	3	0	0	27	1	0	4	2	0	0	0	1	1	1	253	0	0
g1069	1	1	0	10	2	2	2	2	1	1	3	2	2	0	1	4	1	43	0	1	1	2	1	5	2	5	2	35	1	5	3	0
g10695	5	7	0	3	12	7	68	8	10	5	7	1035	3	1	50	3	0	0	0	0	1	3	2	2	5	3	1	3	5	0	4	5
g10696	2	8	0	61	0	5	846	2	2	6	2	334	1499	1532	1	2120	52	2640	0	2555	2	9582	2564	1	3	0	0	1	3	1	0	0
g10697	512	391	88	87	403	519	453	659	468	2508	1175	168	9691	413	2173	759	2401	581	1677	70	2488	2702	851	4677	4160	3492	1243	1433	777	2314	3261	803
g10698	198	122	11	69	140	197	289	272	238	970	451	0	658	284	587	457	629	483	332	476	934	823	85	1384	1184	1073	273	263	109	679	932	190
g10699	212	235	6	42	131	159	0	252	190	548	222	93	231	9881	415	1	427	0	224	487	854	806	631	1258	1006	838	435	317	245	793	878	214
g10700	0	0	0	0	0	0	1395	0	0	0	0	949	0	1	2	93	1	2159	0	0	0	0	1	0	0	0	4	0	4	0	0	0
g10701	115	72	17	229	429	373	12	433	369	1227	874	29	2319	1258	1250	1689	1713	11	2133	2148	1383	1165	2195	2398	2654	1602	1582	2195	2709	504	1010	271
g10702	105	106	0	17	10	12	430	19	29	10	23	495	20	17	6	27	7	162	27	5	16	17	27	17	17	15	4	12	1287	1	4	1
g10703	9	2	26	157	457	659	272	563	537	314	535	305	141	139	107	141	138	322	103	244	201	230	221	458	379	398	135	192	6	559	312	313
g1070	271	227	136	229	255	331	1951	2161	316	2230	3465	3106	217	220	251	260	322	345	324	537	313	415	1203	1038	809	1248	211	355	186	1098	928	360
g10704	860	477	34	120	1699	3707	560	449	2510	364	398	556	831	295	240	703	318	631	379	401	511	371	532	1132	693	840	525	431	183	1082	672	442
g10705	104	135	18	3	445	628	12	745	641	686	673	12	490	397	457	426	483	2	373	746	550	475	493	466	16	16	0	456	697	9	563	1
g10706	2	3	0	144	20	39	370	14	27	9	18	539	16	2	1	11	8	262	4	4	4	2	6	1	570	566	501	1	0	1234	7	512
g10707	93	103	22	140	400	650	316	533	591	435	369	359	264	159	175	250	341	246	187	437	348	325	300	817	503	621	176	268	255	609	503	709
g10708	164	154	20	82	294	296	207	425	419	393	426	285	157	159	200	256	205	191	140	277	293	325	277	439	380	408	234	258	437	581	409	354
g10709	61	53	32	28	207	253	20	332	263	279	292	20	151	119	145	181	177	6	153	211	174	205	271	263	308	257	318	315	925	25	385	335
g10710	340	82	151	77	28	57	221	36	25	10	15	182	9	11	8	12	8	38	7	7	10	12	14	18	25	15	3	9	2	938	9	4
g10711	35	9	14	113	147	172	15206	121	139	0	0	16713	172	71	0	0	46	10253	83	27	21	35	30	54	67	49	11	20	5	31	31	22
g1071	3780	11	1	1	20138	1	2	18175	1	137	118	10	16445	8310	52	225	9321	2	12066	9014	5278	5436	4829	7862	14	14	4820	6772	5008	11	13	5612
g10712	2	1585	1708	13023	2	22669	1	14	19128	12903	18807	3	2	2	11563	12632	2	1	0	1	1	3	1	7	5415	6289	2	2	0	6521	4997	2
g10713	3	3	0	5	4	2	2	3	6	5	7	4	0	0	1	2	0	0	3	3	3	4	1	2	4	3	0	1	3	0	3	0
g10714	19	7	0	5	1	5	7	4	7	4	2	20	0	1	0	0	0	6	0	0	0	16	15	4	1	1	0	6	1	0	0	2
g10715	29	7	3	13	17	16	12	33	21	17	25	10	8	9	1	8	6	3	7	9	14	4	12	13	16	28	0	1	4	22	12	13
g10716	38	13	1	3	35	39	6	136	37	14	13	6	4	0	2	3	6	1	0	0	9	3	1	4	7	3	0	6	0	6	7	1
g10717	11	6	0	2	9	5	53	9	5	9	8	140	0	1	0	2	1	8	1	3	2	6	15	2	5	5	1	1	1	10	6	3
g10718	76	24	4	93	68	70	0	197	205	71	86	1	8	13	2	8	11	1	3	12	5	8	8	9	8	5	0	9	0	9	8	1
g10719	1	2	0	0	0	0	7	3	0	0	2	13	0	0	0	1	2	2	0	1	2	4	2	4	5	10	0	0	1	7	4	3
g10720	18	8	0	2	6	10	101	8	10	10	4	96	3	1	6	6	8	161	2	10	18	18	11	15	14	20	3	7	12	38	14	17
g10721	67	49	0	74	81	123	637	169	0	0	128	665	110	115	103	95	139	1240	144	161	80	136	0	209	209	231	180	217	0	289	0	191
g1072	1	249	11	461	1	1	2	1040	135	130	757	266	1	1255	1	1	1	2	1410	705	739	770	171	370	659	282	342	612	353	474	205	1
g10722	341	205	122	90	839	1056	199	282	1039	692	2	1	1181	2	1185	851	800	59	2	2	2	2	835	2	2	229	49	95	441	2	591	288
g10723	329	14	17	10	106	169	291	26	256	237	170	0	61	222	42	226	60	1	44	90	139	175	122	231	195	1	7	3	127	308	200	209
g10724	9	4	4	4	228	57	0	0	269	188	6	288	2	32	0	73	1	0	1	0	0	1	1	1	3	0	0	3	542	12	7	40
g10	0	0	0	0	0	0	416	521	0	0	0	6	0	1	0	1	0	725	0	0	0	0	2	0	0	5	5	0	0	0	0	0
g10725	177	149	16	91	245	337	267	6	272	343	380	5	109	0	232	0	181	289	145	367	341	247	291	566	461	643	289	245	355	813	497	522
g10726	3	1	26	1	494	6	7	5	3	255	4	271	254	127	1	221	0	1	0	2	0	380	1	1	2	1	0	0	0	2	1	0
g10727	79	91	0	45	12	353	326	503	401	2	516	422	0	0	266	1	193	144	150	161	219	3	288	299	330	266	241	307	910	682	393	376
g10728	836	641	11	410	346	2489	3944	3438	3206	426	4104	4058	141	121	141	185	1043	1124	1060	879	1271	229	1384	1467	1620	1029	1243	1511	2757	1220	1963	1029
g10729	425	262	158	244	2546	649	376	789	733	3577	562	639	982	870	1043	1188	309	314	196	465	290	1143	515	808	775	930	280	317	550	1483	830	757
g1073	0	110	49	0	342	335	92	198	0	478	103	0	251	194	204	300	37	0	22	78	413	587	43	223	0	162	69	0	0	410	0	157
g10730	150	1	0	165	0	305	121	268	246	96	177	134	22	0	29	21	310	29	1	41	0	0	305	1	137	49	1	82	181	1	140	33
g10731	214	284	31	32	111	403	429	487	164	177	318	161	1	12	1	1	24	29	18	207	37	41	20	58	31	303	20	32	16	37	36	341
g10732	556	387	15	131	191	325	3	626	322	2	2	333	21	27	28	37	2	128	312	412	27	30	2	295	246	3	321	336	1144	474	274	433
g10733	425	450	44	246	382	545	504	4	455	410	387	636	82	135	159	153	132	371	142	4	131	232	134	551	546	554	298	613	1113	680	470	4
g10734	45	32	61	74	506	4	69	19	427	659	669	25	451	367	330	397	331	3	348	1	274	304	425	10	4	4	510	5	1	3	8	3
g10735	99	67	17	33	136	224	71	62	106	18	13	37	30	10	8	26	4	36	4	29	5	13	9	148	353	110	6	43	59	137	95	74
g10736	5	36	5	6	38	52	5	2	46	99	42	1	19	15	22	29	28	3	14	7	140	90	86	2	98	368	56	3	0	3	3	2
g10737	4	8	0	6	1	6	0	2	2	2	2	2	1	0	1	2	2	1	6	0	3	2	3	3	4	8	3	2	0	1	0	365
g10738	426	11	0	256	0	0	332	363	2	0	0	426	2	0	0	1	0	160	2	207	0	1	0	376	0	0	1	209	404	478	253	1
g10739	5	308	25	8	309	444	31	387	416	298	433	15	131	105	97	171	148	137	106	389	162	171	210	309	243	335	183	34	21	304	121	427
g10740	0	0	1	3	11	11	19	16	12	97	22	15	62	19	65	59	79	535	32	141	160	81	80	441	188	220	84	402	160	995	407	79
g10741	41	0	0	105	14	0	2266	20	8	93	16	4062	254	252	440	565	540	2056	334	662	683	704	550	1447	959	1311	252	294	1421	3398	853	354
g10742	9	3	1	2	2672	2341	0	3280	2849	4529	3666	0	1662	957	11	10	1790	0	1573	2245	2415	1968	2800	4141	3682	3325	1174	2394	12	1	5097	2195
g107	0	0	18	0	2	1	49	2	2	3	1	97	1	2	1605	2068	0	423	0	0	1	16	19	1	1	1	0	0	0	44	0	0
g10743	259	280	0	140	47	90	41	63	78	59	46	509	25	28	0	0	14	16	16	24	29	0	0	32	31	31	4	15	26	219	37	32
g10744	157	103	13	180	43	454	471	603	497	482	477	14200	272	219	7	37	180	226	282	180	24	19	12	29	40	37	93	137	71	45	34	49
g1074	105	87	28	7573	481	26536	21310	20733	20631	16483	49	218	27121	24862	264	235	19015	5	34130	5	175	170	224	274	199	205	5279	8557	9174	5382	182	176
g10745	1482	2112	504	30	21697	276	364	236	208	61	18684	64	133	55	29966	30673	34	23796	166	10570	15634	18336	13284	4786	7560	3486	45	46	50	52	7025	3373
g10746	33	32	18	229	284	606	517	513	72	425	246	512	7	351	82	173	437	59	416	40	46	79	64	40	52	37	7	7	245	424	34	30
g10747	193	112	36	329	489	1746	932	1023	579	407	567	1125	594	8	399	386	1862	456	8	516	201	172	234	518	297	436	207	234	1429	1460	219	253
g10748	103	64	59	57	981	95	60	30	1310	616	770	51	2087	1339	2332	1746	9	2410	2452	2466	997	799	1177	2066	1020	1535	1370	1924	42	103	1410	1095
g10749	13	15	7	5	46	52	33	97	30	63	38	29	22	33	23	25	30	29	20	28	34	43	37	36	43	51	24	31	6	11	51	69
g10750	22	8	1	11	16	17	874	40	20	32	29	1056	10	13	16	10	12	21	8	11	23	16	17	13	22	9	7	6	508	1307	23	5
g10751	16	13	102	402	10	757	118	1004	17	769	1037	105	390	344	306	468	426	485	359	512	10	504	646	918	795	15	493	637	15	130	839	11
g10752	898	582	2	31	690	150	18	18	910	27	103	15	31	2	54	62	44	50	2	49	545	86	58	98	18	761	28	54	930	23	91	901
g10753	37	33	0	13	116	24	100	140	109	93	31	34	9	18	3	21	3	29	33	3	59	46	45	74	94	91	15	34	53	130	80	102
g10754	29	21	3	107	19	138	9	17	24	19	22	151	247	15	23	4	18	190	12	30	52	4	105	402	65	64	56	77	21	283	162	61
g10755	64	45	4	3	78	3	42	107	112	82	104	10	5	116	244	321	172	6	234	159	149	181	22	28	368	314	5	10	96	33	12	133
g1075	2	3	1	56	6	72	7	9	15	9	3	80	5	6	4	11	6	6	6	13	23	9	0	14	19	25	3	6	11	555	11	12
g10756	12	4	2	0	48	165	140	67	39	40	47	218	8	5	6	17	5	1	4	14	6	23	143	7	15	23	7	9	11	15	156	14
g10757	28	17	19	93	126	57	44	137	186	183	132	52	203	121	132	260	167	133	169	189	164	179	8	493	346	353	34	56	42	237	171	179
g10758	47	16	11	95	44	9	456	59	82	349	26	377	853	465	355	646	348	303	292	249	216	265	123	573	314	234	212	34	121	372	9	136
g10759	343	78	89	238	1108	1029	2358	393	397	329	321	3344	3702	1378	2425	2312	812	846	1659	297	197	183	182	327	294	179	50	77	62	184	83	108
g10760	3772	2726	191	648	2251	3257	71	4345	3820	5064	3657	165	703	642	731	696	983	1016	575	1553	3830	2210	4415	3791	2190	3027	1435	1524	3214	4138	3021	3592
g10761	33	15	7	72	46	68	20	150	114	168	175	354	44	11	6	31	11	8	10	14	21	24	25	42	42	37	2	11	8	30	24	10
g10762	34	7	15	102	15	388	196	634	588	327	459	2535	462	7	469	782	2	489	12	15	13	16	287	208	277	114	18	21	179	385	447	179
g10763	27	15	275	22	292	30	2342	3325	3316	2803	2891	230	2195	421	1713	1910	225	1680	1035	299	297	513	23	1258	26	30	275	561	33	1238	28	28
g10764	1468	931	12	1182	2738	3569	262	39	197	215	186	100	234	1923	215	224	1269	163	2308	1383	1175	1365	1478	49	1113	1120	602	839	770	37	1215	1013
g1076	44	34	5	61	232	203	145	227	43	52	55	64	137	288	5	5	170	5	245	112	94	122	109	91	152	97	9	45	9	30	64	13
g10765	41	47	10	15	90	91	387	82	120	85	89	519	6	140	106	94	85	85	106	61	53	59	76	98	82	77	29	56	65	118	73	48
g10766	37	40	39	199	254	378	127	287	648	423	357	92	130	85	87	160	90	88	161	47	49	78	33	140	126	35	21	43	13	42	43	10
g10767	75	81	7	49	84	128	705	136	109	91	96	597	32	18	23	29	26	27	19	36	52	62	44	96	105	78	13	40	32	142	94	68
g10768	316	329	75	313	700	876	41	724	824	739	500	39	314	200	116	350	112	124	177	46	76	85	76	108	169	76	12	32	11	66	80	36
g10769	26	44	3	19	30	39	403	61	47	53	25	374	10	19	13	14	15	20	12	32	34	40	34	89	69	78	11	11	9	31	24	13
g10770	289	198	30	293	445	443	128	631	751	466	425	139	237	259	165	310	182	230	203	238	189	186	168	369	298	326	148	153	91	261	154	176
g10771	52	64	10	22	102	101	96	115	114	109	77	65	23	125	51	73	41	62	45	14	82	109	82	153	96	143	73	11	91	10	136	126
g10772	523	17	8	218	71	511	288	245	91	378	392	440	167	43	199	178	324	309	168	66	307	335	326	25	686	16	219	99	471	274	17	607
g10773	32	354	94	4	351	5	8	581	501	4	297	5	139	206	1	299	2	0	1	476	24	25	2	686	8	663	2	368	0	957	472	0
g1077	2	2	4	42	12	58	112	18	15	166	3	66	0	2	18	1	36	31	22	1	1	2	43	2	66	3	4	0	4	0	2	57
g10774	59	39	9	25	141	207	285	155	119	137	139	178	37	18	22	34	11	23	32	31	36	45	59	70	25	59	12	31	97	104	48	5
g10775	813	361	66	272	155	658	676	158	127	523	144	605	25	33	61	21	53	10	502	19	11	25	33	8	722	26	11	15	11	13	24	452
g10776	637	605	106	585	587	622	640	696	627	660	634	845	454	454	382	482	479	550	72	572	442	544	605	714	971	769	547	603	769	793	606	896
g10777	222	184	54	149	523	82	461	749	592	836	853	554	321	381	323	362	518	556	362	892	509	499	636	1203	141	1097	755	803	1802	1201	848	74
g10778	224	144	40	165	488	700	38	627	642	454	466	17	228	143	179	329	112	117	141	121	134	114	76	183	39	111	64	103	70	135	94	9
g10779	21	5	6	12	22	20	596	30	20	27	31	520	31	20	34	20	34	53	31	48	34	53	64	53	98	42	21	57	50	43	39	25
g10780	94	63	18	230	576	819	7471	664	591	633	464	7978	383	355	280	276	259	313	335	352	309	332	293	698	597	621	206	242	291	426	297	242
g10781	2105	1455	464	3737	10423	11965	13959	10248	12581	6255	7523	11540	6421	3741	4753	1463	3987	4785	1050	119	3471	3400	3707	5907	4724	4784	3214	3854	5157	4854	101	2614
g10782	2662	2418	1536	2977	11114	10947	83	8228	9276	11347	11333	136	10556	7189	9787	5502	8428	11209	4395	4471	181	6312	157	8257	6939	6019	207	9348	11167	6684	3461	187
g1078	30	53	654	21	83	122	119	9981	8943	130	152	147	2312	32	35	8343	310	264	10500	8442	7520	340	6828	204	172	152	7909	69	145	287	6659	4976
g10783	167	3539	5	65	86	202	8	193	128	3606	130	5056	25	43	51	57	25	33	21	54	76	98	68	314	299	311	44	58	356	277	174	79
g10784	4272	153	11	10	8	5774	602	181	167	217	17	13	48	11	16	98	66	59	40	119	128	175	155	12	11	11	34	588	47	341	266	147
g10785	1	4	0	193	487	8	6652	9	7	5	6487	835	14	242	186	20	8	17	26	11	1	11	4	808	750	847	2	9	5	9	7	4
g10786	569	450	19	36	7059	743	64	880	593	713	898	70	302	38	24	372	316	268	225	397	399	491	644	107	89	77	186	252	245	1493	899	854
g10787	49	49	6	16	92	113	127	131	127	78	98	176	38	35	737	50	34	49	24	60	50	51	63	79	144	99	24	57	19	105	74	79
g10788	121	130	17	8516	114	237	596	187	172	149	156	570	48	372	66	91	47	58	54	89	67	123	84	159	94	181	43	62	52	218	145	106
g10789	251	241	55	246	473	699	23	786	756	611	600	28	284	978	364	501	483	589	358	707	607	735	616	1145	913	1130	479	576	1185	1649	999	932
g10790	15	18	0	7	9	15	770	18	22	11	26	1363	1	0	0	5	4	5	0	6	23	13	21	31	24	27	3	4	4	39	21	23
g1079	570	469	2	370	617	900	0	1140	1056	948	1315	0	393	344	334	410	551	15	107	13	745	15	1078	1314	1064	11	460	12	890	1642	1161	1043
g10791	2	0	95	0	20	0	28	117	1	1	0	1	0	14	0	0	0	531	353	746	0	689	1	14	0	1297	0	681	2	0	0	13
g10792	0	3	0	3	1	0	0	0	210	0	2	16	25	0	26	0	3	0	0	0	0	0	0	0	0	0	22	0	0	0	21	0
g10793	9	12	0	3	0	7	25	2	3	15	13	23	0	0	0	23	0	0	0	0	4	0	4	0	15	0	0	0	0	7	0	0
g10794	31	16	0	7	21	22	24	8	17	11	432	660	16	5	10	112	5	15	14	9	7	9	6	8	77	7	2	9	9	65	4	3
g10795	1	5	0	6	19	20	155	24	56	151	23	85	66	30	21	60	42	32	50	39	44	55	64	96	304	70	21	16	8	130	36	37
g10796	2	5	2	67	67	5	3	220	110	5	126	7	91	80	82	160	87	90	38	130	99	155	138	255	8	239	43	51	22	67	157	45
g10797	17	9	0	4	1	1	0	6	12	0	3	1	4	0	4	4	3	4	0	2	10	11	10	11	0	10	1	4	0	11	9	4
g10798	0	0	0	0	0	9	155	0	0	81	1	179	0	1	0	0	0	1	0	0	0	0	0	0	9	2	0	0	0	0	0	0
g10799	58	44	9	94	152	184	0	234	173	162	232	0	103	130	125	123	189	184	133	279	173	174	275	316	215	330	182	217	471	412	278	212
g1080	0	0	0	0	510	0	458	664	636	0	0	428	0	0	747	0	0	0	0	0	0	0	0	0	815	0	0	0	0	0	0	211
g10800	192	134	33	354	1	665	0	1	0	450	494	0	703	1327	0	1000	827	1109	1462	629	665	1011	1058	508	0	438	164	392	156	313	507	1
g10801	1	1	0	0	0	0	1	0	2	0	0	1	1	0	2	0	0	0	0	1	0	0	0	1	2	0	0	0	0	1	0	0
g10802	1	1	0	0	1	0	30	3	1	1	2	15	1	0	0	2	2	1	2	0	0	0	0	1	1	0	0	0	0	0	0	0
g10803	144	170	10	73	25	32	3	40	32	31	19	0	6	4	7	18	18	6	11	13	50	32	40	84	51	55	13	8	6	72	24	30
g10804	0	7	0	5	0	1	18	1	1	3	2	31	1	0	0	0	1	1	1	0	1	1	0	0	1	0	0	1	0	0	0	0
g10805	29	14	5	19	21	12	0	18	39	24	30	0	15	11	7	26	13	14	9	10	9	12	16	22	22	25	5	18	28	55	20	27
g10806	0	0	0	0	1	0	432	0	0	0	0	391	0	0	0	0	0	0	0	0	0	0	3	2	0	0	0	0	0	0	0	3
g10807	400	229	41	209	254	382	723	538	407	396	440	410	202	119	110	216	153	180	170	248	155	208	284	444	299	403	238	252	454	882	377	535
g10808	104	105	25	172	597	899	419	1125	922	673	570	400	338	293	305	485	382	398	310	731	543	651	481	1379	1263	1214	905	926	5680	2036	775	715
g10809	202	183	23	121	258	410	91	398	385	346	268	78	127	127	159	256	135	149	121	197	188	187	147	370	284	290	213	224	726	612	238	289
g10810	63	58	10	16	65	75	262	124	82	120	57	1081	1014	49	84	77	101	92	85	106	90	127	90	197	150	169	124	145	214	351	157	189
g10811	116	118	7	53	124	159	1183	147	102	209	107	100	42	71	63	60	1016	138	59	171	121	137	136	234	1040	1101	126	1029	1106	239	148	106
g1081	433	322	2	232	924	1168	1050	1105	755	128	128	182	49	28	19	1042	115	12	17	1176	693	966	779	983	247	215	518	122	132	1205	887	833
g108	1458	1564	44	27	6257	1040	6343	7752	7485	888	1115	1121	25	818	758	31	781	1244	1037	25	10985	10536	14599	12990	1207	946	7113	13	12	1336	11057	4348
g10812	12783	9979	256	1580	20430	7614	18737	29429	22554	6865	6554	6532	778	12107	9351	8675	28	979	13791	914	28357	32	36	1405	16071	9609	11801	763	816	8103	19465	5514
g10813	14855	50	6752	27471	22193	20800	24977	32591	26181	24473	25941	18640	8372	36537	33509	33865	14829	16521	44902	15945	43	31227	33709	13723	22995	10593	15901	10503	9816	9280	44	5933
g10814	59	11271	3397	22596	55	22836	369	567	447	32648	37507	31412	35067	49134	48150	47888	33001	37822	56599	26433	40157	42197	43050	51	51	48	504	20347	4053	10162	31056	64
g10815	152	221	8	94	350	356	314	448	353	526	610	416	43321	187	259	277	47628	51099	222	39368	378	377	453	24466	35593	18412	7	27691	4618	1022	646	634
g10816	213	129	11	44	254	370	77	84	80	482	366	356	208	246	210	261	267	322	249	377	346	310	354	730	575	593	215	426	1358	623	423	429
g10817	652	417	58	245	507	78	680	753	651	775	817	825	202	641	631	583	335	368	574	470	859	936	1091	607	443	452	827	310	382	2457	1448	1382
g10818	10	4	0	10	5	664	3	2	4	8	0	1	596	0	0	0	928	1102	0	1351	0	0	1	1589	1332	1593	0	1013	1332	88	0	0
g10819	170	158	6	166	351	0	315	627	511	425	458	464	1	449	754	418	0	0	633	0	484	593	597	2	1	1	202	0	0	0	651	361
g10820	66	42	3	65	78	380	101	117	129	115	115	144	391	101	61	116	709	610	78	627	122	156	163	638	907	845	23	662	410	703	180	105
g10821	412	408	187	631	2810	106	172	3923	3774	3196	3726	3087	105	73	4641	137	72	84	7096	135	4586	5991	128	100	104	216	1920	67	37	186	4354	1545
g10822	41	234	33	18	247	3360	3280	197	145	209	231	202	88	5733	67	7222	5405	5926	73	5218	97	104	7047	202	240	6051	34	3065	1617	4176	195	141
g10823	7	50	7	10	136	215	140	28	19	17	88	108	5418	57	4	58	75	74	39	52	5	5	134	5491	6048	155	85	135	222	261	9	36
g10824	1128	4	24	743	13	372	9	442	440	515	412	442	48	7	49	6	4	3	5	3	188	200	12	111	180	11	4	5	6	10	350	5
g1082	51	570	106	35	232	9	441	589	458	365	476	457	4	217	108	168	161	44	153	216	171	192	283	9	9	306	156	184	191	596	407	398
g10825	30	35	26	266	315	375	325	407	371	399	685	406	202	142	122	187	204	234	148	196	122	149	266	326	324	276	304	311	1318	654	341	387
g10826	79	21	27	73	286	377	220	391	277	379	464	260	179	108	140	132	161	161	183	150	0	0	247	297	316	153	296	66	69	457	74	272
g10827	5	75	0	30	0	266	0	0	1	0	0	0	163	0	1	0	75	153	0	0	89	85	0	181	248	1	0	302	1102	77	0	0
g10828	81	0	2	4	31	0	34	71	44	12	66	53	0	7	1	7	0	0	2	84	0	2	6	0	0	89	3	0	0	0	3	0
g10829	209	61	2	194	24	52	40	74	61	50	38	43	5	41	14	49	3	4	14	6	42	41	39	1	3	4	6	0	2	4	46	20
g10830	15	156	0	46	2	75	1	0	0	3	0	0	18	3	0	2	31	33	0	29	0	2	112	52	70	32	1	7	0	57	1	0
g10831	157	13	11	14	122	5	132	160	198	128	209	176	3	42	65	90	1	1	63	0	93	118	3	131	1	1	44	104	1	2	168	204
g10832	27	153	13	32	62	152	73	240	137	228	132	144	46	0	0	14	59	60	2	84	1	6	80	5	135	142	4	1	44	212	130	84
g10833	11	33	0	14	7	114	9	13	21	2	4	10	4	4	0	23	7	1	0	4	0	1	4	158	176	146	1	86	250	290	10	4
g10834	3	8	0	40	0	10	1	1	4	1	0	0	42	55	45	51	5	1	56	0	831	999	0	11	8	3	483	2	6	8	2	3
g10835	474	4	63	0	960	0	1081	1419	1144	1244	1104	983	7	550	542	876	632	605	690	527	110	101	978	11	4	6	63	0	2	6	1309	850
g1083	362	401	2	300	65	1067	70	103	112	94	110	99	553	53	76	66	114	66	55	125	495	609	135	979	1083	779	93	596	990	1600	209	193
g10836	51	58	104	22	465	77	514	762	578	878	808	754	48	552	366	478	626	93	457	845	420	82	692	203	211	186	680	127	202	376	985	917
g10837	553	493	37	285	903	697	702	1460	1421	824	1184	681	412	741	568	707	444	707	711	442	87	543	315	1301	1215	1125	129	759	1267	1848	285	125
g10838	868	498	7	280	32	900	26	114	61	53	253	91	594	25	22	41	85	564	32	92	31	47	28	388	434	386	11	337	157	368	59	23
g10839	20	37	0	10	7	65	5	12	3	3	0	840	28	6	3	6	36	36	12	27	5	7	9	60	67	54	0	28	12	45	3	0
g10840	7	2	0	7	0	7	0	0	0	0	0	5	6	0	0	0	7	6	0	2	0	0	1	23	41	6	1	0	1	1	0	0
g10841	0	0	0	0	5	0	2	10	8	8	16	0	0	4	1	8	0	0	1	0	9	10	14	0	0	0	235	0	0	0	12	13
g10842	231	13	26	10	3	7	4	2	4	0	2	10	198	272	295	1	10	1	227	8	3	2	2	1102	18	1082	5	7	3	1406	5	8
g10843	7	214	2	0	348	0	411	4	401	6	399	3	2	3	3	352	0	4	1	3	0	4	2	20	1	15	3	3	16	35	6	1
g10844	26	13	0	0	2	410	6	449	24	499	11	379	1	0	2	0	0	0	0	3	401	2	492	6	4	3	4	335	2	11	8	10
g1084	5	1	1	0	5	2	7	2	6	10	7	10	1	3	0	2	455	423	0	6	1	569	3	5	5	8	0	2	473	13	1	1
g10845	2	1	0	0	0	6	0	0	0	0	0	2	0	0	0	0	1	3	0	0	1	2	2	4	1	10	1	1	5	12	1	0
g10846	1	1	2	99	0	0	1	3	0	5	1	0	0	1	0	0	0	0	0	663	0	0	0	0	0	3	0	2	0	1	799	713
g10847	371	182	75	208	973	2	861	1330	1144	1371	1284	1	0	465	375	536	0	0	340	0	327	331	283	0	688	0	363	0	2	0	278	409
g10848	217	101	49	241	433	1184	406	801	547	397	606	1020	647	132	147	280	436	474	137	734	211	330	183	1026	411	778	95	443	575	778	348	502
g10849	410	278	19	99	101	565	181	144	145	83	149	690	153	20	24	36	174	163	16	216	46	37	37	478	976	353	22	161	116	821	56	66
g10850	105	59	14	45	1144	152	12	15	1343	1114	13	181	24	2	1	0	24	35	0	43	3	2	1011	72	45	65	2	27	36	114	1143	1222
g10851	11	10	0	11	2	1450	1721	1352	7	3	1741	21	4	420	376	383	3	1	425	1	533	501	4	1071	6	4	688	1	1157	6	3	4
g10852	1126	183	144	313	949	7	1083	1259	1243	1126	1355	1797	369	4	2	1	463	602	4	655	3	4	486	5	716	737	2	764	3	1600	703	629
g10853	134	1	26	4	9	1320	26	6	7	2	6	1305	3	532	438	710	5	4	464	6	514	666	13	888	13	5	503	1	1393	816	4	6
g10854	8	638	3	393	1053	17	1135	1402	1322	1347	1288	3	486	32	29	51	635	619	38	908	38	39	692	13	1094	1058	15	648	5	10	999	996
g10855	775	17	119	5	22	1568	42	19	35	34	29	1223	15	599	645	637	29	29	74	30	72	85	31	1086	85	42	36	28	860	1807	49	39
g10856	14	71	4	564	69	17	84	100	157	75	60	36	51	88	68	96	648	83	9	119	1	23	94	72	182	189	710	55	16	66	86	125
g1085	99	3	7	36	5	87	2	1	1	3	5	91	4	12	9	8	93	754	199	677	717	727	7	248	25	17	2	8	36	166	9	16
g10857	5	761	2	1	259	3	249	377	372	270	285	4	217	245	123	364	19	9	825	8	94	210	164	27	241	219	95	71	3	19	142	178
g10858	118	90	52	286	6	552	14	39	48	192	73	239	878	1605	955	2119	110	107	1391	122	920	1208	1398	217	1426	1415	90	892	184	301	511	86
g10859	2	0	2	4	14692	18	14231	14969	10768	16010	16734	58	1995	9855	11096	11203	730	667	11898	690	8406	8527	9835	1682	951	978	8813	280	67	221	9357	7335
g10860	3765	1910	416	3570	168	14471	169	1216	822	170	944	15601	11020	560	399	759	13543	15770	370	13944	410	119	460	15673	13335	11448	190	8135	9205	9832	145	116
g10861	123	162	95	1784	807	874	711	204	204	940	168	847	808	90	88	93	439	503	62	377	146	551	167	174	147	150	109	216	133	611	521	309
g10862	356	145	21	106	132	214	156	269	239	162	252	213	49	97	120	155	113	157	120	153	230	160	312	851	835	657	195	114	144	185	246	184
g10863	119	97	20	113	290	208	345	392	346	388	392	135	133	0	0	0	140	170	0	177	0	229	2	224	229	216	0	209	552	391	346	355
g10864	207	173	39	0	0	355	0	0	0	0	0	430	0	1	3	0	0	0	3	0	3	0	2	305	271	327	48	0	0	477	0	0
g10865	0	0	0	2	1	0	6	0	4	6	5	0	50	1577	61	1654	1	0	1871	0	1545	9	2656	0	0	0	0	4	2	0	2	1
g10866	3	10	0	505	1092	7	1038	1499	1267	1276	1300	2	1	62	1419	67	1723	1953	66	2149	75	1841	117	2	2	3	1070	1706	1282	3	2048	1483
g1086	448	335	148	119	55	1222	97	146	119	110	112	1236	1494	32	34	92	103	68	46	97	78	80	67	2886	2579	3484	33	102	67	2884	151	112
g10867	74	132	7	23	70	120	102	92	21	129	84	148	63	72	66	93	79	62	36	80	68	50	90	196	146	174	26	32	43	227	49	24
g10868	10	28	1	86	361	31	476	500	204	690	446	54	108	295	305	420	67	60	227	71	437	369	392	88	64	72	262	92	13	80	477	309
g10869	164	233	31	128	44	242	25	38	36	15	15	375	412	38	3	28	351	427	8	456	700	12	13	863	639	696	1	250	110	688	1	0
g10870	6	4	7	0	3	9	1	2	2	10	2	19	12	0	0	0	13	6	1	3	1	702	0	0	7	0	1	0	0	0	0	0
g10871	3	3	3	1	1512	1	1138	0	1614	0	0	1	2	0	0	0	0	2	0	2	0	1	0	0	1	0	0	1152	1	1	0	1359
g10872	184	0	0	0	0	1890	0	2286	0	2322	1	0	0	0	0	0	0	0	0	0	1739	1	2949	0	0	0	0	2	1271	1975	2148	0
g10873	0	0	0	0	0	0	0	0	0	0	3328	2071	0	3295	3378	4	0	0	3112	0	0	2510	0	0	0	0	7	0	0	0	0	0
g1087	2	24	0	2	14	0	19	11	10	11	15	0	3732	9	1	4414	4	3195	1	3188	0	0	11	26	13	25	0	0	0	0	16	36
g10874	21	52	0	4	3	29	1	1	4	5	1	11	9	2	2	4	5080	3	8	10	4	3	14	4791	16	4379	1	12	10	53	13	28
g10875	4	3	0	586	4	2	7	4	3	1	3	3	6	2	5	3	9	3	4	7	8	6	3	34	5805	24	2	5	10	24	2	7
g10876	0	0	0	0	0	1	1	0	3	1	1	4	3	0	0	1	9	4	2	3	6	6	4	13	8	11	0	7	6	15	2	2
g10877	1	0	76	1	0	1	0	0	0	0	0	2	1	0	0	0	0	0	0	0	0	3	0	4	4	3	885	0	1	4	0	0
g10878	0	0	0	0	0	0	0	0	3	0	4	0	1	0	0	0	0	1	0	0	0	0	0	0	0	0	0	0	0	1	1	0
g10879	1	1	2	0	5	2	16	10	14	7	4	0	0	0	794	0	0	0	1	0	1	0	1	2	1	0	0	0	0	3	2	796
g10880	2	2	0	5	0	5	3	2	0	0	0	3	0	0	0	0	0	0	0	0	0	0	0	0	0	0	0	0	4	2	0	0
g10881	0	0	0	0	12	0	6	12	17	6	6	0	0	3	0	2	0	1	4	0	1	0	4	0	0	0	4	0	0	0	8	0
g10882	23	10	3	12	0	13	0	0	1	0	0	8	6	0	3	0	5	6	0	1018	2	3	1	1136	2	1033	0	5	1193	1625	0	0
g10883	0	263	0	260	2	0	0	4	3	0	3	0	0	0	0	0	0	0	0	3	0	0	0	4	0	5	0	0	3	10	0	0
g10884	303	0	0	0	46	1	51	58	117	854	58	1	1	844	0	32	0	0	22	0	1	1	31	0	1	0	8	0	0	1	63	2
g10885	2	7	4	5	861	64	1	1	0	50	1	60	22	31	24	2	22	24	0	0	62	46	2	1	67	0	599	24	0	0	1	27
g10886	50	53	0	25	3	0	0	0	0	1	0	2	0	0	581	670	0	0	0	12	608	0	868	62	0	48	0	1	21	68	1	0
g10887	5	2	0	6	0	0	0	0	0	0	0	0	644	692	0	0	0	0	728	1	3	635	685	1	0	0	1	0	0	1	773	0
g10888	1	0	74	1	778	0	899	897	0	0	0	0	0	0	1	0	0	0	0	0	0	0	0	0	0	0	0	0	0	0	0	0
g1088	0	0	0	0	0	0	0	0	903	0	962	0	0	0	0	0	821	857	0	0	0	0	0	0	0	0	0	800	0	0	0	0
g10889	0	0	0	0	0	953	0	0	0	900	0	926	0	0	0	0	0	0	0	0	0	0	0	0	992	0	0	0	0	0	0	947
g10890	0	0	0	0	0	0	0	0	0	0	904	0	0	0	0	909	0	0	0	0	0	0	0	0	0	0	0	0	0	0	0	0
g10891	0	0	0	0	0	0	159	110	130	0	0	0	0	0	0	0	0	0	0	0	0	0	0	0	0	0	104	0	0	0	102	0
g10892	124	140	15	0	119	102	0	0	0	0	0	117	0	0	0	0	0	0	0	0	0	0	0	161	149	152	920	0	0	0	0	0
g10893	0	0	0	0	0	0	0	0	0	0	0	0	0	0	30	0	0	0	939	0	0	0	0	0	0	0	0	0	0	281	0	0
g10894	0	0	0	0	0	0	0	0	0	0	0	0	0	0	0	0	0	0	0	0	0	0	0	0	0	0	0	0	3241	0	0	303
g10895	0	0	0	0	0	0	0	0	0	0	0	0	0	49	0	0	0	0	48	0	0	0	0	0	0	0	0	0	0	0	0	0
g1089	0	0	0	0	0	0	0	0	0	0	0	0	54	0	0	60	0	52	0	0	0	0	0	0	0	0	0	0	0	0	0	0
g10896	0	0	0	0	0	0	0	0	0	0	0	0	0	0	0	0	67	0	0	0	62	0	64	0	0	0	0	0	0	0	0	0
g10897	0	0	0	79	0	0	354	978	220	554	389	0	0	0	0	0	0	0	0	77	0	75	0	0	0	0	0	259	0	0	519	0
g10898	214	124	63	130	314	319	399	393	986	88	161	435	191	195	332	426	306	371	273	429	281	543	338	742	648	647	296	91	159	526	31	418
g10899	88	89	126	320	189	208	1598	123	105	120	93	117	88	28	29	48	23	42	59	35	25	40	24	62	72	66	19	32	24	71	997	56
g10900	121	88	0	115	1086	1148	552	403	362	600	522	633	621	255	305	244	206	336	395	254	233	205	262	248	277	200	429	475	1538	342	229	245
g1090	13	221	35	203	13	707	19	765	660	622	854	759	483	12	322	406	327	10	413	455	297	318	436	394	490	416	282	546	641	785	454	463
g10901	528	226	70	138	667	449	420	580	428	414	19	604	193	384	182	22	18	444	15	243	300	361	371	553	544	474	15	248	472	810	556	414
g10902	325	53	62	43	363	29	113	123	68	30	497	29	61	107	86	233	196	198	146	24	157	29	130	234	161	232	179	26	111	380	164	176
g10903	55	19	1	4	68	113	28	40	37	83	94	92	13	53	5	87	86	76	44	100	35	135	38	26	37	36	99	79	35	37	38	36
g10904	11	514	0	19	28	49	1358	36	37	40	32	24	1316	13	1164	22	28	14	18	17	13	20	46	47	45	49	18	46	41	47	32	26
g10905	745	202	73	397	1189	1345	420	1867	1282	2404	2186	2458	253	835	367	1334	1415	1606	1287	1568	1194	1544	1724	2557	2593	2062	1233	1654	2137	1836	2025	1863
g10906	211	33	26	125	452	613	36	592	515	525	449	456	24	387	7	419	328	428	350	439	293	357	293	457	472	485	155	277	241	589	381	387
g10907	52	8	9	18	57	54	0	70	73	54	58	59	0	29	46	58	43	37	23	68	96	87	65	132	121	86	26	21	60	182	93	104
g10908	1	0	0	0	0	0	1	0	1	0	1	0	9	0	0	0	1	0	0	1	0	0	0	0	0	1	0	0	0	0	1	0
g10909	0	1	0	1	0	1	0	0	5	1	2	2	1	0	1	0	0	0	0	1	0	1	0	0	2	0	1	0	0	3	0	1
g10910	0	0	0	0	1	0	299	0	0	0	0	0	0	0	0	0	1	1	0	0	0	0	0	0	0	0	0	0	0	1	0	0
g10911	56	5	19	101	257	164	132	162	396	276	83	108	32	114	107	42	0	1	129	0	0	5	0	2	10	0	0	0	1059	0	2	0
g1091	159	196	18	9	153	192	40	68	246	229	249	181	4	5	6	216	151	120	8	195	10	69	2	4	125	11	196	25	0	1186	67	0
g10912	9	2	0	4	66	111	290	182	77	65	95	32	86	19	10	22	7	4	13	3	225	297	289	283	106	131	6	304	1	5	48	73
g10913	122	61	17	65	186	167	8379	344	188	145	172	215	7599	49	53	90	73	64	66	89	53	63	59	122	335	366	20	43	22	87	396	1417
g10914	1292	1216	306	925	4596	4738	365	4426	3087	7618	4014	4876	231	3837	4973	4607	5454	7069	7473	7420	7514	4808	8380	10876	8232	3799	6119	6908	358	2368	6730	483
g10915	206	116	26	289	311	636	41	460	542	399	412	447	32	271	256	391	224	327	243	333	223	234	169	343	311	322	129	224	12208	466	263	257
g10916	30	31	4	25	28	41	39	28	22	39	39	29	7	22	12	37	21	31	16	37	27	52	48	70	49	71	15	39	278	96	56	65
g10917	114	166	17	70	50	66	6	62	50	25	34	33	83	12	5	7	7	8	6	12	10	8	9	12	24	11	1	8	27	712	18	9
g10918	1	46	0	65	11	7	54	12	6	4	5	7	4	2	3	4	0	0	3	1	2	1	3	3	2	1	0	0	2	14	2	1
g10919	185	0	15	2	38	32	305	44	28	86	50	53	14	17	30	23	36	51	18	39	63	56	65	93	72	71	81	39	0	0	54	59
g10920	90	68	24	31	142	83	1632	140	34	190	136	297	156	41	88	66	72	110	43	65	227	173	184	172	286	122	221	131	52	117	123	87
g1092	85	104	113	17	1341	1015	740	1132	1228	1227	1101	1152	205	1358	1715	1041	1994	1120	1139	2826	1992	1847	2411	2950	2126	3976	1878	1538	337	121	1496	1192
g10921	471	351	68	457	638	2159	108	1559	963	978	836	831	1048	219	214	1521	526	2342	1502	648	363	536	411	854	747	764	339	477	1315	2463	512	376
g10922	123	168	36	124	81	1001	115	1074	80	808	106	169	1108	493	476	537	264	568	216	301	254	300	326	368	339	263	250	224	3965	803	302	221
g10923	293	182	3	50	103	106	338	97	112	100	102	85	443	231	281	206	46	370	437	78	176	262	103	231	179	218	122	119	335	368	141	142
g10924	73	53	13	32	263	191	285	129	287	186	374	282	180	56	100	241	265	64	341	317	325	390	451	503	517	500	292	327	411	287	550	396
g10925	35	30	32	484	210	389	574	432	311	269	500	383	88	210	189	169	266	229	78	273	548	332	352	634	545	521	399	348	68	789	534	621
g10926	137	160	12	97	752	343	1689	598	548	260	926	496	213	195	136	309	297	214	186	287	262	734	276	571	513	658	646	650	510	883	687	593
g10927	159	143	80	134	553	556	914	689	1830	897	1842	1423	246	267	187	279	841	298	143	851	272	352	798	605	774	617	151	249	842	623	324	304
g10928	159	122	189	522	1696	2651	747	1804	819	2296	980	940	313	491	766	266	454	433	191	733	556	659	435	1287	1086	1453	333	743	123	1232	666	744
g10929	239	304	64	1050	487	741	824	787	787	678	882	953	506	227	337	554	305	250	443	337	338	397	429	599	597	563	250	330	881	848	545	440
g10930	755	433	87	301	728	761	128	1012	802	704	1015	889	313	941	206	284	674	813	230	820	800	896	882	1240	1175	1104	433	694	372	745	1064	646
g10931	430	420	4	309	101	146	563	219	175	219	227	218	555	489	603	642	29	32	636	27	27	40	30	37	100	44	12	29	750	1276	49	29
g10932	78	99	66	23	567	789	335	869	679	744	813	759	63	50	28	131	552	642	41	740	495	483	644	781	770	805	240	244	19	1036	806	851
g1093	185	162	23	181	318	527	575	547	340	486	451	515	193	181	205	232	287	346	163	617	333	446	678	569	755	528	843	907	1622	57	658	473
g10933	364	366	13	225	513	375	433	108	507	209	382	135	413	449	380	536	578	663	537	460	464	63	94	123	72	108	376	553	308	1148	130	468
g10934	82	68	47	74	50	85	85	422	87	459	140	424	371	496	492	299	61	63	498	82	458	466	539	158	140	153	50	75	721	699	165	97
g10935	120	120	8	43	79	107	93	154	102	113	161	133	32	40	28	40	349	57	46	66	67	78	90	276	276	314	352	89	136	184	197	162
g10936	98	79	17	26	163	211	164	213	194	172	204	149	41	50	46	61	45	111	52	162	83	176	135	66	59	69	47	114	76	241	657	243
g10937	86	76	4	48	54	58	50	101	82	104	96	76	58	84	89	117	117	28	69	40	116	367	29	12	803	11	115	33	118	358	37	43
g109	11	13	8	3	377	18	25	28	30	15	19	26	92	37	41	37	38	378	24	8	46	31	4	842	5	862	9	382	4	61	9	10
g10938	26	14	0	13	21	1	0	1	390	0	0	0	17	4	5	4	4	11	4	0	8	15	0	2	0	0	4	3	2	20	0	0
g10939	0	0	0	0	0	0	0	0	0	0	2	0	0	0	0	0	0	0	0	0	0	0	0	0	1	2	0	0	0	0	0	0
g10940	0	0	1	1	0	408	8	27	1	21	8	26	0	0	0	0	0	0	0	6	0	0	7	17	10	10	0	0	1	0	18	15
g10941	13	7	0	4	16	9	0	0	29	2	0	4	4	1	3	6	3	4	2	1	6	2	4	12321	11592	12015	5	11	14656	23	3	0
g10942	0	0	43	1	2	0	0	0	0	0	0	0	0	0	2	1	3	3	0	0	2	3	1	4	6	5	0	4	7	12682	0	0
g10943	0	0	0	2653	0	0	1	0	0	0	0	0	0	0	0	0	0	0	0	0	0	0	0	0	0	0	0	0	0	1	0	0
g10944	4090	3000	0	0	0	0	0	0	0	0	0	0	0	0	0	0	0	0	0	0	0	0	0	0	0	0	0	0	0	0	0	0
g10945	1	0	0	0	4630	0	146	159	0	240	5769	458	4534	4682	0	0	0	0	4701	107	0	0	164	1	1	0	0	0	0	0	186	133
g10946	0	2	28	0	0	157	7107	6548	103	389	186	145	0	0	5065	106	5961	120	0	20	6014	126	6985	188	207	149	82	100	1	0	36	21
g10947	149	155	38	124	124	187	243	566	6227	7667	533	196	99	59	65	6266	86	32	89	476	83	6795	36	45	31	31	3	8	108	275	7937	150
g1094	262	146	25	111	422	7511	138	126	218	160	120	7352	62	43	52	32	28	7941	12	97	49	36	128	161	150	198	8367	61	8	52	156	8324
g10948	68	50	905	72	149	218	1194	1003	107	489	996	141	58	52	48	110	76	56	46	1024	100	132	1158	1530	1249	1481	60	8785	141	264	1273	1078
g10949	304	302	51	220	1020	1219	171	229	914	1191	268	961	729	662	752	786	789	1050	764	9553	961	1011	501	125	150	109	962	825	1761	2178	189	200
g10950	16	17	8	10	177	172	7178	7963	211	192	10418	191	85	64	87	113	92	93	62	66	96	112	93	2438	2446	3447	83	143	251	316	2400	749
g10951	1404	1934	503	1497	7231	7884	93	119	7444	6498	138	8227	2514	1793	2014	2391	2588	2048	1900	3656	2109	1721	3465	116	80	81	1095	2021	1025	2833	103	94
g10952	140	147	14	50	75	111	672	1297	273	72	296	117	28	20	31	31	33	37	21	50	51	68	73	330	267	263	1101	34	1607	227	478	350
g10953	138	172	34	70	783	340	4306	4401	95	291	660	280	341	253	114	220	118	135	107	125	295	256	228	2941	2789	2353	55	175	120	695	2732	392
g10954	902	675	9	1187	434	711	16700	464	742	3744	538	361	76	94	3762	3069	318	5215	316	405	3011	3067	3649	11371	468	515	110	3749	161	2950	12506	2102
g10955	454	558	303	594	4600	5124	27	4101	3851	6765	3997	3611	4037	3591	13412	440	4008	16245	4567	4393	14594	8149	460	107	6944	6304	3101	12945	4055	8619	602	5263
g1095	27	10	235	12	9548	11479	536	32	5020	27	7803	10275	10583	7193	16	5707	12835	581	14344	16080	62	625	13598	592	63	71	10523	59	18698	78	67	21
g10956	132	682	4	114	29	20	401	890	14	744	35	27	8	8	718	18	21	41	7	43	359	41	49	804	556	506	33	378	28	735	377	316
g10957	204	136	36	118	510	664	354	1163	880	673	852	785	313	404	294	298	395	481	329	591	221	323	311	481	360	403	220	146	237	619	270	162
g10958	890	254	97	89	500	708	978	655	1044	848	888	821	195	132	129	244	133	153	135	182	860	193	155	958	1026	840	99	828	114	346	568	402
g10959	138	150	17	105	318	394	96	41	455	1160	616	534	665	484	406	738	338	346	412	350	584	755	577	34	23	15	184	282	203	776	37	28
g10960	22	24	9	24	25	26	36	11021	34	64	60	36	13	8	14	10	16	18	8	6	11	23	26	458	487	423	18	22	22	58	410	330
g10961	101	84	13	54	123	102	294	191	10297	10081	198	187	153	187	234	186	256	325	147	294	309	308	332	46	36	43	1063	302	1142	1618	36	615
g10962	582	132	239	161	12040	13836	330	428	123	347	257	337	23	20	16	29	17	12	11	17	23	27	33	174	190	3004	386	2470	327	619	137	32
g10963	156	119	74	2569	577	793	277	630	538	171	271	270	101	121	70	161	129	101	108	130	89	171	129	4156	523	192	11	8	8	48	3620	69
g10964	278	364	16	143	289	654	358	417	462	194	632	607	199	211	173	173	285	276	222	337	238	298	411	496	1642	454	39	55	53	150	575	459
g10965	458	247	46	114	314	422	805	579	442	479	1192	1220	741	608	685	882	962	944	619	1404	5547	889	1153	2086	5340	2227	453	446	1034	689	1282	999
g10966	466	384	79	378	872	1143	1087	1289	1189	1126	617	563	542	378	526	573	483	686	332	6486	816	5915	5825	1155	589	688	734	842	1001	1938	594	377
g10967	63	45	18	56	424	264	249	477	200	932	232	7085	153	136	174	267	157	181	160	608	728	591	564	339	284	323	485	468	280	918	670	233
g10968	112	97	15	110	218	243	384	256	190	306	534	229	194	111	7417	145	7690	124	128	233	208	225	151	298	676	184	178	180	134	407	291	168
g1096	756	448	11	168	233	409	174	600	472	396	8837	545	8969	8552	76	9434	81	8174	80	99	175	150	170	279	225	269	69	161	161	382	202	848
g10969	142	97	34	62	182	277	9629	306	216	303	320	275	98	93	79	97	137	139	9822	170	163	146	255	357	245	258	74	130	149	295	208	229
g10970	194	123	21	131	132	213	218	234	210	220	269	299	96	85	75	95	135	117	92	133	139	120	164	339	264	348	48	90	78	277	253	238
g10971	1083	189	31	187	269	411	311	342	420	292	329	382	105	125	94	120	168	184	116	248	218	200	255	31	313	2009	1123	215	1123	593	354	317
g10972	244	21	183	4	21	18	2135	36	21	23	28	35	10	9	8	19	12	12	10	17	21	30	25	2563	28	36	136	1755	287	2408	2027	1333
g10973	23	0	3	2	2355	0	23	0	3003	2986	0	2525	0	0	1	1	0	0	0	1	2327	0	3118	1	2933	0	11	6	18	56	30	42
g10974	3	385	0	183	0	3242	0	3929	2	0	3517	2	3777	109	3691	3810	135	200	127	3645	0	3321	6	436	1	743	0	0	0	4	2	0
g10975	416	465	16	578	226	379	654	431	451	748	530	585	258	1140	264	507	4285	1759	1852	152	436	581	274	4323	549	407	211	182	141	398	403	232
g1097	564	63	53	23	860	1865	1496	2737	2174	3980	2657	3167	1366	5704	1295	2377	1734	5306	5243	1682	2061	3657	3541	133	5537	3980	750	1785	991	3028	4251	1992
g10976	80	1504	1	702	80	82	82	174	128	129	115	125	69	41	89	172	67	80	98	69	103	154	108	2683	250	102	23	52	16	93	152	45
g10977	2426	725	115	61	1491	2129	2346	2953	2452	2997	2880	2963	464	414	450	723	1060	622	396	875	1360	1306	1652	138	2035	1983	413	779	561	3446	2278	2247
g10978	85	98	2	885	130	149	118	197	165	139	220	171	75	67	51	76	79	89	82	75	123	114	159	862	179	160	79	101	129	298	171	127
g10979	416	265	51	259	573	906	701	800	739	670	643	703	556	459	465	618	490	630	421	628	545	529	548	805	646	813	385	520	598	866	617	516
g10980	128	132	66	180	310	390	319	1422	461	513	928	411	496	155	184	517	273	171	222	209	188	224	459	582	522	509	627	389	1421	691	400	504
g10981	249	271	37	113	317	477	364	281	309	334	334	340	189	205	169	119	184	249	264	195	171	177	250	129	201	134	1073	193	1005	291	209	1029
g10982	14	3	4	21	1926	2535	1628	2762	2360	2089	2206	1847	28	10	29	23	23	18	11	28	14	2367	16	1846	1657	1396	139	1698	191	1975	1869	185
g10983	30	21	8	48	79	83	61	94	81	54	46	75	2412	18	2982	2915	20	28	9	2862	2401	9	2608	22	18	16	14	17	12	33	12	15
g1098	104	376	21	181	75	84	66	95	102	61	77	55	49	178	27	28	3337	3915	146	37	27	24	34	33	33	47	17	29	15	51	26	36
g10984	482	70	0	0	115	156	177	256	237	191	315	263	286	4221	103	217	246	173	4218	296	305	307	373	536	410	554	86	196	122	914	460	518
g10985	0	0	55	515	1	2	2	2	2	2	4	10	6	7	11	11	6	13	7	5	8	13	5	14	14	8	6	2	0	28	14	4
g10986	75	85	20	61	219	364	241	402	376	473	431	549	120	190	147	210	223	291	128	298	351	261	300	472	472	274	121	149	62	941	709	305
g10987	26	20	11	14	142	206	153	217	188	209	259	171	117	87	121	130	174	156	147	123	181	231	234	153	208	151	245	265	1006	594	410	394
g10988	474	490	70	338	1004	1010	970	1175	1071	1104	809	735	763	759	737	813	787	995	699	1336	765	879	866	1389	1221	1386	961	998	1761	1964	1191	1034
g10989	74	47	9	42	170	175	129	163	196	147	108	130	139	76	93	75	78	114	94	85	59	66	68	110	83	95	113	126	229	111	92	85
g10990	48	59	24	31	150	157	151	179	151	175	186	132	44	41	60	68	61	76	39	88	96	91	76	140	127	172	53	89	145	294	143	174
g10991	22	29	11	8	10	20	1012	21	11	19	12	12	15	3	4	5	3	5	7	1	7	7	5	19	9	5	4	3	4	17	12	3
g10992	48	6	135	67	1338	1243	28	150	1750	1967	2019	1489	449	237	506	323	432	830	337	2113	2025	716	597	1740	2410	1864	786	1306	355	1502	1564	311
g10993	64	86	6	15	209	30	1229	2710	67	950	211	205	3077	38	2515	3106	2923	124	30	567	894	3022	154	1148	767	655	72	469	349	721	667	129
g1099	2	3	12	6	68	30	205	62	57	143	94	98	73	2	131	87	78	3347	4028	111	230	241	3511	271	205	222	11	78	74	265	166	27
g10994	5	494	0	12	5	7	7	1	5	7	3	11	10	4258	5	6	7	5	6	12	20	15	19	42	16	28	537	12	36	40	18	38
g10995	558	7	3	43	12	24	17	13	15	24	25	24	11	6	3	8	8	10	1	17	36	17	35	69	23	48	7	9	27	67	29	116
g10996	36	31	4	0	103	122	121	153	169	171	157	208	88	75	53	107	75	73	57	107	89	105	70	215	142	168	54	76	53	244	120	0
g10997	1	0	0	730	1	0	1	0	0	0	1	0	0	0	0	0	0	0	0	3	0	0	0	1	0	0	0	0	2	1	0	0
g10998	0	0	0	0	4	0	0	1	2	0	0	0	0	0	0	0	0	0	0	0	0	0	0	2	2	0	0	1	0	0	0	842
g10999	16	21	10	60	128	214	137	145	103	100	123	128	127	196	253	149	124	246	390	86	88	175	93	100	179	121	86	130	104	180	145	121
g11000	223	163	0	131	143	233	170	196	147	144	162	131	159	183	185	125	181	241	227	158	192	175	172	281	211	254	57	80	55	10	203	174
g11001	153	108	18	315	756	1160	1239	709	1120	692	1160	1493	942	793	810	909	724	790	1020	479	488	560	564	530	467	389	280	366	374	318	454	369
g11002	358	358	49	1360	3013	605	654	2390	680	1833	637	543	1447	892	673	1145	379	549	1022	246	262	328	238	287	603	257	132	323	89	565	192	62
g11003	418	325	172	312	1471	2981	2753	1953	2764	1754	1481	1191	988	758	877	1103	360	1068	828	1392	661	694	594	1527	1165	1263	223	331	339	123	798	671
g1100	397	358	128	494	952	2638	1842	1334	2214	1209	1927	2526	549	379	403	641	957	351	437	336	450	415	416	1243	1044	1144	509	706	727	1064	838	446
g11004	6	2	52	465	31	1386	849	42	1351	37	1164	1189	35	499	325	45	549	540	373	721	546	618	659	43	534	14	251	361	493	1075	490	610
g11005	71	26	0	9	176	26	30	189	32	437	35	47	601	34	67	583	41	73	42	54	47	38	11	214	37	570	25	42	23	41	37	29
g11006	18	30	62	292	734	342	183	67	198	40	319	298	275	171	122	405	140	132	252	136	44	97	94	671	365	165	182	142	259	167	112	238
g11007	185	745	271	114	37	52	31	1352	39	1115	43	45	19	24	14	22	14	23	14	13	12	23	24	41	49	58	19	22	23	717	20	16
g11008	828	57	0	582	2695	2172	1921	16495	1542	11282	1522	1983	6069	1118	3158	3235	1292	1471	3238	955	866	600	790	1224	746	893	305	693	184	53	767	307
g11009	32168	22970	137	10029	12475	13814	24310	965	16813	940	13980	18088	12628	12466	8218	13224	8335	11636	14060	8720	8127	8706	11098	10981	9778	7051	7036	9029	3876	852	8268	3891
g11010	253	178	1596	169	286	379	469	470	373	300	470	471	170	195	168	187	187	211	219	190	181	225	301	263	325	266	275	254	10	6548	334	302
g11011	292	297	30	100	248	1026	531	1216	1142	504	1092	1154	391	358	252	11	400	474	406	1028	453	488	488	1166	1074	1089	410	1104	505	438	500	1018
g11012	237	256	34	92	115	390	142	367	333	188	418	366	76	12	35	391	41	41	49	510	56	80	63	541	559	483	43	467	1801	1627	90	387
g11013	87	68	9	294	203	117	118	139	109	245	124	159	78	49	38	96	13	48	31	37	54	89	73	102	65	68	49	49	814	718	105	114
g11014	91	145	17	53	321	231	361	212	186	412	193	119	111	46	192	58	61	215	118	65	283	229	116	144	164	171	246	46	131	145	320	86
g11015	29	61	4	19	147	401	379	568	439	815	440	372	145	135	53	222	175	43	88	14	85	85	15	355	232	256	74	253	53	192	109	217
g11016	31	59	8	39	8	82	9	287	116	13	694	136	2	521	2	165	110	2	1	242	6	4	122	123	149	143	1	108	649	540	6	62
g11017	21	12	2	6	2	10	2	16	12	0	7	7	668	87	0	2	1	0	0	57	667	0	2	12	4	2	0	0	39	119	1	0
g11018	0	1	64	17	18	0	18	17	1	18	1	17	0	1	726	0	0	2	781	4	0	727	0	1	0	0	6	0	3	4	11	0
g1101	35	40	0	0	913	39	16	1	46	848	35	0	7	0	5	735	851	886	8	0	2	8	813	6	14	9	31	10	1	0	895	9
g11019	34	33	14	15	75	92	49	48	110	52	67	35	24	6	11	6	7	28	14	4	54	33	5	105	108	19	942	32	8	9	118	83
g11020	1	0	1	45	6	1	960	95	8	2	5	56	1	23	1	26	35	1	2	55	1	0	67	0	0	106	0	2	54	191	1	0
g11021	1	0	0	0	4	0	20	3	0	0	21	5	2	0	1	0	1	1	0	1	2	4	1	4	1	1	0	1	2	2	1	0
g11022	0	0	0	1	0	0	1	6	0	0	3	0	0	1	191	4	3	0	0	1	0	0	3	0	0	2	1	0	0	0	0	0
g1102	240	233	0	0	2	2	0	0	1	3	0	0	207	190	0	0	0	261	241	0	0	0	0	1	0	0	258	0	0	0	0	0
g11023	0	0	23	215	45	44	1	5	63	69	6	0	5	0	1	288	286	0	0	0	359	26	1	50	32	0	1	342	0	0	35	38
g11024	31	25	3	0	0	1	37	67	0	2	77	67	12	0	13	0	0	14	14	301	21	432	416	0	499	45	14	20	15	81	1	491
g11025	2	0	5	17	500	556	0	1	639	128	1	0	0	25	0	17	24	0	0	33	1	2	19	577	2	1	0	0	0	1	617	0
g11026	52	34	0	3	26	104	558	161	76	725	592	547	78	0	68	0	0	151	77	0	26	160	0	319	370	519	104	182	150	277	245	192
g11027	1063	629	20	68	80	3475	64	715	2604	4541	110	91	2493	98	3201	84	140	5415	3885	237	108	3814	205	5025	27	446	5028	4914	6042	3336	4851	3231
g11028	160	201	358	747	2447	706	2115	2852	738	977	3117	3022	718	3050	580	2161	3436	774	546	4655	3529	811	4348	1424	5698	3558	655	657	960	1426	1152	913
g11029	55	29	34	167	588	98	748	832	98	144	1068	927	74	627	36	838	703	70	44	920	801	76	981	130	1295	1401	53	52	904	187	86	121
g11030	152	60	16	47	60	330	109	111	323	345	161	93	124	53	3	75	67	173	131	90	61	193	118	30	132	112	222	3	68	930	340	228
g11031	2112	140	32	53	256	3800	256	441	3503	2548	413	381	2460	112	118	127	175	1329	1698	224	205	2107	255	414	397	373	139	221	396	540	1987	31
g1103	99	1357	123	1771	2032	1826	1488	3714	1756	1678	3024	1285	1256	1501	1501	3046	1591	1946	1808	1744	1311	1525	1653	2729	2811	2558	1936	440	169	2754	1450	1570
g11032	2749	55	1	70	1500	156	1452	1951	170	136	1441	3503	66	1399	999	1641	1481	68	49	1647	1457	32	1218	1723	1486	1414	9	1800	30	181	101	1426
g11033	354	351	52	320	77	428	71	133	818	324	120	149	33	50	25	94	78	40	25	89	94	108	78	242	197	178	12	18	2622	2364	117	112
g11034	115	776	42	98	271	100	215	658	34	197	422	431	119	30	21	25	40	78	68	65	91	63	80	103	87	113	43	40	29	189	298	115
g11035	35	79	8	11	87	63	152	145	134	62	152	194	8	68	31	105	85	18	11	146	158	161	252	376	317	346	4	72	93	473	35	227
g11036	33	25	1	527	33	49	54	95	77	89	51	56	20	11	11	25	23	19	7	31	40	33	21	33	26	41	13	11	11	97	45	50
g11037	51	54	1	33	38	164	53	103	51	162	67	43	40	10	13	16	21	80	51	17	42	48	44	74	80	57	57	13	15	148	81	47
g11038	102	98	23	54	123	60	132	174	156	42	187	143	21	69	54	82	79	11	26	134	94	102	92	254	192	207	1	113	114	255	147	164
g11039	17	24	2	13	34	95	43	42	26	25	41	32	24	25	21	61	21	39	20	15	35	34	21	32	68	39	14	16	1	28	32	16
g110	10	14	1	6	132	0	108	51	21	3	34	31	4	16	38	68	20	4	4	23	46	61	37	63	88	60	4	20	23	76	49	49
g11040	2	2	0	0	1	106	1	0	0	124	0	0	0	0	0	0	0	0	1	0	1	0	0	1	0	0	0	1	0	1	0	0
g11041	63	68	26	84	106	179	117	100	79	193	141	107	91	91	72	83	164	110	81	175	136	140	231	272	214	267	199	192	13	386	230	12
g11042	197	153	15	96	163	195	249	175	218	253	174	198	91	86	79	71	96	101	83	103	128	144	184	168	128	158	188	184	351	355	259	273
g11043	267	229	35	51	156	176	227	262	227	117	307	239	41	65	64	105	73	78	37	97	91	106	87	143	157	121	61	82	497	186	115	229
g11044	137	130	10	47	121	4538	101	187	158	3881	128	94	2116	1656	1543	2693	1787	2127	74	2769	1602	2275	39	4370	114	4465	39	41	95	44	2317	144
g11045	668	559	217	912	3189	233	2974	4894	4891	375	5155	4122	144	122	109	210	118	163	2106	49	144	182	2358	265	3631	227	1209	2025	2395	3374	176	2113
g11046	76	76	20	37	223	23	302	226	188	49	234	217	12	56	53	59	64	0	110	143	52	61	113	4	264	6	74	109	51	161	61	99
g11047	83	5	0	15	22	47	60	49	34	850	23	13	64	5	2	24	6	54	5	1	1	3	9	70	11	90	0	1	2	56	3	1
g1104	447	220	10	59	356	101	1593	1581	376	116	622	178	186	145	38	198	43	83	82	33	59	143	82	1184	298	2128	8	19	15	4	37	7
g11048	16	5	14	24	32	66	93	65	45	985	81	55	586	404	345	561	616	456	411	806	603	540	1336	1086	1620	86	70	167	56	16	557	31
g11049	137	76	82	518	1134	1355	1022	971	951	0	956	631	973	672	503	1399	584	392	583	745	433	698	937	94	1523	1993	38	69	60	204	417	69
g1105	0	0	0	0	0	0	0	0	0	16	0	0	0	0	0	0	0	0	0	0	0	0	0	57	0	0	0	0	0	261	0	65
g11050	30	16	0	19	28	34	24	37	38	139	29	31	20	11	12	29	21	9	16	31	22	16	28	1	23	44	19	43	49	0	57	1
g11051	141	155	8	114	75	60	62	177	215	1	126	139	53	42	30	86	78	67	52	112	86	95	86	161	172	183	34	63	43	98	178	135
g11052	0	0	2	0	0	5	1	2	0	19	0	4	1	0	0	0	1	1	0	4	0	2	0	0	0	4	0	1	0	279	2	3
g11053	15	13	3	15	16	14	13	28	19	0	30	20	3	0	0	4	0	1	4	1	3	3	4	7	4	2	1	1	1	1	4	2
g11054	0	0	0	0	0	0	0	0	0	0	0	0	0	0	0	0	0	0	0	0	1	0	0	0	0	0	0	0	2	6	0	0
g11055	0	0	0	0	0	0	0	0	0	7	0	0	0	0	0	0	0	0	0	0	0	0	0	0	0	0	0	0	0	0	0	0
g11056	1	3	0	7	1	2	2	1	7	4	2	1	2	2	3	1	1	2	0	3	3	0	2	4	4	0	0	1	1	0	0	0
g11057	1	1	0	0	0	0	0	2	5	1	0	0	1	0	1	0	0	0	0	0	1	0	4	2	0	1	0	0	0	4	1	1
g11058	0	3	0	0	1	1	0	0	2	3	0	1	0	0	0	0	0	0	0	0	1	0	1	0	0	0	0	0	0	0	0	0
g11059	6	7	1	1	0	1	1	6	2	15	4	0	1	3	1	1	0	3	0	3	3	1	6	10	13	6	0	1	1	0	1	2
g11060	9	6	0	0	2	4	2	18	7	0	16	8	2	1	9	8	4	7	6	3	7	10	4	16	12	6	8	11	1	7	20	2
g11061	10670	0	1	0	0	0	0	4	0	0	2	0	0	0	0	0	0	0	0	0	1	0	0	2	0	1	0	0	10	16	0	10
g1106	3	11909	6	1179	3	7	3	8	1667	28	0	1	1320	0	0	0	0	152	0	2	185	153	167	175	0	1	3	1	1	0	113	0
g11062	30	19	2	2	18	3065	20	22	9	4080	3092	2210	0	8	368	3	248	0	260	11	1	0	0	3	313	17	31	9	1	9	1	2
g11063	41	16	3	17	3630	19	3253	3508	22	21	19	14	12	391	9	12	9	12	5	17	14	11	13	26	24	27	7	10	16	32	18	34
g11064	9	9	0	12	11	15	21	26	21	8	21	34	9	10	1	2	7	8	4	8	16	15	16	21	19	10	7	4	11	41	11	14
g11065	5	9	17	5	5	4	1	6	5	278	9	5	2	4	0	129	1	7	1	229	13	7	10	14	18	396	0	58	5	25	11	4
g11066	145	132	664	80	174	190	315	241	236	538	236	207	91	94	130	657	148	174	86	308	210	182	196	420	293	428	239	212	355	16	268	314
g11067	233	157	41	330	743	565	853	729	464	7655	637	501	276	178	300	327	318	434	246	7294	280	312	317	537	498	85	235	173	280	683	327	174
g11068	2254	1337	358	924	5246	3935	5971	7220	5181	205	7905	7788	2820	3061	4625	2507	5367	7855	4795	39	4266	2860	5684	9801	6926	7654	8128	7557	11357	361	6545	5721
g11069	518	567	22	76	204	281	118	280	192	737	218	153	33	41	33	46	40	31	20	96	45	42	41	74	86	95	30	52	30	6383	61	48
g11070	61	93	27	83	678	841	630	840	709	503	884	782	369	397	285	377	377	391	276	434	334	314	287	554	523	525	293	433	581	91	399	320
g11071	88	47	142	207	196	362	376	327	333	895	447	686	424	147	171	286	178	175	256	221	324	345	285	513	337	358	73	149	105	558	341	314
g11072	120	142	5	424	1061	1106	900	1306	1033	0	1383	965	901	1704	728	1158	618	805	1119	300	473	722	456	291	616	288	78	150	67	465	117	2124
g11073	0	0	62	0	1	0	0	0	1	3975	0	0	0	0	0	2884	0	0	0	0	2867	0	1	0	0	2591	0	0	0	153	1	57
g11074	8	7	0	9	3872	4168	6	4439	4123	7	4	6	3587	3235	4003	0	2	7	1	3	0	3057	3694	3855	3765	0	3956	3	3	0	3228	0
g11075	554	355	0	366	6	7	4815	8	6	3012	4679	5250	6	0	1	0	4832	2213	1322	4900	1	1	3	8	1	3	3	4447	2132	3472	5	1
g1107	645	225	97	150	2296	2748	2080	3391	3005	1670	3319	4076	1572	1280	1424	1444	2011	5549	5350	2811	1501	1432	1659	3397	2313	2939	1372	1675	1347	2	1950	2279
g11076	461	3440	92	2026	866	1112	1194	954	869	3032	1468	1856	2286	2887	3363	2544	5056	5314	5101	4789	2250	3128	3410	5093	4803	2726	1197	2250	6486	3322	2485	640
g11077	3466	152	194	743	2669	3103	2388	4149	3293	272	3278	2826	1327	969	526	1403	1284	915	796	1322	1431	1755	1679	2387	3954	2151	361	910	322	977	2311	1324
g11078	142	887	12	42	210	306	241	322	274	7645	249	316	116	171	144	229	179	168	132	205	213	264	207	389	356	292	136	149	128	2743	284	242
g11079	3338	1842	381	1722	4492	5192	7055	6442	5539	440	7904	7032	1935	1764	2108	2399	2431	2458	2322	2318	3130	3581	3986	3825	3587	2942	3342	3755	8277	430	5561	3939
g11080	281	255	41	145	243	357	326	407	325	198	383	461	171	121	160	237	158	144	129	217	262	361	278	470	434	466	102	156	157	4475	367	326
g1108	156	152	12	42	58	124	89	109	95	98	99	122	122	24	20	124	25	101	21	103	112	125	141	118	132	108	21	35	29	454	145	105
g11081	7	5	2	1	9	6	8	5	4	7	0	5	27	3	6	41	2	16	123	31	79	82	71	196	177	176	6	142	135	160	99	172
g11082	582	407	0	277	337	400	475	547	424	754	308	342	7	392	328	4	414	9	2	8	10	12	9	18	10	8	480	10	1	241	6	3
g11083	62	47	92	384	352	85	84	111	83	92	562	423	354	58	53	516	41	484	433	504	369	494	524	787	748	784	44	578	597	8	765	657
g11084	353	374	18	80	90	490	1138	421	390	902	102	105	46	550	565	88	542	46	62	43	50	55	50	92	51	80	338	35	35	1122	69	75
g11085	141	602	46	317	903	558	586	1076	150	387	952	763	544	160	59	813	164	546	510	424	464	500	356	510	435	333	210	423	118	116	349	109
g11086	181	96	14	68	225	223	294	372	108	270	334	297	128	144	217	315	139	236	228	249	181	262	165	355	260	268	70	271	123	387	310	182
g11087	0	99	25	80	174	132	187	272	761	0	245	184	126	0	169	243	0	185	165	191	148	302	307	295	377	379	204	262	120	349	310	178
g11088	0	0	0	0	1	0	0	0	0	3	0	0	0	88	0	0	88	0	0	0	0	0	0	0	0	0	0	0	0	452	0	0
g11089	906	0	1	0	0	4	2	0	1	9	2	0	2	1	1	4	3	1	1	3	2	3	3	8	6	3	1	1	1	0	0	1
g11090	0	0	1	1	33	49	32	31	32	148	67	74	332	277	196	439	300	328	322	419	390	421	310	862	509	624	77	191	93	5	498	304
g11091	0	0	0	0	0	0	0	0	0	0	0	0	0	0	0	0	0	0	0	0	0	0	0	0	0	0	1	0	3	855	0	0
g1109	1747	1057	184	1037	0	0	0	1	1	0	0	0	0	0	1	1093	1265	1223	1088	1239	1631	1605	1	0	1976	1723	1675	1781	1	0	0	0
g11092	0	1	0	0	2364	2021	0	0	2574	0	0	0	0	0	0	0	0	0	0	1	1	0	2225	2089	2	1	0	0	0	0	2620	2575
g11093	0	0	0	0	0	0	3224	3323	0	3279	3380	3326	232	168	216	0	0	0	0	0	0	0	0	0	0	0	0	1	4502	2515	0	3
g11094	244	227	49	155	529	815	566	802	664	714	930	892	219	133	154	344	291	323	222	440	411	470	520	828	701	787	353	485	764	0	720	632
g11095	166	127	17	199	403	311	348	397	328	444	401	299	25	20	20	241	172	161	137	158	210	221	269	272	255	265	128	136	109	917	299	172
g11096	19	10	2	9	14	37	35	35	19	34	25	26	438	344	254	22	26	24	18	21	21	31	24	30	32	24	9	26	13	406	28	20
g11097	397	279	41	350	821	941	814	982	888	709	1000	990	851	797	932	416	366	333	366	433	379	439	685	691	623	750	157	249	241	36	601	409
g11098	109	70	23	124	1131	1470	1133	1587	1544	1371	1160	1228	27	1035	18	985	745	1206	1077	978	681	745	526	1001	773	869	794	905	1480	788	771	645
g11099	34	28	2	16	56	78	32	84	66	69	95	81	936	14	981	20	30	34	21	35	24	39	86	84	73	66	65	58	147	1096	111	90
g11100	11	72	8	49	74	95	55	115	78	107	135	97	58	44	36	48	65	56	27	66	86	90	132	170	169	135	92	101	271	118	166	165
g11101	59	135	6	3	3	5	3	6	3	10	10	1	2	1	2	0	0	1	1	0	1	3	0	1	5	1	1	1	3	247	3	2
g11102	3	9	0	175	8	5	11	12	11	17	21	10	6	250	5	5	9	17	6	15	28	13	17	42	23	34	13	11	20	6	30	36
g11103	191	5	0	6	0	0	0	1	0	0	0	0	0	6	0	0	290	0	0	0	0	0	298	0	0	0	0	269	0	62	2	0
g11104	2	0	35	0	399	0	0	1	0	0	0	393	341	0	390	0	0	0	315	0	327	0	0	0	0	0	305	0	1033	4	0	390
g1110	0	0	0	0	0	151	454	100	473	503	450	0	0	0	0	493	0	417	0	445	0	412	1	45	520	508	0	0	0	0	422	0
g11105	0	118	14	131	115	591	112	559	91	95	139	151	89	38	34	62	34	19	43	34	19	24	29	671	32	60	6	20	4	24	23	29
g11106	223	435	18	86	36	54	26	47	30	18	34	20	6	3	0	6	7	3	6	2	6	3	7	9	8	7	0	5	2	10	6	5
g11107	760	0	0	0	0	0	0	0	0	0	0	0	0	0	0	0	0	0	0	0	0	0	0	0	0	0	0	0	632	0	0	0
g11108	0	25	12	22	56	37	38	53	63	49	71	50	30	21	16	45	52	30	31	50	36	50	45	62	78	55	15	33	0	729	69	41
g11109	31	48	14	34	136	180	175	201	170	267	226	177	155	130	140	136	171	233	154	201	159	105	161	256	247	170	133	136	23	92	218	160
g1111	36	82	11	115	0	0	0	0	377	384	511	0	246	0	126	212	99	0	98	95	117	115	74	195	192	124	0	0	225	316	127	73
g11110	0	0	0	5	388	573	441	464	1	35	36	585	1	122	16	16	24	88	1	18	8	9	19	23	17	27	28	43	0	123	1	1
g11111	163	12	101	1703	9	11	10	27	10	2	2	21	9	8	2	3948	3112	25	11	3984	2	2392	2005	3878	3696	3831	12	3	74	31	20	25
g11112	3	679	1	2	16228	23314	14789	13943	15183	14222	13643	11743	4157	3084	2929	30	3	3054	3269	3	2145	44	42	3	60	63	1810	2339	4	2	2897	1815
g11113	12	0	441	4	5	3	10	15	8	22	15	14	26	29	30	4	40	37	17	47	40	779	861	58	1147	1099	13	36	2882	3578	63	45
g11114	962	180	0	242	524	721	546	759	558	595	660	637	505	704	639	683	848	1023	747	1147	676	164	5	1067	199	5	848	975	6	88	955	945
g11115	0	5	50	72	140	204	150	172	166	170	161	189	72	15	83	129	114	94	75	147	104	123	135	245	163	296	59	15	1539	1399	141	156
g11116	203	84	16	95	152	136	231	232	182	207	253	180	94	96	97	144	91	73	72	61	121	6	120	148	7	140	117	74	99	247	185	173
g11117	123	36	26	13	20	29	21	18	15	9	17	28	6	46	3	5	7	3	2	11	3	8	5	11	17	12	1	134	375	262	6	1
g11118	37	7	6	18	125	156	104	220	191	180	27	169	33	4	16	69	39	47	41	50	55	62	44	108	91	76	10	3	4	13	61	57
g11119	14	220	16	130	3	1	0	1	2	0	214	0	0	31	0	0	2	2	0	0	0	1	1	2	0	0	0	42	24	123	1	0
g1112	288	1	0	4	0	206	150	0	184	0	0	435	0	0	0	20	0	0	0	0	0	0	20	0	0	65	0	0	0	0	0	0
g11120	3	434	0	0	172	659	289	252	562	264	530	1	113	0	53	0	46	60	38	40	68	43	0	126	101	1	18	0	0	0	102	41
g11121	329	1	31	76	603	2	2	606	2	399	1	235	81	36	21	94	29	38	54	30	41	74	65	50	90	46	48	88	30	79	52	43
g11122	1	1152	98	359	237	219	175	290	213	22	357	240	126	81	61	82	113	89	124	67	22	96	31	93	77	51	238	46	39	56	161	166
g11123	652	35	16	14	26	33	25	45	30	235	281	20	8	77	96	84	28	9	4	39	118	53	133	69	52	89	7	219	940	311	66	53
g11124	32	48	6	14	50	55	56	43	53	47	46	46	32	12	12	20	36	30	32	39	45	31	28	58	48	49	14	9	7	147	31	58
g11125	46	19	13	24	46	107	102	95	152	58	46	151	36	45	23	69	40	36	34	76	16	43	30	155	119	108	6	26	16	54	82	85
g111	35	191	4	63	7	7	9	5	6	111	102	7	7	33	16	46	22	26	26	7	37	18	51	1	6	0	2	22	15	177	2	0
g11126	252	3	4	3	1	3	2	4	0	4	8	0	1	18	16	8	3	16	26	0	12	2	15	7	4	8	2	6	0	3	0	1
g11127	10	1	0	2	258	227	417	287	237	0	1	343	253	1	0	0	383	2	0	613	1	394	2	552	431	679	298	0	0	1	634	821
g11128	5	207	42	136	430	698	29	847	722	391	352	628	294	311	285	260	432	447	389	453	334	29	513	778	759	705	404	694	350	1431	607	428
g11129	290	178	56	155	0	0	467	0	0	554	673	0	30	329	283	294	30	411	368	0	389	403	428	0	0	0	0	633	590	752	0	0
g1113	229	0	3	0	0	0	0	0	0	0	0	0	0	0	0	0	0	0	0	0	0	0	0	695	1	0	0	0	1	0	0	0
g11130	0	1	0	0	616	755	0	841	658	0	1	736	1	0	0	0	1	0	1	697	0	0	1	295	488	658	483	0	1	0	546	31
g11131	1	105	0	93	203	205	621	32	218	696	705	231	336	456	335	389	468	522	434	159	131	131	418	3	270	301	153	578	1047	953	316	662
g11132	133	128	26	110	195	33	221	263	220	201	263	205	123	91	107	165	136	148	104	160	329	452	251	304	252	313	126	156	380	439	305	238
g11133	163	235	21	69	351	275	261	265	509	215	194	438	156	128	151	210	130	131	144	224	209	192	172	313	243	259	99	170	269	419	229	190
g11134	236	181	27	150	174	536	346	476	287	339	383	282	162	154	177	188	187	202	142	357	172	198	179	700	488	493	318	176	151	253	531	161
g11135	309	231	46	112	9	229	256	330	36	306	327	36	200	161	135	248	224	304	173	0	154	152	280	1	1	1	2	262	620	920	0	579
g11136	180	0	25	5	0	5	4	8	15	6	5	4	5	3	199	6	0	1	3	37	364	367	0	1	1	5	0	0	0	0	2	0
g11137	5	3	0	0	92	0	3	8	0	1	0	0	0	0	2	1	0	0	0	0	3	7	2	233	149	168	49	0	0	3	38	2
g11138	0	42	0	9	505	152	354	107	198	290	154	265	233	93	0	235	83	110	91	123	1	2	137	736	681	640	314	83	35	125	123	16
g11139	41	110	12	29	49	679	469	852	754	639	711	875	245	201	177	320	307	261	264	391	147	101	340	59	44	52	4	423	967	1173	661	741
g11140	194	17	17	34	41	57	45	57	65	43	55	51	21	17	230	26	29	22	29	35	240	312	18	119	147	104	37	37	26	80	33	28
g1114	12	100	9	45	148	188	181	257	179	159	297	212	58	26	11	57	12551	12748	10293	10635	40	39	140	255	256	224	91	110	301	254	192	162
g11141	140	46	22	99	147	333	159	211	243	209	193	308	160	105	46	169	41	42	60	64	10237	128	14290	3216	1479	2490	93	129	404	395	151	2163
g11142	2455	3535	3	259	2436	3046	2228	3246	2522	2306	3434	1994	3055	1950	86	3291	116	153	106	199	120	151	116	292	315	3772	1739	1340	1850	3422	1496	252
g11143	55	74	289	109	3449	2092	3862	2929	1738	255	251	339	272	405	2541	421	2492	2482	2741	2954	158	1063	1486	54	8	258	146	243	162	4385	312	2121
g11144	156	114	164	0	244	471	287	305	402	4724	46	4649	14	23	299	11	357	376	396	314	1101	303	235	2	2	45	27	15	11	447	10	413
g11145	174	0	22	0	10	1	8	24	3	28	5577	7	0	1	13	0	17	27	8	55	183	6	14	1568	1190	55	1	1	1	62	1	31
g11146	2	0	0	416	2	0	0	0	0	0	0	0	639	530	0	6922	0	0	0	1	7	0	1	7161	5	0	200	510	205	0	6687	0
g11147	0	276	0	3	478	356	548	727	489	759	794	676	148	2	6181	644	675	712	674	765	1	690	798	3	0	1383	7509	4	7517	1168	843	587
g11148	320	0	74	0	2	3	1	3	2	8	0	4	1	0	544	2	2	0	2	2	650	3	2	0	9668	4	1	8968	1	1	2	0
g11149	4	0	2	930	0	0	0	0	0	0	0	0	8286	9793	2	0	0	0	0	0	0	0	1	50	0	0	0	0	0	0	0	1
g11150	0	0	1	0	0	0	1	0	2	0	0	0	0	0	0	0	0	0	0	0	0	9496	0	0	1	0	0	0	0	0	0	0
g11151	0	0	0	0	0	0	0	0	0	0	0	0	0	0	0	0	0	0	0	0	0	0	2	0	1	0	0	0	0	0	0	0
g11152	0	0	0	0	0	1861	1750	1528	1295	1702	1609	1580	0	0	0	0	1	0	1	2	0	0	1612	4	2946	3	1	0	2	52	1994	1
g11153	0	87	0	48	2279	0	0	0	1	0	0	0	0	2415	0	3807	51	52	3554	44	0	1529	1	82	74	3414	2170	2569	3211	0	1	2964
g1115	203	216	7	226	102	192	150	180	129	143	178	159	52	46	55	81	4190	4145	66	4276	2051	0	57	929	1053	77	35	50	79	95	73	55
g11154	88	138	53	486	517	694	624	808	666	671	632	636	3895	887	4180	621	823	991	926	913	55	62	883	307	276	836	664	895	1750	1047	781	522
g11155	210	331	38	156	291	384	372	429	376	300	437	404	786	174	684	140	163	228	152	228	598	745	284	5655	731	306	224	260	359	4371	364	265
g11156	189	5	71	612	1222	1590	1169	1239	1393	685	1124	1055	159	539	114	712	572	520	699	462	169	215	571	718	13	624	198	247	305	393	436	449
g11157	386	0	1	3	14	15	7	13	9	7	5	7	727	8	513	157	7	8	0	17	418	468	10	27	58	27	5	8	19	687	19	33
g11158	15	0	0	0	0	0	0	0	0	0	0	0	5	0	6	4	0	0	0	0	6	9	0	0	0	0	0	0	1	37	158	0
g11159	0	96	89	0	0	0	0	0	1	0	0	0	0	0	0	0	0	0	0	0	0	0	1	1	1	0	0	0	0	0	0	0
g11160	0	0	0	0	0	4	14	0	0	1	3	0	0	0	0	0	0	0	0	0	0	0	0	1	0	1	2	0	0	0	0	0
g11161	0	12	0	18	70	127	73	108	123	72	78	76	0	50	0	0	25	34	37	35	0	0	24	28	161	28	24	23	32	0	0	24
g1116	15	106	1	167	178	250	181	271	294	199	335	285	44	94	106	143	144	156	68	143	32	26	145	261	27	233	125	186	195	42	31	161
g11162	104	16	36	89	313	173	374	111	188	104	94	163	87	56	30	55	76	104	31	248	111	126	313	53	254	37	49	79	33	230	120	15
g11163	25	0	5	83	68	0	81	1	1	0	1	1	37	0	65	110	41	34	0	35	33	260	24	0	39	2	16	22	40	74	38	0
g11164	3	421	0	0	0	31	0	547	503	477	514	463	1	40	28	56	1	0	23	1	354	41	3	76	358	434	1	0	0	1	0	477
g11165	16	11	16	9	40	553	149	58	27	569	30	21	52	250	0	1	37	48	241	54	0	1	69	577	2	74	63	33	83	131	408	57
g11166	557	159	167	131	302	304	763	400	310	2791	396	342	269	13	46	41	345	277	15	356	79	47	534	636	30	651	458	514	731	1001	38	524
g11167	243	18	63	19	53	106	67	86	69	82	53	75	23	0	255	255	8	9	0	5	437	312	5	6	400	12	0	2	3	624	548	3
g11168	34	2	11	0	0	1	2	2	4	7	0	1	0	0	7	16	2	0	0	0	7	8	0	0	7	0	0	0	0	10	4	0
g11169	5	0	0	0	1	1	3	1	0	1	0	2	85	99	0	2	169	0	94	1	0	0	0	2	1	4	0	0	0	0	0	2
g11170	0	0	0	1	0	1	0	0	0	0	0	0	0	0	1	0	0	0	0	0	2	1	1	1	2	4	0	0	0	1	0	0
g11171	0	2	0	0	0	0	0	0	0	1	1	0	0	0	0	1	0	0	0	1	0	0	4	4	3	105	0	0	1	1	2	2
g11172	0	184	0	17	147	119	126	136	138	106	186	134	0	36	0	0	0	48	19	78	1	2	124	141	106	5	14	20	14	2	1	90
g11173	325	8	15	295	85	155	80	242	160	214	110	125	24	27	33	63	18	1	53	0	83	93	0	272	1	253	81	203	47	127	120	0
g1117	4	4	32	3	0	6	2	4	4	0	1	2	0	2	28	1	139	33	3	1	2	0	174	0	169	0	0	0	1	200	0	2
g11174	2	11	2	0	4	1	0	3	3	4	1	0	40	0	0	2	1	2	1	45	0	1	2	4	0	3	0	0	4	1	2	46
g11175	12	54	0	5	6	3	2	9	3	0	3	4	0	0	0	50	1	4	1	0	52	1	3	4	0	1	0	4	1	5	1	1
g11176	0	1	0	0	0	0	0	1	0	0	0	0	1	176	2	5	1	0	0	0	4	0	59	1	6	0	0	0	0	13	0	1
g11177	32	42	0	12	13	7	15	21	13	32	12	20	0	0	0	0	0	21	9	30	0	67	1	64	1	84	8	32	11	0	60	33
g11178	3271	2336	8	6336	9116	10873	5165	7817	7737	6377	7663	8413	25	18	20	26	27	1505	2439	1355	21	53	72	2349	70	3041	449	1301	358	65	2407	419
g11179	92	484	1549	76	121	84	117	161	66	93	142	104	3617	1726	2003	3239	1125	5	13	11	2130	2669	3077	20	3512	13	10	19	14	894	92	15
g11180	830	5	34	3	24	20	17	28	20	27	21	26	15	9	19	17	10	7	7	19	16	19	13	40	25	41	11	9	1	31	31	24
g11181	11	1231	2	25	36	10136	47	73	50	10579	56	48	8	6	8	9	18	21	9	19	9	19	16	35	15	29	12	15	12	36	28	62
g11182	114	57	9	181	173	42	129	184	163	65	157	155	7	8	17	20	22	57	55	88	46	51	26	156	37	154	1715	47	1671	92	49	166
g11183	2286	330	21	340	482	151	421	774	627	158	578	615	99	60	50	152	70	229	187	241	2735	107	73	2983	158	594	25	201	16	256	152	2931
g11184	537	575	69	0	0	644	0	0	0	609	0	0	197	160	3118	477	2754	0	184	3350	91	555	333	623	548	3932	90	3897	128	3653	3194	493
g1118	656	0	0	0	3	0	4	2	3	0	2	4	3701	0	271	0	236	4027	0	0	448	3878	3430	0	3680	1	0	0	0	818	564	0
g11185	0	5	2	5017	597	2	556	507	371	2	5910	5697	0	4180	0	4190	0	0	0	0	0	0	0	5	0	3	0	0	0	0	0	3
g11186	10	132	609	140	7139	623	185	440	178	424	461	328	0	0	0	1	0	220	5007	238	0	2	1	239	3	225	90	141	103	3	4	233
g11187	155	1686	16	439	292	191	7826	42	7448	128	309	181	182	231	157	279	195	88	279	76	139	164	123	107	182	77	73	86	108	390	213	64
g11188	3149	65	155	16	35	32	43	8423	25	17	36	37	104	52	74	90	60	3	48	2	101	87	106	1	178	2	7	4	3	191	171	1
g11189	104	0	2	0	0	0	0	0	0	0	0	0	1	6	3	4	2	0	1	0	4	5	3	0	5	0	0	1	0	3	4	0
g11190	0	5	0	0	1	0	1	2	0	0	1	0	0	0	0	0	0	0	0	0	0	0	0	3	0	0	1	0	9	0	0	0
g11191	1	132	0	136	23	1026	27	48	24	54	45	34	0	1	0	0	1	33	0	1188	0	0	1	93	0	1094	36	1202	0	1	0	70
g1119	104	46	4	7	0	24	0	1	0	0	1	0	22	1140	23	62	1175	1353	15	47	1033	1458	1502	0	1476	104	0	28	1086	1267	65	0
g11192	39	0	0	2	26	0	24	24	27	28	29	34	0	29	0	0	42	0	1178	0	23	78	59	6	87	0	1	1	22	76	1	0
g11193	0	6	2	5	10	27	4	194	9	14	13	21	12	1	3	12	0	2	0	6	0	0	0	15	1	4	2	2	0	0	1	8
g11194	20	12	33	8	195	15	33	13	33	28	37	41	2	8	2	5	10	10	9	10	3	2	0	10	3	13	488	4	2	2	13	7
g11195	6	21	2	6	33	195	15	47	37	18	663	21	23	5	7	22	4	7	3	6	2	6	8	4	10	8	1	6	3	22	2	587
g11196	35	22	6	14	578	66	625	18	433	629	7	654	527	5	7	17	6	6	8	5	7	5	3	207	10	4	0	1	1	5	3	1
g11197	25	205	7	240	24	43	507	862	14	553	667	460	10	10	91	165	5	128	7	140	4	6	1	94	8	177	125	178	0	4	213	228
g11198	328	12	75	13	402	380	17	796	879	76	36	32	139	132	16	725	91	37	118	53	141	202	147	4	169	110	24	30	99	293	52	41
g11199	32	3	5	0	23	12	2	26	3	1	2	2	8	8	896	18	33	0	16	0	24	34	46	971	84	0	0	0	17	53	2	0
g11200	0	1	0	0	2	3	0	8	1	12	4	0	0	0	1	0	0	0	0	0	1	1	2	0	0	0	0	0	0	4	940	0
g11201	1	2	0	0	0	0	0	0	0	0	0	0	0	0	1	0	0	0	0	0	0	0	0	0	12	1	0	0	0	0	0	0
g11202	0	0	0	159	0	0	0	2	0	0	0	0	0	0	0	0	0	0	0	0	0	0	0	0	0	0	0	0	0	1	0	0
g11203	0	304	0	0	0	0	9	0	19	4	16	14	0	0	0	0	0	11	0	6	0	1	0	21	0	26	11	7	1267	1421	0	13
g11204	73	71	13	35	9	9	15	27	11	12	7	6	264	5	318	347	10	4	6	1	15	14	15	2	2	1	0	0	0	1	25	0
g11205	387	3	3	3	409	21	471	4	6	12	34	28	6	403	8	7	0	49	389	66	1	1	4	197	20	141	528	43	6	25	2	72
g11206	0	60	1	30	12	12	54	28	1	597	0	2	6	2	3	5	544	0	2	0	519	67	58	2	1	0	53	0	0	2	106	0
g1120	51	1	0	0	34	555	0	1	643	98	685	705	14	21	41	32	45	640	17	0	47	588	0	2	135	1	0	0	33	70	0	3
g11207	1	14	0	1	0	0	4	10	5	2	7	6	0	0	0	0	0	0	0	772	0	0	0	3	1	2	0	4	0	0	5	3
g11208	6	45	73	10	5	1	29	775	17	6	20	19	0	1	1	2	2	1	0	4	1	2	817	265	2	911	2	841	0	3	6	912
g11209	67	53	8	51	25	21	192	23	66	16	182	168	1	5	2	1	2	203	0	255	8	5	3	976	10	263	133	289	2	7	235	336
g11210	81	6	9	2	100	91	3	130	13	182	4	11	79	140	131	104	180	3	183	2	130	183	162	5	173	2	0	1	142	593	964	3
g11211	3	1	0	0	6	12	2	7	211	10	2	3	4	0	6	3	2	0	2	2	5	5	0	108	983	0	0	2	0	6	1	1
g11	0	3	0	5	3	0	1258	4	3	0	8	8	1	2	1	0	0	212	0	5	1	2	0	1	1	113	20	3	0	2	1	10
g1121	4	0	0	0	14	10	6	14	12	8	0	1	20	23	26	10	3	20	13	31	6	11	5	20	1	8	5	0	11	20	12	1
g11212	4	4	0	42	0	1	1	1	0	1299	8	5	1	7	8	0	1	7	16	1	0	0	0	0	15	0	0	41	1	0	0	1
g11213	0	18	135	4	6	4	6	8	7	0	25	32	0	0	0	35	38	0	0	3	1	6	0	3	0	3	2	1	1	3	2	10
g11214	26	0	4	12	1473	36	34	24	25	5	1	55	0	0	2	3	2	0	2	7	6	9	2	4	3	4	0	1	0	3	3	0
g11215	0	0	0	0	49	0	0	0	0	24	69	0	14	3	1	17	8	2	9	0	0	0	0	0	6	0	0	0	0	0	0	64
g11216	0	78	5	0	24	0	62	1633	0	0	0	0	0	0	0	1	0	0	0	0	0	0	0	0	0	0	0	0	0	70	0	0
g11217	1	0	0	2	2	74	0	0	1727	0	7	1711	0	0	0	0	0	0	0	1	71	71	0	0	0	1	0	0	163	0	80	1
g11218	84	2	0	2	0	12	8	77	7	3	1922	5	4	4	0	4	0	1	2	2	1	1	81	2	0	2	0	2	0	2	0	4
g11219	0	0	0	0	1	2	9	9	90	87	4	1	0	1	3	1	0	4	4	0	7	1	1	0	88	0	0	0	0	4	2	0
g11220	0	0	0	0	3	0	0	3	3	4	0	0	0	0	0	0	0	0	0	0	0	0	0	0	1	0	0	0	3	0	0	0
g11221	0	0	0	0	3	2041	1	0	0	0	0	0	0	0	0	0	0	0	1	0	0	0	0	0	0	0	0	0	0	0	0	0
g11222	0	0	0	0	0	0	1937	0	0	0	1843	1601	0	0	0	0	0	0	0	0	0	0	0	0	0	2915	2605	0	0	1840	0	0
g11223	0	0	0	1	0	1398	0	1421	1140	0	0	0	0	0	2	0	0	0	0	0	0	0	0	0	0	0	0	3882	0	0	0	0
g11224	0	426	0	415	0	0	0	0	0	2474	0	0	0	0	3999	3214	0	0	0	0	3869	0	0	0	0	0	0	0	2498	0	3330	0
g11225	499	0	2	0	0	0	5	0	0	0	2	0	4534	0	0	0	0	0	0	0	0	4196	0	5436	3	0	0	0	0	1	0	0
g11226	0	0	0	0	0	3	0	2	1	1	0	0	0	0	0	0	0	0	0	2	0	0	5801	0	0	1	0	0	0	0	0	13
g11227	10	6	60	0	0	0	2	0	0	0	0	2	0	6449	1	2	4	1	6165	7484	2	0	0	3	2	11	0	0	0	5	0	755
g1122	8	282	0	0	2	2	4	0	2	1	4	4	1	2	1	3	0	8223	0	1	0	6	4	1	6	0	276	0	0	8	7	0
g11228	0	2	0	0	1	5	1	8	3	6	0	1	1	0	0	1	8494	3	0	1	5	0	0	2	7628	1	0	2	4	2	1	0
g11229	0	0	0	2	1	0	4	2	0	3	2	0	0	0	1	0	0	1	1	1	0	3	0	6	2	0	0	1	0	2	1	0
g11230	4	6	0	9	994	2	2	2	1	1	6	1	1	1	1	0	0	1	1	108	2	0	1	9	2	3	0	231	0	3	0	5
g11231	6	2	0	0	16	5	27	4	3	4	19	10	1	104	5	8	5	4	116	2	143	3	5	2	0	27	0	1	0	7	6	2
g11232	1924	1297	0	0	13	10	3	21	1110	13	4	0	1	7	0	1	182	0	2	0	7	3	2	1	6	9	2	0	1	11	1	0
g11233	11	2	0	0	1	1396	0	0	8	132	0	0	0	0	0	0	0	0	0	0	1	27	0	33	6	0	2681	0	0	0	0	0
g11234	0	0	0	0	0	0	3813	1	4	4	0	0	300	1	0	0	0	0	0	0	0	0	0	0	0	0	0	0	0	0	0	0
g11235	0	0	0	5745	0	0	0	0	0	0	1	0	0	0	0	46	0	3	0	0	0	0	42	0	40	0	0	0	3694	47	47	60
g11236	0	0	0	0	480	0	0	0	0	1	532	0	0	0	0	0	0	0	0	0	0	0	0	1	0	0	0	0	0	0	0	0
g11237	0	0	546	0	0	0	0	540	2	0	0	0	0	0	622	0	0	0	0	0	0	0	0	0	0	0	0	0	0	0	0	0
g1123	0	0	0	0	0	1	0	0	0	0	0	0	0	0	0	0	0	701	0	0	0	0	0	0	0	0	1	0	0	0	0	0
g11238	0	0	0	0	0	0	0	0	0	0	0	0	0	0	0	0	0	0	0	0	0	0	0	0	0	0	0	8180	0	0	0	0
g11239	0	0	0	0	0	0	0	0	0	0	0	968	0	0	0	0	0	0	0	1	0	0	0	0	0	2	0	0	0	0	0	2
g11240	0	0	0	0	0	0	0	0	0	0	0	0	0	0	0	0	1	0	0	0	0	0	0	0	0	0	0	0	0	0	0	0
g11241	0	0	0	0	0	0	0	0	0	2	0	0	0	0	0	0	0	0	0	1215	0	0	0	0	0	0	0	0	1	0	0	0
g1124	1415	1123	0	0	0	0	1404	0	0	0	1219	1283	1134	1270	0	0	1184	1327	1299	0	0	0	0	0	0	0	0	1096	0	1223	0	0
g11242	0	0	0	5	0	1293	0	1312	1500	0	0	0	0	0	0	0	0	0	0	0	0	0	0	21	0	31	0	0	1045	0	0	8
g11243	0	0	0	0	0	0	0	0	0	0	0	0	0	0	19	32	0	0	0	26	11	24	14	0	0	0	13	0	0	0	21	0
g11244	5	4	0	0	28	0	35	0	0	40	42	34	22	21	0	0	23	23	28	0	0	0	1	1	29	0	0	24	0	43	0	0
g11245	0	0	0	0	0	39	0	29	55	0	1	0	0	0	0	0	0	0	0	0	0	0	0	0	0	0	0	0	29	0	0	602
g11246	0	0	0	0	0	0	0	0	0	0	0	0	0	0	0	0	0	5	0	0	645	0	0	2	0	735	0	0	0	0	0	0
g11247	0	0	0	0	0	0	0	0	0	0	0	0	0	0	0	0	0	0	0	1	0	734	0	879	0	0	0	461	0	0	0	0
g11248	0	0	0	901	0	0	0	0	0	0	0	1	0	0	488	0	0	0	0	0	0	0	811	0	0	0	821	0	0	0	897	0
g11249	490	0	87	0	0	0	0	0	0	863	1	0	0	0	0	919	0	0	0	0	0	0	0	0	879	0	249	0	0	0	1	0
g11250	0	0	0	0	969	0	0	0	0	0	0	0	0	0	944	0	0	0	0	0	0	0	0	0	0	0	0	0	0	0	0	0
g11251	0	0	0	101	0	0	0	0	0	0	0	0	0	0	0	0	0	0	0	0	0	0	0	0	0	0	0	0	0	0	0	0
g11252	0	135	0	513	0	0	0	0	0	0	0	0	0	189	0	0	0	0	165	0	0	0	0	0	0	0	0	0	0	0	0	268
g11253	136	0	0	0	0	0	0	0	0	0	276	0	284	0	1	294	258	0	0	391	1	0	0	0	0	0	0	0	0	0	0	0
g1125	0	0	26	0	252	291	0	0	1	0	0	307	0	0	258	0	0	329	0	0	533	540	313	0	0	0	0	0	0	0	366	0
g11254	1	0	0	0	0	0	427	359	384	0	0	0	0	0	0	0	0	0	0	0	343	0	0	0	0	547	329	312	0	0	0	0
g11255	0	0	0	0	0	0	0	0	0	408	0	0	0	0	0	0	0	0	0	0	0	406	0	668	0	0	0	0	0	532	0	0
g11256	0	0	0	0	0	0	0	0	0	0	256	0	0	0	0	0	0	0	0	258	0	0	0	616	580	267	0	0	534	0	0	564
g1126	0	174	0	482	0	0	359	0	0	0	0	679	435	370	0	349	606	352	615	428	0	0	458	639	0	708	0	0	0	1289	599	739
g112	326	10	112	9	304	504	99	538	441	421	656	131	43	142	196	95	346	691	316	173	337	501	129	235	614	367	384	525	644	248	710	114
g1127	32	93	14	75	101	215	128	179	134	132	165	213	123	107	118	209	125	110	124	729	114	166	77	225	361	154	77	91	214	153	185	118
g1128	113	234	6	410	166	239	284	197	199	156	166	1201	1028	823	124	883	120	124	120	119	72	91	948	1466	786	846	51	50	73	859	69	1952
g1129	399	542	71	383	980	946	1065	882	615	1068	1646	300	999	852	1233	1035	880	1320	1149	1210	906	819	937	297	90	1179	1057	1677	2425	2853	1267	1226
g1130	727	171	121	136	1076	1368	1070	1400	1230	1027	1232	1099	942	914	967	1062	1422	1423	1061	1753	982	1209	1466	1978	761	1843	834	1057	1247	2548	1603	11
g1131	210	13	3	269	112	693	481	602	627	403	107	410	177	199	185	111	164	203	195	250	191	248	183	331	1787	299	123	159	179	404	227	228
g1132	18	32	11	25	472	324	350	263	185	202	421	302	120	95	56	277	109	130	91	137	19	20	142	385	280	218	57	94	113	266	177	192
g1133	360	202	16	53	91	94	29	92	45	61	233	52	30	26	21	80	55	45	30	33	123	169	24	203	286	149	54	65	138	31	118	82
g113	72	42	75	751	25	1075	1188	1550	41	1812	43	1767	1490	42	39	36	45	46	830	41	93	94	68	2015	204	37	539	834	859	184	38	1100
g1134	317	236	320	1575	976	4010	3712	4062	1026	345	1718	3154	2760	840	663	1521	795	900	2658	1023	1167	1511	1215	46	1648	1680	1434	1914	5	2201	1582	1435
g1135	723	706	27	122	3150	59	389	478	3663	3759	3826	497	164	2270	2010	2761	2711	2780	55	3209	1901	2036	2255	2555	47	2293	209	255	1781	2651	1819	383
g1136	133	169	7	489	324	457	67	1215	399	63	500	69	63	229	192	317	279	293	221	317	237	320	261	387	2032	397	7	123	598	359	425	417
g1137	643	494	31	0	570	1556	812	0	1725	370	827	1019	65	62	43	84	117	55	62	119	180	172	172	294	364	249	48	3	87	541	321	1
g1138	0	0	0	18	1	1	1	84	0	975	0	14	4	3	2	84	2	2	6	8	1	18	13	4	269	8	4	9	3	547	22	38
g1139	18	9	2	194	13	7	18	23	28	0	17	32	8	5	2	22	7	15	9	24	14	18	30	36	17	33	17	12	18	3	33	80
g1140	196	397	49	57	171	238	200	251	250	16	280	282	232	205	88	174	222	194	245	259	130	181	246	14	25	294	155	281	97	53	264	414
g1141	34	38	19	14	66	1046	115	1083	1043	275	148	137	26	21	26	42	13	19	27	15	20	24	37	256	379	27	1	20	3	226	24	9
g114	14	22	1	1304	18	59	45	97	105	1039	1302	34	10	13	19	13	10	212	19	15	20	40	25	45	41	34	126	228	218	16	31	12
g1142	921	366	232	93	7780	14	4952	39	23	143	36	5456	1906	2582	243	2792	269	22	268	270	227	272	1551	50	37	324	7	40	3	66	2576	2714
g1143	414	742	58	413	598	8956	674	9736	7632	36	6531	1033	252	426	1900	343	2529	2870	2521	3497	2177	2592	391	321	3213	3735	1203	2156	2054	3959	374	339
g1144	341	275	104	101	3240	745	4910	972	772	5635	843	2464	438	337	303	507	355	375	325	526	359	405	434	4104	422	732	137	367	194	767	491	503
g1145	583	258	38	325	368	3921	622	1130	1446	674	1618	522	1969	898	1578	895	1115	1971	1684	1985	2145	1292	1727	632	590	1323	1368	1551	2986	519	2000	1184
g1146	77	71	72	740	731	461	398	521	411	1800	492	1219	178	155	142	173	188	201	121	243	226	218	257	1969	972	352	116	191	181	2052	298	218
g1147	562	338	90	3	680	942	899	1173	975	384	1160	8	354	331	262	446	484	446	340	655	597	691	742	347	346	1021	303	527	456	397	844	694
g1148	3	1	2	236	4	27	6	16	25	974	13	216	7	6	5	7	9	18	6	23	7	9	25	1055	872	35	6	16	3	1133	30	19
g1149	170	85	33	9	272	471	388	221	356	9	211	969	168	353	212	276	278	217	212	170	209	272	223	21	19	268	20	102	22	45	275	72
g1150	8	9	0	0	4	8	3	15	12	283	8	9	1	6	5	9	10	5	3	10	12	15	17	242	806	24	6	6	6	115	14	14
g1151	0	0	0	139	0	2	0	0	1	9	1012	0	0	3	0	9	1	0	1	3	1	6	4	24	38	4	0	2	1	27	4	0
g1152	201	181	0	7	1	4	2	4	3	1	1	1	1	1	1	3	1	1	0	1	1	1	1	2	8	0	2	1	5	0	1	0
g115	7	1	14	14	78	63	85	98	68	0	0	89	283	259	236	127	223	283	290	222	299	308	168	2	0	275	58	97	45	1	202	281
g1153	53	32	36	24	89	69	219	118	78	128	85	45	95	118	143	373	155	106	127	109	169	208	345	185	167	146	364	413	138	267	449	209
g1154	6	7	1	184	521	190	544	553	361	363	94	370	416	327	498	599	491	547	319	635	784	689	742	372	1339	1063	319	238	558	943	828	183
g1155	77	76	20	0	422	3	860	6	5	1107	345	591	1905	1155	1759	1820	1978	2553	1348	2377	2879	2450	2390	1363	512	3586	804	1203	132	498	2836	722
g1156	0	0	0	13	6	677	24	10	4	56	6	1	257	125	176	178	183	226	177	239	319	259	324	4580	4130	319	89	90	26	2806	295	125
g1157	19	7	0	0	6	1	43	0	744	34	4	7	13	6	24	25	26	47	10	48	123	90	53	527	349	73	48	35	0	451	65	13
g1158	0	0	0	254	0	0	0	925	1	0	0	2	0	0	1	0	0	0	0	1	0	0	0	137	105	0	0	0	862	74	1	0
g1159	259	218	42	375	273	362	404	348	337	323	378	305	163	227	177	184	302	339	220	365	329	304	506	1	0	431	203	279	435	0	432	334
g1160	632	521	72	5	947	1287	1117	1424	1243	993	1244	1229	749	878	865	998	1122	1289	1072	1222	976	1122	1206	459	502	1355	874	1130	1414	523	1426	1424
g1161	23	23	5	5	23	33	42	50	22	1256	41	39	107	69	76	41	112	128	65	104	119	93	216	1511	1349	93	108	110	209	2124	187	109
g1162	192	125	4	28	32	11	6	12	36	59	5	6	39	0	1	5	2	2	2	115	122	7	122	85	112	196	37	5	1	181	133	142
g1163	5	4	5	3	48	47	32	65	26	3	253	304	5	12	19	52	18	15	29	5	8	120	4	188	197	7	0	18	6	214	6	9
g1164	68	49	0	15	400	37	349	438	34	284	47	45	36	4	3	10	10	8	36	28	107	16	58	3	3	68	6	6	2	7	121	50
g1165	6	19	0	597	24	22	36	46	29	25	30	31	5	2	53	6	5	12	9	5	10	10	4	69	45	8	3	12	8	111	19	12
g116	3	12	60	108	17	536	32	32	612	25	29	38	2	40	7	65	56	58	7	8	9	236	12	25	9	16	10	162	414	31	32	13
g1166	265	255	11	459	581	1818	518	670	1402	3	441	331	49	442	38	81	85	71	49	88	221	415	263	17	7	175	139	67	634	28	503	287
g1167	287	238	74	42	882	345	1217	1149	776	347	847	896	490	34	428	489	564	549	450	649	422	12	456	283	249	642	423	526	1	613	501	426
g1168	33	27	139	92	570	407	131	812	468	887	914	531	86	87	16	66	8	7	11	3	6	88	5	719	557	1	3	4	91	742	2	2
g1169	47	41	22	70	469	982	422	517	402	469	773	416	815	919	834	1180	1347	1494	1033	2044	1097	1031	1399	2	18	2685	697	725	779	0	1371	1078
g1170	132	110	59	856	2014	2406	1115	1741	1658	823	1095	1027	775	734	532	870	576	597	711	588	395	555	493	2509	1700	823	296	469	312	2661	616	546
g1171	3	115	3	7	8	9	19	14	11	1043	8	17	17	12	12	15	18	26	21	18	16	10	15	780	734	15	12	24	1025	759	23	33
g1172	138	2	24	39	121	134	179	190	110	14	192	199	209	262	135	172	118	153	87	162	130	234	153	27	17	331	122	111	10	1026	260	247
g1173	79	73	9	18	0	2	0	8	2	300	4	2	65	88	239	293	0	2	304	2	279	1	6	324	283	4	2	0	89	34	3	1
g117	2	5	0	7	2	3	2	8	24	5	13	416	1	3	4	5	342	388	2	2	2	350	0	4	2	5	361	1	0	337	3	0
g1174	3	0	0	19	441	514	436	26	14	23	468	5	9	3	4	9	2	2	4	502	2	7	450	5	10	20	1	459	0	2	14	7
g1175	8	11	7	0	7	14	10	559	523	485	22	32	22	6	5	32	1	2	3	8	9	14	7	20	30	657	3	8	13	2	545	627
g1176	7	7	2	4	10	6	11	3	17	37	0	5	1	0	0	5	4	1	1	1	3	0	2	549	543	6	6	8	13	21	4	4
g1177	6	4	0	94	6	3	12	6	5	11	4	2	9	4	2	1	7	6	4	2	6	3	8	9	2	4	0	1	1	15	2	0
g1178	114	160	15	1	232	156	415	192	95	11	169	155	120	117	132	171	143	188	82	226	178	156	139	5	9	232	76	105	38	4	233	52
g1179	3	0	0	98	2	3	2	2	2	365	2	1	0	0	0	0	1	0	0	1	0	0	1	411	354	1	0	0	2	162	1	0
g1180	8	6	3	5	17	9	13	11	22	1	6	12	0	2	5	18	8	5	3	13	16	11	18	3	2	29	10	9	15	1	22	28
g1181	0	2	0	0	2	0	0	1	0	3	2	1	0	0	0	10	1	0	0	4	1	3	2	23	21	1	0	1	2	46	0	3
g118	102	17	5	21	27	37	36	73	68	0	45	46	104	110	128	0	127	153	101	165	155	179	143	1	4	44	158	187	9	1	227	190
g1182	51	10	30	9	243	310	271	129	305	38	284	271	15	28	16	146	22	14	39	19	29	32	29	26	244	286	16	24	15	27	35	13
g1183	131	69	47	43	24	53	34	357	128	247	138	66	19	10	10	22	16	10	17	20	12	27	20	266	57	66	6	53	370	42	8	17
g1184	75	1	11	35	12	14	14	23	14	73	12	15	4	0	1	6	2	3	4	2	6	2	11	53	40	9	106	6	7548	351	7	691
g1185	85	17	2	17	50	102	56	369	150	29	586	266	1	12	0	3	2	0	1	0	2	0	8	7	10	9	1	3	9	303	6	6
g1186	2	486	0	444	2	8	7	10	6	1477	17	23	0	0	1	1	0	2	0	5	3	4	1	6	0	2	1	2	3	8	3	3
g1187	5	76	60	81	420	554	390	739	586	36	683	537	90	125	55	1	114	92	93	141	92	127	131	10	1	181	46	76	45	11	156	155
g1188	522	4463	751	315	1082	1609	1990	1274	2095	806	900	1266	77	28	50	135	14	26	12	12	90	98	56	154	202	26	36	80	46	224	93	40
g1189	7170	18	4	16	21	27	36	23	35	1476	29	35	3	6	4	82	8	3	2	4	13	10	7	32	42	18	1	4	6	45	21	15
g1190	10	26	4	54	72	80	83	90	99	21	82	62	28	20	31	5	42	30	68	27	33	19	55	29	16	50	26	40	28	22	41	38
g1191	28	10	2	16	131	84	142	63	81	44	67	69	28	19	28	31	26	37	38	19	32	46	100	67	50	103	18	25	17	55	110	22
g1192	15	195	15	89	72	227	64	180	227	42	183	180	112	101	118	27	204	206	133	248	168	103	11	18	116	23	302	320	496	33	29	231
g1193	101	4	9	12	185	331	178	385	313	168	270	260	3	0	0	144	0	2	2	1	10	25	231	370	20	292	30	4	6	162	348	10
g1194	6	38	0	59	3	0	4	10	13	201	9	8	174	39	176	5	229	177	198	209	208	195	6	8	374	10	2	410	1405	665	8	514
g119	55	32	5	1495	345	282	256	545	448	3	572	398	43	174	48	209	1489	51	42	1588	1345	3	285	231	4	205	352	827	964	13	449	1414
g1195	49	450	93	308	1324	1879	1724	1845	1729	519	1774	2629	1918	1213	1312	2261	1087	1308	1726	1082	63	166	1133	3667	284	2663	418	1302	3051	632	1075	1283
g1196	772	443	79	7292	966	1306	971	1459	1118	1675	1164	1405	620	713	816	748	69	1143	755	72	866	1214	895	1534	2285	1412	1191	64	6343	2063	1246	11716
g1197	427	2896	797	222	9707	13639	18397	25753	19566	1485	27029	40262	4453	2087	1316	2394	2789	1891	2083	4983	4797	902	4179	13180	1440	11025	3113	6183	78	1972	8408	84
g1198	4274	187	50	90	364	140	457	615	176	10742	564	450	776	270	194	77	109	140	215	81	255	6780	184	475	7838	270	73	64	12	15221	128	40
g1199	390	175	28	232	334	522	389	478	512	1388	382	457	217	137	162	722	254	270	129	477	242	279	177	761	446	560	94	125	188	108	217	312
g1200	212	9	0	2	6	20	13	20	15	412	12	14	8	6	1	290	8	9	4	22	3	255	1	99	528	13	2	3	8	459	15	7
g1201	10	79	33	155	239	20	240	10	218	12	246	242	152	144	120	15	165	188	102	270	228	4	242	12	12	452	5	273	492	13	326	356
g1202	91	118	82	1533	1746	370	2736	329	2757	179	1921	3144	225	265	267	215	458	245	319	367	476	256	559	424	315	831	254	719	1296	1498	822	1309
g1203	208	83	219	4689	5776	2798	12617	4158	8020	677	11339	15979	785	242	323	709	1099	512	287	870	1404	854	1534	846	754	2464	653	2199	3256	757	1873	3288
g120	67	308	40	375	256	7194	350	10482	379	1135	515	496	2063	640	566	1383	354	397	570	437	272	1964	290	2626	2288	482	310	295	549	1558	382	344
g1204	316	908	40	95	221	380	368	458	410	411	113	103	202	208	186	337	263	281	180	509	432	240	487	506	441	28	1810	6	17	3800	36	20
g1205	1047	16	61	667	621	193	540	233	92	341	681	73	7	14	6	228	17	6	5	14	24	504	22	45	62	692	249	34	671	738	61	61
g1206	44	631	15	37	78	126	103	60	694	656	83	714	35	16	27	20	39	42	40	62	52	18	62	633	575	97	7	647	81	44	686	691
g1207	125	102	49	137	236	333	371	154	199	58	160	176	139	93	135	40	118	154	93	136	134	40	114	70	72	224	35	67	72	85	109	75
g1208	129	209	48	366	932	1733	1786	881	903	164	934	1195	956	906	725	176	796	878	885	938	663	148	747	262	193	1058	51	694	846	189	779	415
g1209	869	3	2	1	2	865	4	913	4	1196	4	1	0	1	1	768	2	0	1	3	4	694	3	1142	928	3	525	1	1	880	1	4
g1210	1	41	5	32	47	1	39	1	32	2	42	48	21	13	25	2	23	25	16	38	42	1	26	6	3	66	2	44	13	6	57	48
g1211	78	153	6	51	58	54	1262	50	150	17	101	93	1078	1102	22	30	55	35	29	46	65	43	1054	98	52	1066	19	54	45	112	67	1262
g1212	48	54	0	1200	1	1191	62	108	5	68	1788	1964	44	38	0	65	1229	3	3	4	5	52	82	1086	105	118	21	1565	1945	115	1253	1130
g1213	174	2	0	5	1	92	4	1251	5	1	3	2	2	0	0	3	4	2	2	8	9	1	12	110	12	13	1261	15	1267	1809	8	65
g1214	2	4	0	3	21	1	6	2	23	3	5	6	0	1	1414	1	5	20	1320	64	1392	1282	19	10	15	20	10	1218	9	12	11	10
g1215	2	2	0	5	3	1	17	8	3	18	13	16	13	15	466	1349	37	0	9	2	76	2	46	21	95	154	1217	4	3	16	104	3
g1216	2	0	2	0	5	19	5	11	2	1	2	3	3	1	8	23	2	0	1	1	498	50	1	141	4	7	1	23	37	170	3	80
g1217	4	4	78	10	1298	1	2	4	1466	1	5	6	1555	0	1	3	2	1149	0	1405	1	3	1	7	2	1	15	0	3	2	1	4
g121	3	387	13	456	125	0	1799	8	121	619	1548	1590	0	692	2	1	1146	721	675	1759	0	1	695	5	1552	1672	2	1	2	1	1128	3
g1218	378	74	90	761	830	1783	126	1625	645	1573	144	149	1032	961	750	663	740	62	1016	68	781	634	879	1619	1732	1457	0	1189	3320	1847	126	1242
g1219	100	110	116	48	639	169	721	150	969	143	1131	1266	55	52	55	972	81	4054	58	6210	92	867	97	206	135	175	1216	72	223	167	852	90
g12	92	673	220	139	2078	1380	2403	697	22	1175	2999	3188	2443	2710	1794	94	3690	1985	2407	985	2584	108	5081	5214	845	6948	75	3802	2177	7751	4830	4216
g1220	578	82	38	691	322	2916	243	2730	2406	2877	773	588	1953	1800	1575	1904	2280	2284	2050	2905	2215	2774	2875	3781	3926	3874	2120	3145	5583	4773	3447	2891
g1221	93	135	14	115	148	539	185	747	573	146	208	171	670	795	634	2276	1106	956	706	107	111	2502	1543	2694	3974	3014	2513	845	643	2780	1810	1517
g1222	113	246	25	158	110	2158	114	217	147	680	198	254	71	72	54	102	99	102	53	1969	1356	1402	169	320	1891	202	465	120	152	372	138	196
g1223	243	38	3	65	12	175	29	244	254	164	12	24	6	2	7	1028	3	5	3	142	137	130	3	237	141	274	80	6	7	2242	227	173
g1224	25	632	32	33	118	251	132	28	13	29	170	121	31	17	33	66	30	18	34	4	5	161	29	13	262	17	4	82	45	248	5	4
g122	540	40	1	52	98	22	94	210	168	186	119	143	53	54	51	6	80	54	51	25	44	7	181	2340	13	36	35	91	70	6	83	36
g1225	42	1095	207	41	2913	127	3890	116	151	98	4528	2637	72	58	35	54	1267	76	62	112	91	42	1580	53	59	146	54	1682	127	73	130	83
g1226	1626	207	90	861	479	103	526	3756	3249	4037	564	4402	939	873	1075	65	71	1199	1133	982	1354	110	67	138	146	1023	69	74	3168	156	2337	1524
g1227	222	582	94	379	507	2836	915	681	2647	558	2875	481	246	282	186	1177	376	395	261	528	268	1412	422	1607	1583	648	1320	419	1023	1518	551	537
g1228	623	8	4	454	91	787	596	1168	587	1329	876	1449	344	466	290	256	698	732	353	936	670	314	916	648	723	1023	469	924	680	980	1250	986
g1229	19	31	0	11	38	1036	69	126	1087	844	342	324	316	177	161	392	158	147	97	95	172	635	132	1244	1346	167	542	39	1	2124	84	9
g1230	49	5	0	22	3066	30	6	67	35	143	89	112	34	27	16	497	35	19	15	14	47	160	41	248	499	55	19	15	4	67	47	23
g1231	8	142	19	4	14	37	100	42	71	15	92	83	6	4	4	45	10	2	10	8	1	41	6	83	83	1076	8	2	1	69	6	2
g1232	151	220	15	170	132	10	759	294	37	126	279	232	22	11	6	16	14	4	10	9	10	7	10	4	1288	19	0	8	8	6	15	10
g1233	274	280	61	80	947	178	693	1125	306	855	916	841	812	811	704	11	587	871	960	759	621	20	781	1413	8	15	3	559	472	1752	758	701
g1234	341	434	99	297	733	1316	211	3418	1266	3396	812	906	509	419	405	912	542	551	481	693	485	810	591	25	24	927	397	265	214	17	687	711
g1235	658	17	21	356	497	1100	529	904	992	814	389	389	286	212	207	771	159	143	339	116	84	740	122	792	789	1198	192	423	109	1110	140	103
g1236	29	143	14	34	237	268	178	480	283	1078	345	256	596	603	122	308	147	168	134	222	205	252	244	1184	1060	180	172	365	687	1066	335	301
g1237	138	272	79	58	167	584	3675	283	615	259	738	642	109	147	705	103	70	74	703	104	652	190	753	180	401	263	275	692	81	105	128	108
g123	262	228	22	203	298	242	371	720	230	349	463	480	118	61	75	102	780	795	49	136	103	692	94	301	338	202	651	95	121	449	316	320
g1238	121	22	2	59	105	555	134	529	513	784	103	113	89	65	79	773	121	120	58	58	159	113	188	301	187	353	81	87	854	292	101	113
g1239	14	42	2	44	51	192	60	166	110	262	66	98	156	78	49	122	46	58	82	960	92	262	84	421	392	130	71	53	21	614	988	914
g1240	23	13	2	29	18	54	16	77	66	82	24	24	8	12	12	135	18	14	8	16	25	116	33	134	105	37	19	15	11	137	25	44
g124	15	62	27	11	9	18	13	21	30	32	18	24	13	12	17	16	16	10	13	10	26	19	28	57	42	33	9	20	1	66	21	1
g1241	67	17	3	2	22	20	17	18	13	11	10	16	6	20	14	14	21	18	31	14	15	16	15	24	29	59	1	19	20	29	42	19
g1242	18	4	7	22	27	15	27	12	13	16	14	23	27	9	18	21	23	25	25	33	19	12	20	16	18	48	10	19	25	70	21	57
g1243	206	126	23	10	205	38	27	30	46	20	33	23	15	29	20	26	93	17	17	21	115	29	16	56	55	266	8	100	13	29	242	16
g1244	5	452	10	52	103	28	274	53	28	61	72	52	64	49	40	32	64	81	31	142	75	29	153	35	34	235	13	5	130	479	126	472
g1245	108	80	54	38	6	257	127	324	225	564	447	486	28	50	31	74	308	65	25	108	280	151	104	296	244	754	66	83	157	251	465	144
g1246	39	16	6	102	229	209	215	154	141	123	147	188	239	171	126	51	7	288	193	417	26	110	363	209	204	45	77	217	357	6	43	310
g1247	7	7	25	4	10	367	11	302	197	818	330	305	23	24	18	281	36	37	27	32	8	445	51	732	683	620	180	23	37	715	635	43
g1248	173	163	29	135	402	3	470	19	11	19	9	9	241	430	385	46	505	479	361	616	434	43	478	29	53	9	15	461	1013	49	9	634
g1249	251	279	68	195	467	596	475	711	526	423	480	497	285	468	292	422	406	447	373	416	332	467	410	696	623	474	442	332	369	964	452	387
g1250	207	195	992	188	859	651	784	634	575	417	511	511	442	503	389	452	578	403	446	448	563	414	639	491	565	401	223	1069	4441	616	926	1537
g1251	20209	13	2	5238	13498	933	12671	1692	1004	802	1306	860	1356	3172	2430	547	1501	1953	1182	944	3036	638	1736	533	602	258	1172	230	246	1952	845	1408
g1252	20	9519	1	4	15	7088	163	29323	9628	6828	9747	121	5	11	14	1089	24	15	10	17	36	1930	48	962	359	39	697	17	14	2789	48	43
g1253	32	16	128	29	18	28	19	30	30	29	22	7402	29	26	29	12	12	11	8	17	28	32	34	59	38	50	10	31	26	81	47	36
g1254	28	11	3	9	5357	14	20	69	22	27	35	21	21	8	25	20	42	486	43	146	41	31	484	52	45	33	26	13	14	71	123	30
g125	1386	590	2	595	24	1955	3208	8901	3059	2386	4786	13	1020	1252	1027	38	438	47	382	42	718	29	8	38	184	13	4	35	14	73	2	1
g1255	176	140	7	92	44	32	33	104	71	50	43	891	8	4	4	588	7	8	8	6	1	429	32	119	50	55	59	2	0	4	65	56
g1256	184	105	0	175	34	165	41	60	78	62	27	31	34	16	13	9	46	18	11	35	47	12	68	13	20	100	1	7	10	63	54	34
g1257	0	1	23	21	155	46	29	68	80	31	66	79	115	59	31	50	70	67	46	80	63	53	67	155	138	166	4	25	11	62	53	19
g1258	149	114	11	69	92	190	190	109	79	74	45	98	157	67	101	108	74	100	114	108	128	70	66	178	157	183	8	68	52	72	95	76
g1259	10	4	28	7	5	11	3	163	206	216	160	221	11	5	15	116	13	7	5	12	19	82	13	315	171	19	46	3	8	171	22	18
g1260	134	74	0	79	126	98	112	10	8	12	7	9	83	91	75	18	88	111	98	120	109	18	152	20	27	226	4	136	89	19	205	154
g126	5	6	115	2	3	150	1023	201	133	221	170	148	1	1	0	103	0	1044	0	0	1	150	1	236	211	1092	85	1	1	262	1	0
g1261	796	476	3	218	1580	1	2	1	1	6	3	2	477	222	189	4	1077	1	287	1459	138	4	1207	2	3	4	0	120	1961	0	154	350
g1262	29	331	5	609	52	1846	1078	1521	1470	648	1076	1035	9	3	258	396	183	194	10	229	1	156	178	1350	224	259	47	3	109	360	6	1
g1263	148	9	47	41	43	2605	34	1214	31	19	26	21	430	32	7	16	5	1	33	3	147	4	9	264	2740	2	0	63	1	4	112	80
g1264	425	173	16	42	265	56	156	31	34	97	70	56	48	105	84	399	46	103	102	71	480	150	77	5	9	137	70	248	77	139	571	514
g1265	206	219	61	75	790	25	298	48	300	404	869	362	112	283	104	63	120	109	556	116	279	141	382	259	160	176	247	248	639	1216	254	467
g1266	318	148	4	241	23	236	626	567	643	645	922	748	587	1	440	146	423	485	335	555	340	548	221	319	221	665	173	1	182	558	15	388
g1267	81	54	4	31	15	739	26	843	57	704	31	41	5	786	1	328	9	3	2	8	13	288	15	970	630	26	668	23	10	30	39	29
g1268	63	69	22	15	884	33	9	37	38	45	25	10	11	17	24	8	19	34	18	24	32	10	42	23	25	56	3	895	7	77	197	30
g1269	165	124	8	148	172	16	153	49	885	20	920	916	108	97	97	18	135	136	100	152	142	33	181	55	53	198	10	124	130	279	976	157
g1270	28	31	10	50	63	255	62	254	228	194	285	201	24	15	24	159	21	17	19	18	42	142	37	244	219	17	78	23	43	952	57	35
g127	80	55	21	53	154	60	110	98	77	48	101	52	64	61	62	46	103	102	52	171	109	51	119	34	29	80	19	111	216	54	105	139
g1271	156	110	40	161	149	199	151	158	114	125	150	145	118	88	69	90	55	61	86	79	79	104	94	118	83	178	68	68	223	153	211	78
g1272	526	388	50	34	389	142	155	155	190	137	130	139	273	180	97	98	108	101	152	111	105	77	162	150	207	236	95	105	267	233	177	125
g1273	719	43	49	451	531	218	794	219	266	188	201	149	40	258	256	211	152	196	246	285	369	97	388	268	144	606	204	244	305	1156	640	499
g1274	51	480	6	336	667	658	832	859	610	995	1261	1393	353	308	49	434	334	364	50	445	573	313	611	938	542	955	229	292	303	342	765	612
g1275	431	392	0	191	2	747	885	745	790	787	762	829	298	0	352	485	412	438	297	437	447	582	441	956	810	561	287	351	509	1101	642	596
g1276	2	4	22	5	105	936	2	880	732	900	724	663	2	66	1	0	1	2	2	2	0	552	1	728	691	2	1	0	2	970	1	4
g1277	159	87	24	110	154	2	133	2	2	0	3	0	124	83	105	68	171	146	103	222	216	1	234	5	2	348	81	130	224	8	292	372
g1278	86	94	16	63	120	181	149	188	200	174	231	262	101	92	85	127	140	165	92	195	102	211	146	399	248	263	81	250	331	581	183	215
g1279	97	69	53	58	93	175	140	165	128	177	162	145	52	38	49	98	71	50	28	84	72	121	76	302	245	176	177	68	94	290	126	155
g1280	45	85	39	126	575	175	543	154	226	118	188	153	213	137	106	53	86	120	128	153	148	93	133	159	113	385	48	104	54	250	169	126
g128	11	14	7	248	581	941	561	967	982	663	861	930	394	10	360	204	12	11	381	319	476	170	430	488	293	14	55	550	1320	233	622	13
g1281	352	460	18	36	21	487	83	744	646	629	771	594	16	300	15	11	298	310	15	16	15	495	20	478	539	404	607	21	35	967	18	617
g1282	141	89	64	54	55	24	322	64	22	34	52	24	23	21	225	525	28	24	9	32	31	43	48	56	32	66	34	463	1099	127	46	70
g1283	144	119	5	39	249	50	36	27	56	33	29	54	257	286	585	18	459	363	302	464	377	372	509	30	25	353	451	1122	2131	30	422	472
g1284	360	336	258	201	795	318	877	337	316	334	426	275	574	714	1717	206	853	978	744	1008	657	803	1134	425	517	1173	1139	4379	5	608	1109	1119
g1285	1701	687	272	371	2068	783	2655	1044	780	1096	1112	1115	2354	2950	1629	669	2625	3401	2673	4665	1711	1070	3973	980	1206	5695	3626	6	9533	1665	4100	1945
g1286	853	1651	5	1124	4465	1916	6647	3972	2743	5529	4338	4608	1453	1253	34	1292	1545	1572	1478	1427	2233	2227	2274	5805	5142	1727	1667	2447	4088	3434	3704	2178
g1287	2578	35	13	15	44	4617	51	6048	5254	5994	7012	6824	13	32	8	1906	57	58	32	66	78	56	88	2572	2508	60	70	69	146	2530	80	73
g1288	55	116	6	108	136	39	161	63	34	70	50	57	91	65	51	18	89	75	86	125	148	184	166	80	102	274	50	117	78	92	229	205
g1289	128	13	0	26	59	161	60	205	154	201	199	194	31	22	17	101	16	16	18	19	29	9	24	283	250	28	9	24	35	372	31	32
g1290	25	72	15	9	42	65	45	55	47	44	65	54	9	6	12	19	19	14	11	16	14	28	14	51	37	45	15	16	9	73	33	13
g1291	37	4	0	3	8	48	4	45	31	33	52	55	10	0	4	32	2	4	0	0	0	13	3	59	30	2	13	3	1	48	5	4
g1292	4	372	9	15	27	10	1170	2	3	3	9	3	2	21	555	0	589	735	12	768	660	1	592	124	2	1141	10	14	672	117	707	816
g129	573	258	93	360	701	2	535	818	936	648	24	24	668	399	31	26	631	37	523	814	435	541	29	7	911	606	1	590	30	4	822	1088
g1293	354	35	65	387	482	888	482	603	30	476	967	992	393	610	476	668	38	872	582	42	140	533	794	1326	706	404	484	742	1080	1189	173	156
g1294	45	61	47	356	461	670	53	38	555	384	589	594	192	250	192	523	150	211	288	221	780	168	114	645	404	926	595	240	155	1512	1486	1336
g1295	95	223	28	77	546	696	432	555	628	50	461	521	638	674	807	303	948	842	770	673	1	889	1185	338	1593	2	135	992	2566	230	1	54
g1296	199	0	0	0	6	466	2	1106	944	1306	1012	682	0	1	1	807	0	0	2	0	63	0	3	1227	0	123	964	0	0	2345	71	0
g1297	0	45	15	36	260	2	351	0	8	2	0	0	541	453	402	0	145	198	381	76	150	291	139	1	64	15	0	140	15	1	91	16
g1298	69	7	0	9	26	168	35	456	157	718	612	303	39	74	58	680	27	76	55	23	15	21	9	138	482	88	42	32	23	40	37	19
g1299	5	49	5	35	61	20	47	24	13	27	47	27	69	66	49	123	46	66	96	68	50	83	70	26	44	53	31	104	79	51	55	86
g1	46	328	3	227	546	80	497	59	69	88	79	80	319	3	3	95	362	3	3	355	457	69	478	46	91	638	32	287	472	105	613	429
g1300	339	69	47	30	182	629	103	721	652	623	564	469	105	355	332	532	102	349	305	107	101	491	75	712	658	211	277	111	62	833	142	141
g130	85	552	16	370	721	110	207	103	184	208	179	228	66	106	103	125	64	110	57	133	781	176	189	217	129	195	61	75	976	101	93	1004
g1301	19	29	17	158	183	268	958	220	935	163	126	1240	547	100	407	168	586	105	489	569	223	96	1001	194	906	895	452	611	271	214	1256	33
g1302	701	314	68	9	10	942	334	1160	337	976	1367	440	95	402	92	611	149	538	121	207	8	768	232	1052	317	307	130	167	16	1823	360	412
g1303	459	5	41	1	1	297	9	374	12	318	449	12	11	84	7	153	32	119	12	20	2	247	39	393	303	37	3	17	0	688	21	9
g1304	11	2	3	57	0	7	4	29	0	18	32	2	0	13	1	12	1	22	1	0	1	22	0	18	46	1	0	0	3	31	0	0
g1305	0	3	0	3	73	0	5	1	3	0	2	2	0	0	1	2	0	0	1	1	159	0	3	1	0	5	0	1	1179	0	1	3
g1306	15	274	0	47	359	2	644	7	73	4	6	365	60	1	45	0	121	4	66	184	21	0	256	1	6	252	264	291	75	4	433	526
g1307	813	134	8	88	291	419	337	571	404	435	472	313	56	76	28	62	17	94	15	8	200	121	26	357	291	75	80	14	10	934	32	30
g1308	489	57	51	46	213	539	238	198	314	115	209	306	134	20	174	88	307	12	92	492	98	27	339	63	48	492	9	388	983	44	488	469
g1309	63	41	13	30	54	396	44	405	304	288	347	98	20	213	99	219	18	366	225	28	25	297	17	515	459	44	317	16	16	751	44	33
g1310	52	83	10	16	157	83	225	63	88	52	53	33	70	18	16	28	116	24	20	103	157	33	1097	53	48	191	13	79	86	51	1179	164
g1311	121	317	18	185	1423	215	1772	109	164	201	274	278	2241	103	55	92	66	78	58	1431	1167	112	103	246	201	2028	69	197	131	426	229	1686
g131	494	259	172	285	506	1702	746	254	1992	683	1823	2132	326	1384	238	371	218	1812	221	218	371	1788	305	2166	449	394	1791	7	129	2301	357	295
g1312	6	1	61	123	13	660	4	1977	653	31	751	769	7	58	2494	2883	2	235	2740	1	0	333	4	501	3130	7	121	3934	2966	494	3	1
g1313	365	123	1	2	136	10	237	585	14	3609	130	6	108	226	10	3	202	4	5	203	181	4	216	4	5	241	5	145	3	3	159	87
g1314	171	146	27	51	229	190	151	36	228	570	9	378	151	11	129	130	1813	199	141	1015	831	146	776	317	268	656	187	1011	169	181	415	404
g1315	38	36	28	22	95	33	496	463	58	184	324	157	2048	170	3128	1867	541	2996	2729	726	366	1484	607	843	1583	933	1925	552	1324	817	682	162
g1316	502	340	57	350	576	795	846	103	799	675	148	91	319	2469	157	158	419	612	451	169	545	592	493	886	866	840	385	171	774	1129	170	697
g1317	308	176	81	350	829	1295	2244	937	1083	860	696	695	368	473	390	491	852	420	338	594	955	579	974	941	802	1697	209	348	461	995	660	588
g1318	352	403	77	554	2181	3568	179	1072	2352	1855	890	1018	1045	297	359	485	69	1167	1199	1040	19	1269	47	1821	1451	90	1159	1234	1661	2108	1302	1282
g1319	30	27	7	59	140	140	1639	2037	153	264	1605	1747	201	1040	1133	1490	980	55	40	45	1137	51	197	77	61	1472	23	7	7	26	20	13
g1320	201	326	221	1662	941	1702	107	210	1791	1213	335	340	1794	51	49	107	1566	1669	1723	1571	157	1753	1599	1704	1697	79	202	1694	1171	2634	1739	1696
g13	499	70	23	46	86	153	202	1879	101	102	2166	2655	111	2715	942	1588	117	212	110	62	67	216	80	102	84	1896	873	54	69	128	88	53
g132	96	1111	110	158	1400	2247	1324	131	2741	2867	130	129	59	38	46	50	66	131	45	164	1118	73	1119	2229	2415	248	111	199	196	1773	1408	284
g1321	2033	250	26	1775	257	271	450	3027	254	300	2081	3265	2056	1409	638	169	1083	59	1424	968	319	1614	213	252	435	424	34	578	1667	943	232	875
g1322	255	268	33	168	574	391	888	316	547	668	350	276	283	250	268	2344	320	928	371	402	235	226	385	448	362	397	171	473	1265	399	595	615
g1323	352	189	37	244	1031	1057	198	894	1006	239	805	541	278	262	302	312	305	345	365	335	381	337	334	523	460	300	483	367	127	1203	628	682
g1324	230	72	26	67	242	297	698	1428	322	1359	1080	716	117	95	111	434	145	332	95	194	142	468	191	308	310	3883	406	159	741	322	207	140
g1325	84	10	9	16	586	2722	253	298	1825	239	264	217	1431	888	1276	118	2363	140	1965	1917	3094	188	5400	3517	5846	266	103	1761	198	3970	6495	2408
g1326	18	132	21	176	273	408	1252	1416	433	1594	573	1183	117	138	114	3326	170	1266	146	241	216	4522	329	505	268	541	1078	226	871	265	481	394
g1327	114	711	112	560	1209	1665	126	436	1682	285	358	303	964	948	84	205	1149	170	1081	1315	1152	246	1443	1958	388	1700	204	1009	89	644	1498	867
g1328	725	24	7	43	111	393	1247	1789	248	1419	1543	1738	70	70	826	1221	69	1123	74	63	59	1244	66	75	1882	78	884	68	18	1669	77	39
g1329	49	166	103	273	1304	1379	224	220	1434	185	320	342	1731	98	27	79	2549	77	2711	3245	1218	63	1599	3789	113	2077	25	2264	2030	75	1858	1483
g1330	190	1375	9	38	188	254	5	1610	219	1814	1540	1401	1085	2030	2277	1580	146	3212	112	221	125	1254	124	313	1985	237	1806	145	198	2429	178	179
g133	79	93	0	3	1	0	1973	224	0	310	224	218	93	126	100	150	1155	1051	1122	5	1863	138	2042	1724	198	1305	112	1695	3	285	3	2006
g1331	1832	8	209	613	2944	2805	3858	1	1734	1	2	1	2	0	1101	1370	3	144	1	1075	10	1818	14	324	2042	5	1295	5	1292	2143	2702	2
g1332	4	517	114	221	1531	1916	589	1929	3349	1656	1737	1807	886	866	1	1	991	6	936	432	884	0	1195	6	14	1290	3	942	3190	4	1309	1114
g1333	622	237	22	9	297	363	17	4247	298	4115	294	3806	232	212	837	995	283	1048	189	17	482	1015	362	1339	1331	733	790	348	327	1628	516	344
g1334	278	21	12	33	16	48	363	343	62	559	4561	331	14	14	304	393	10	392	14	2	24	491	20	940	680	43	391	10	6	592	48	16
g1335	23	125	4	47	7	38	4	74	12	75	123	99	3	8	6	23	10	6	5	23	8	35	8	42	51	12	7	1	2	52	3	4
g1336	316	38	3	852	91	77	158	10	136	15	6	8	35	39	8	19	31	5	25	82	33	5	36	6	22	27	0	33	24	3	32	23
g1337	103	57	21	99	167	180	125	168	188	122	143	135	116	100	16	35	78	32	112	897	56	38	69	25	43	88	21	63	34	38	73	86
g1338	85	56	20	65	365	338	367	155	408	148	153	121	355	879	86	121	311	105	469	317	299	80	438	125	110	252	43	595	1207	132	504	444
g1339	78	3	2	4	7	9	4	452	5	425	549	375	0	318	388	437	1	348	0	3	0	416	3	258	357	1	553	0	0	670	3	4
g1340	12	671	14	137	116	461	441	10	107	3	9	5	55	0	0	1	19	0	46	102	294	0	284	3	1	314	0	92	77	4	281	13
g1341	961	322	46	15	295	414	446	351	307	280	107	188	121	45	79	107	93	65	22	166	159	244	14	302	210	392	77	149	131	441	347	326
g1342	452	27	51	347	294	360	255	150	516	282	285	514	26	19	20	125	141	124	67	336	31	20	249	390	319	401	18	26	240	561	287	425
g1343	145	120	21	103	303	113	44	504	355	314	437	292	151	108	92	184	251	221	177	37	170	165	221	466	382	41	116	159	46	528	42	250
g134	44	60	3	17	76	725	417	439	91	46	335	70	25	201	172	36	38	40	38	48	55	208	65	59	40	79	119	63	149	182	99	105
g1344	300	235	50	202	484	59	55	126	786	72	93	420	259	38	36	48	202	38	205	303	210	53	204	527	63	498	44	151	22	42	271	302
g1345	121	66	5	86	146	130	109	655	114	444	418	182	78	197	221	435	107	235	70	88	58	325	81	60	356	164	95	30	261	545	88	107
g1346	64	3031	333	488	3786	9100	6262	143	4552	88	143	6308	3170	61	71	79	2508	90	2536	3163	1156	57	4797	226	187	3940	16	640	358	154	1358	302
g1347	2033	535	55	308	467	751	589	3405	735	8313	4545	815	274	2411	1864	4495	359	2017	185	479	370	2119	394	1042	2410	869	235	244	9	767	624	496
g1348	703	1156	3	132	437	602	577	765	1230	735	767	338	50	204	210	395	78	316	27	66	364	462	303	923	661	203	139	63	108	886	553	578
g1349	636	201	0	67	186	265	275	1107	340	346	596	95	90	38	38	118	0	58	72	226	305	163	0	365	190	435	49	180	0	1071	363	0
g1350	227	45	41	1	29	1	28	334	49	259	270	273	1	79	122	151	129	144	1	1	32	250	256	455	0	25	119	25	278	702	47	322
g1351	40	55	7	20	129	51	125	36	221	29	34	33	10	8	14	10	12	10	9	9	85	32	33	30	359	86	1	29	30	74	2	43
g1352	95	3	10	77	1363	176	1068	162	1800	137	148	182	52	2	2	83	51	45	24	27	3	2	49	2	26	591	11	3	20	148	96	47
g1353	389	543	151	679	303	2921	4	1444	414	3	869	1152	233	22	39	3	204	219	189	421	223	86	268	147	75	4	10	391	526	790	442	437
g1354	229	222	30	181	65	500	328	440	56	561	365	4	265	255	170	354	308	380	328	341	314	263	461	593	413	387	283	309	393	644	452	240
g135	5	25	9	11	15	76	29	71	23	324	5	349	18	364	256	236	35	5	24	35	31	305	47	371	384	19	225	40	55	5	42	29
g1355	36	31	6	26	87	31	28	26	95	54	80	49	27	30	20	14	21	19	15	21	8	17	9	28	20	13	21	15	3	61	18	10
g1356	21	39	13	36	8	117	90	80	8	19	19	23	78	24	17	36	158	24	111	172	60	23	57	23	18	177	15	66	56	20	123	162
g1357	64	59	123	84	259	481	132	292	334	106	112	101	79	135	115	154	41	135	26	29	40	68	47	227	155	73	53	13	6	233	53	25
g1358	349	48	8	42	49	58	60	9	56	118	248	224	17	40	17	70	27	29	12	56	74	50	63	52	65	121	6	24	40	56	80	67
g1359	52	58	0	4	0	1	0	33	6	32	37	66	0	23	15	20	3	41	0	0	2	39	1	116	68	1	15	0	0	136	1	1
g136	35	620	13	345	5	1	1537	4	990	1	1	3	1	0	0	0	1	0	0	1	711	0	598	3	6	10	0	509	465	2	10	710
g1360	795	1	136	2	1019	1254	87	1162	249	1142	1070	985	505	425	0	1	657	0	439	781	4	2	3	1474	1370	1307	1	2	0	1335	943	1
g1361	8	228	1	10	135	243	3	202	532	135	2	103	11	3	583	671	0	703	5	3	3	774	397	3	4	0	421	8	3	14	5	423
g1362	237	6	28	106	385	537	398	540	11	3	168	490	235	3	5	14	324	4	233	528	327	3	0	759	615	760	3	314	417	6	647	0
g1363	19	5	2	7	9	11	7	17	14463	495	489	2	1	273	255	348	1	400	0	0	3	374	100	1	1	3	245	0	1	782	1	186
g1364	8291	3852	3274	12475	8400	15709	11537	9752	1167	4	6	2615	1098	0	0	0	213	1	695	47	213	0	1213	5	49	30	0	273	1264	0	66	956
g1365	6	585	128	563	833	1266	1018	1331	593	991	1730	6	828	453	690	1055	1255	190	1088	1283	767	208	152	36	6	1052	486	1011	1530	150	1150	7
g1366	758	394	49	340	440	674	390	624	8	1331	1131	892	172	1204	814	879	190	1315	204	215	153	901	111	1287	1379	263	736	123	99	1649	264	243
g1367	546	66	14	53	88	109	140	8	105	378	448	454	60	221	164	264	99	206	47	103	85	188	9	266	237	209	72	84	70	442	166	140
g1368	160	117	15	48	150	178	134	137	190	105	96	111	72	58	54	54	82	81	31	123	138	108	140	143	137	304	52	71	55	254	189	144
g1369	144	43	17	18	53	92	66	225	104	177	153	134	22	52	48	77	20	50	12	36	51	152	42	309	228	88	40	42	71	334	89	87
g1370	41	60	100	37	112	132	166	122	107	87	82	84	31	11	8	26	31	15	40	42	38	35	46	120	114	26	30	108	3314	226	90	96
g137	53	114	45	144	203	80	151	138	129	227	102	140	160	28	41	18	159	139	122	186	180	23	155	77	61	118	164	83	1114	106	209	219
g1371	151	95	56	86	231	72	171	182	284	132	135	91	161	111	86	89	73	61	184	134	76	162	76	161	87	251	135	158	240	167	77	82
g1372	155	8	2	12	17	236	387	276	348	309	204	173	2	159	166	205	296	108	0	323	223	68	219	516	321	521	231	196	1341	610	287	433
g1373	8	501	92	373	556	404	24	328	21	328	349	404	361	0	1	3	0	251	312	0	1	206	4	384	472	7	2	0	2	3	1	0
g1374	899	61	12	29	53	72	782	5	719	4	5	5	24	249	230	323	423	1	19	588	578	0	726	3	0	934	380	547	713	485	874	658
g1375	87	357	138	72	1355	747	59	814	78	709	944	965	1944	15	27	45	35	456	4064	51	79	545	67	1000	815	98	14	30	24	1349	96	73
g1376	562	1451	8	331	1649	79	1269	67	1429	45	70	82	1292	3033	2622	2131	1646	34	1418	1167	1869	81	2426	133	76	780	429	802	303	151	1040	469
g1377	2142	84	280	1005	1600	1658	3257	1323	1983	1470	1203	1055	1086	1070	1240	1438	1166	2468	83	1385	1979	2449	2447	801	1329	2123	1816	1748	2544	860	2557	2073
g1378	1636	1116	133	1215	98	2279	2272	1979	2189	2131	2096	2687	96	1077	90	97	770	1655	1290	829	1062	2118	1657	2430	2173	1465	1794	1500	9167	3414	1856	1917
g1379	92	392	46	285	375	2802	629	3305	647	1275	2415	1668	246	94	635	868	277	930	157	381	534	1527	513	2043	2059	977	99	228	312	2958	840	555
g1380	629	58	15	25	112	590	155	710	153	928	709	819	82	166	193	299	128	257	63	152	209	590	158	1088	907	286	144	67	92	1123	209	161
g1381	75	66	7	215	136	129	90	197	149	195	142	138	103	82	101	134	109	94	104	151	120	232	128	417	287	207	159	260	262	346	143	165
g1382	106	329	11	63	36	234	46	110	71	96	110	106	20	188	186	143	216	102	215	296	255	116	54	279	206	98	66	66	67	205	73	290
g138	171	64	1	31	3	61	0	106	3	83	81	78	334	83	96	324	30	248	14	44	77	326	372	102	87	1	83	56	53	149	0	78
g1383	413	1	0	3	474	1	0	8	0	0	1	0	1	26	22	33	0	33	0	1	0	57	0	1	1	466	37	0	0	0	481	0
g1384	4	0	56	0	0	0	633	0	647	0	0	0	0	0	0	0	0	0	0	0	1	0	0	0	0	0	0	0	0	0	0	1
g1385	0	191	97	177	748	652	700	900	804	871	859	814	432	0	0	0	483	0	467	597	332	0	494	590	560	685	0	687	1026	569	578	524
g1386	189	395	43	404	1248	959	1116	1818	1584	1586	1523	1457	765	396	329	419	1072	531	717	1573	818	347	1083	666	597	1778	551	882	1228	890	1278	987
g1387	390	72	95	36	294	1527	290	761	362	728	737	253	207	995	656	815	160	1131	194	107	165	875	200	1762	1726	114	742	299	792	1679	313	291
g1388	74	47	5	42	60	328	55	391	84	310	338	845	31	134	196	205	31	147	34	26	31	223	24	190	189	50	280	32	8	459	28	62
g1389	44	70	9	32	97	78	113	92	90	90	85	103	64	33	39	59	61	48	50	94	107	44	123	46	26	159	16	76	94	52	143	125
g1390	90	265	12	86	173	143	318	159	108	127	157	128	1597	44	59	103	157	67	65	242	1081	112	1104	152	136	1294	47	1064	109	212	1171	1101
g1391	242	238	102	242	465	193	475	215	166	374	205	274	93	1524	161	239	1382	199	1776	1788	247	284	170	1602	1370	463	162	144	1876	379	300	165
g139	305	310	25	276	2549	334	2692	2149	2219	2130	2256	2162	149	99	1371	1488	173	1862	92	222	254	1327	210	643	478	308	1191	154	97	1708	280	178
g1392	161	184	34	36	1011	1479	859	701	419	624	504	535	504	151	203	283	404	227	111	584	321	248	477	407	401	616	136	886	938	279	552	452
g1393	415	75	62	474	127	3565	119	1167	1392	856	1338	1351	45	354	340	525	58	439	424	112	82	343	107	724	532	131	626	137	387	895	191	141
g1394	31	240	8	125	236	156	289	176	138	137	194	118	187	39	39	46	193	57	45	330	396	71	374	134	138	676	125	391	536	300	636	570
g1395	260	134	25	252	568	256	527	453	330	432	461	492	457	119	166	194	302	230	161	241	210	430	239	847	622	203	244	271	283	1077	222	341
g1396	149	161	27	1883	2027	692	1044	636	594	543	501	426	4010	447	420	573	655	343	563	40	192	398	212	204	390	33	188	32	24	464	30	8
g1397	344	231	30	253	1138	2209	1192	1719	1883	1239	767	268	447	1775	2319	4743	370	565	3818	518	658	2015	391	45	1540	1009	12	694	1158	4	701	693
g1398	247	116	84	276	389	1937	345	1766	1880	1188	1359	1402	185	407	625	919	150	554	515	202	114	806	149	1236	1010	188	583	116	108	1181	192	299
g1399	127	250	17	402	1659	461	1641	457	554	259	361	437	1147	143	119	153	1003	175	168	1287	866	126	679	253	184	1086	67	1138	4	373	888	994
g1400	496	121	44	94	338	2191	345	2057	1971	1595	1549	1837	192	906	1125	1094	122	1294	1237	168	197	800	233	1261	951	410	770	155	756	1258	241	325
g1401	137	71	17	56	174	422	123	421	427	264	317	495	48	109	154	122	117	152	147	187	173	257	160	381	283	215	63	143	94	305	180	175
g140	164	51	8	247	166	218	257	259	210	184	284	151	332	60	55	228	77	140	53	120	93	140	125	222	219	236	86	101	141	403	227	186
g1402	43	172	49	0	420	208	554	265	191	281	299	282	0	279	260	114	410	74	219	578	385	115	369	1009	265	991	378	467	258	1078	563	592
g1403	172	1	0	298	10	610	13	617	575	605	638	755	353	1	2	364	4	356	3	3	5	415	5	348	768	6	0	7	578	14	1	1
g1404	1	416	43	304	522	8	585	8	13	5	6	14	685	336	323	3	430	6	434	467	381	2	503	8	2	782	298	536	3	425	674	654
g1405	451	336	54	11	797	587	1596	862	666	705	902	870	27	440	692	448	673	429	521	1123	895	695	898	781	798	1446	1298	961	343	1017	1130	811
g1406	520	19	70	82	18	768	21	939	755	1454	836	985	305	70	22	722	16	990	21	25	20	822	35	1542	1263	41	10	21	4239	1637	13	13
g1407	8	200	2	219	449	20	526	35	25	19	20	26	84	20	400	17	360	21	73	348	329	35	325	35	33	527	307	348	17	22	411	690
g1408	344	231	21	120	433	527	398	682	591	424	587	490	266	277	88	585	380	384	336	555	452	454	433	704	599	802	234	478	439	727	592	491
g1409	230	375	40	233	590	618	813	698	613	628	638	626	469	256	263	390	415	413	319	464	440	469	557	784	727	635	95	518	439	882	642	1
g1410	468	303	89	171	679	841	644	815	787	704	840	873	567	336	462	560	491	506	473	640	691	631	752	603	606	1233	1	882	1	1071	767	649
g1411	271	65	39	22	74	1030	87	931	808	913	1073	943	35	494	513	556	46	608	604	42	77	640	63	11	11	837	495	75	967	1386	106	584
g1412	90	94	8	48	80	739	116	111	94	102	102	97	31	30	56	83	60	35	48	84	71	95	34	1206	1132	81	569	67	1611	996	93	71
g1413	87	1627	8	427	1026	79	1553	163	106	71	137	124	430	48	54	108	527	52	41	802	849	85	740	844	970	96	25	342	855	108	1287	44
g1414	2510	492	103	869	274	86	318	1814	1550	1770	1596	1768	26	309	247	448	88	432	254	151	211	793	200	95	100	1511	47	87	31	150	399	1245
g1415	503	208	15	56	1506	1354	1380	666	369	472	463	187	590	62	496	100	797	78	31	952	1146	185	1182	135	88	267	213	786	20	2789	1430	467
g1416	229	1219	60	941	123	255	114	2564	2327	1655	2000	1971	725	591	65	520	769	864	578	84	675	1266	222	2144	1650	1390	53	115	514	761	208	971
g1417	1131	270	36	101	727	2022	758	251	157	218	289	284	77	716	566	792	76	85	684	1215	124	166	1414	342	272	203	596	18	280	1959	2343	166
g1418	363	2028	145	1051	2285	116	2585	3177	2964	3375	821	790	1126	55	55	80	1018	1069	57	19	1529	780	876	1603	1710	1733	40	1511	970	241	135	2295
g141	1668	65	88	38	85	2537	106	166	155	876	3185	2516	23	832	1025	1317	25	861	881	961	70	1654	85	232	251	57	1500	883	48	3516	977	836
g1419	74	123	11	71	96	135	296	918	948	107	170	113	34	15	26	35	24	20	15	34	68	109	39	2291	2000	71	842	36	3984	226	80	122
g14	163	173	17	74	136	111	212	166	140	181	157	260	69	19	2	50	46	2	39	61	85	66	83	85	98	119	28	77	101	2	110	88
g1420	207	1527	27	18	4957	200	7648	163	160	206	179	241	17	52	33	83	16	31	10	21	2273	76	2122	100	72	1665	69	16	1532	159	3402	124
g142	2142	156	167	22	958	4946	787	6053	5483	6257	7181	7170	1605	16	13	2107	1666	11	51	1364	261	2334	25	127	125	432	37	98	254	207	277	2769
g1421	265	39	3	981	1522	1448	2117	815	944	914	677	846	271	1470	67	32	212	71	1560	345	33	256	260	2493	2291	46	18	2484	15	2919	891	33
g1422	38	1356	63	257	209	2020	47	1276	1345	1357	1236	1760	1072	190	1874	306	1002	1712	231	1029	1025	33	1008	390	309	822	2026	327	5933	507	49	396
g1423	1834	268	82	579	63	247	254	425	53	357	360	304	372	1349	269	1185	495	253	1272	581	497	908	808	922	1048	803	194	801	474	1220	653	982
g1424	292	259	51	235	400	65	647	423	309	465	56	574	725	424	850	515	639	1343	570	670	560	805	881	57	1038	665	624	535	768	746	613	391
g1425	326	105	42	522	184	530	195	69	505	65	437	221	106	705	341	761	187	563	692	262	180	683	193	859	61	329	381	259	540	482	246	260
g1426	137	1309	14	87	1619	237	2254	323	251	227	198	80	1614	165	384	131	2732	729	116	2911	2410	225	3057	900	890	3321	115	118	142	73	4089	209
g1427	1587	140	178	975	29	2091	39	2298	2273	2899	2280	2362	9	1583	99	1413	4	176	1845	12	23	2239	35	373	301	36	79	2886	143	341	43	3199
g1428	163	491	4	26	12	23	2726	71	37	42	46	41	1015	6	1611	19	631	2766	2	3	1253	17	900	4147	4340	780	2443	10	5907	6216	1207	50
g1429	487	121	51	269	1833	1784	31	2236	1971	2885	2152	1759	116	672	4	1296	635	15	728	622	577	1145	661	44	35	883	1	795	14	97	900	1309
g1430	164	121	59	115	151	1198	147	179	189	475	407	119	517	751	1071	130	7	809	819	851	15	845	31	1246	1032	22	847	609	2540	1699	10	12
g1431	163	2	0	311	688	166	514	902	950	7	171	446	8	8	531	827	135	720	10	20	192	16	28	865	120	25	341	12	608	1320	313	791
g1432	0	211	35	1	8	9	12	14	8	296	3	8	175	111	15	3	36	22	133	14	1361	230	246	25	718	273	4	192	20	17	1868	22
g1433	183	1078	40	105	174	267	230	268	220	238	306	277	1004	941	101	130	1095	117	1091	183	22	1330	1325	317	19	874	182	1478	17	27	22	244
g143	1904	7	247	836	2755	2837	4407	3713	3419	3900	4356	4376	6	18	1172	1392	11	39	44	931	63	28	8	1372	294	25	35	44	426	393	54	1237
g1434	9	29	2	16	34	49	51	40	39	29	33	36	35	55	51	19	34	1071	16	23	51	77	56	34	1467	105	1091	6	2978	1372	86	27
g1435	25	1398	3	11	41	45	61	45	41	51	47	62	255	34	18	35	164	16	23	60	155	191	270	101	15	281	4	43	27	32	171	53
g1436	2208	246	122	1219	466	474	191	394	440	37	496	271	355	280	21	301	234	33	254	192	349	73	354	66	103	369	27	166	35	129	341	113
g1437	38	72	44	187	598	779	636	662	612	436	599	572	74	313	171	449	185	196	459	361	141	427	167	154	183	300	40	344	52	268	236	356
g1438	459	0	19	80	149	136	160	292	175	630	248	236	0	103	353	169	0	366	118	278	1	187	1	350	298	0	279	181	303	496	1	168
g1439	98	0	0	0	0	0	2	0	0	324	0	0	6	4	146	0	12	253	0	1	4	0	4	344	285	24	163	2	135	285	10	0
g1440	2	77	0	0	0	0	35	41	0	1	1	1	174	0	1	15	132	0	11	1	110	18	133	0	0	198	0	1	0	0	13	2
g1441	1	55	2	42	12	15	186	19	16	28	8	25	0	3	11	151	0	17	134	7	24	17	11	23	15	4	21	7	1	16	123	217
g1442	37	3	11	180	212	235	3	2	247	122	131	140	4	89	8	3	4	135	0	167	24	78	0	180	128	4	42	72	12	12	35	3
g1443	87	0	0	0	2	1	0	203	2	3	14	1	0	3	110	0	1	2	0	1	0	2	5	24	12	2	2	0	21	308	2	54
g1444	5	0	0	0	0	3	0	7	2	0	44	0	0	0	0	0	0	0	5	0	0	2	0	2	2	0	4	1	4	91	0	5
g1445	4	0	0	0	0	0	0	0	0	0	0	0	0	0	0	0	0	0	0	0	1	0	0	0	0	0	2	0	4	6	0	0
g1446	0	47	0	0	0	0	0	0	0	6	0	0	0	0	0	0	2	1	1	0	1	1	2	0	3	5	0	0	0	0	1	0
g144	1	0	0	1	0	0	1	0	47	0	0	0	0	1	0	0	0	7	0	0	0	3	1	1	4	1	0	0	2	4	0	0
g1447	2	0	0	1	2	0	0	2	0	2	2	0	1	1	0	0	1	0	1	0	0	0	1	1	8	0	0	1	0	5	0	0
g1448	0	1	0	0	11	16	13	0	1	1	0	6	5	1	0	1	0	0	4	0	4	0	4	9	2	0	1	0	0	1	1	0
g1449	0	0	5	0	2	1	13	12	8	8	7	3	3	0	1	0	2	2	5	0	2	1	1	0	0	4	0	0	6	0	2	1
g1450	1	1	0	2	2	3	7	2	3	2	0	3	13	2	5	0	115	2	8	4	109	0	110	1	3	199	0	1	0	1	153	2
g1451	2	152	2	14	129	150	232	2	4	4	8	143	3	0	2	137	85	1	11	131	128	147	156	1	4	263	3	22	1	106	185	100
g1452	132	58	20	151	41	27	73	190	128	186	153	37	85	73	89	30	40	103	1	106	44	169	40	226	223	3	16	88	93	9	5	92
g145	72	5	6	19	2	5	5	61	30	89	52	1	38	43	29	86	4	23	72	3	9	39	16	215	229	22	90	72	50	187	20	3
g1453	1	46	1	1	65	51	55	4	7	40	2	47	1	6	74	4	11	101	57	45	5	12	16	4	6	0	53	4	2	236	1	16
g1454	42	37	6	62	0	1	1	79	71	5	42	55	4	5	1	16	1	7	8	11	2	13	0	38	37	94	3	10	47	1	114	3
g1455	56	1	0	0	61	182	67	1	0	59	1	56	0	0	7	0	133	11	8	0	202	2	278	0	1	13	10	0	15	40	17	80
g1456	1	103	3	55	150	75	244	71	64	0	65	2	195	7	0	259	8	0	0	70	7	234	10	69	68	85	0	42	0	0	92	34
g1457	122	27	3	19	16	24	14	166	181	201	118	147	2	151	221	10	1	177	357	7	4	11	7	118	148	2	36	7	40	183	6	91
g1458	10	3	9	1	1	4	1	15	17	18	18	20	0	6	9	1	6	9	6	1	302	4	6	12	16	576	4	2	3	35	455	2
g1459	4	171	0	0	182	200	230	4	4	1	2	4	149	0	0	6	291	0	0	0	410	421	314	4	8	715	0	313	1	0	601	360
g1460	198	206	25	115	1	556	583	325	203	316	271	244	359	185	267	0	490	338	187	415	196	425	458	687	562	296	260	685	140	647	271	551
g146	287	436	28	191	469	214	129	745	440	875	655	539	2	419	436	302	131	1	1	578	4	161	176	805	794	10	645	2	868	11	3	108
g1461	786	5	2	118	218	63	0	1303	530	256	2	239	65	2	77	404	3	645	407	101	2	2	3	398	269	4	2	34	2	821	4	4
g1462	3	1	13	2	1	6	0	4	6	3	371	7	1	53	3	138	1	78	39	2	1	2	1	3	4	1	17	1	17	329	4	1
g1463	2	5	2	2	4	0	8	0	4	5	1	4	0	2	0	1	1	4	0	2	5	0	1	2	0	0	0	0	0	9	1	5
g1464	1	4	0	5	10	5	6	1	5	3	3	3	2	0	1	1	0	0	0	0	7	4	0	5	0	4	0	0	0	1	7	0
g1465	7	19	0	6	2	21	5	14	3	6	2	1	3	1	4	6	6	0	0	2	7	5	5	0	7	6	0	3	1	0	9	0
g1466	41	59	0	46	24	3	32	42	6	9	6	1	13	2	3	4	6	4	0	5	1570	8	4	8	14	1748	0	1	0	5	1738	4
g1467	84	637	11	802	1960	21	1813	2168	28	32	26	21	2524	11	3	10	2159	8	6	2333	27	1889	2221	12	8	51	3	2464	2	3	27	1466
g1468	912	13	116	22	21	2370	46	9	2250	1867	2053	1839	25	2024	2280	1959	20	3047	3122	30	7	25	21	1887	1744	7	1941	13	2936	2295	7	10
g1469	25	59	23	27	64	30	120	37	35	26	34	17	34	13	24	31	53	26	35	58	59	90	81	38	51	128	12	95	4	52	106	98
g1470	75	156	5	117	36	90	61	130	116	97	122	112	24	32	38	42	25	46	34	30	47	61	63	133	130	123	39	36	31	128	106	112
g1471	157	65	4	49	150	50	162	77	69	76	71	64	127	12	12	29	190	14	23	29	176	200	41	142	97	66	34	231	37	173	263	67
g147	68	33	3	42	40	178	66	228	190	210	207	180	13	169	131	152	18	225	172	246	52	54	271	88	59	271	201	40	43	139	63	269
g1472	43	31	2	40	49	65	82	77	77	89	78	83	23	19	25	22	15	27	16	27	29	27	24	307	304	42	28	10	10	43	52	44
g1473	44	409	38	102	221	64	465	91	78	93	81	102	156	10	9	22	215	18	2	248	326	261	267	41	64	324	8	243	336	348	226	226
g1474	630	290	31	186	437	168	660	317	167	424	418	426	313	112	190	159	296	284	121	388	344	442	577	559	454	723	346	259	270	466	643	582
g1475	494	160	70	151	615	599	537	657	569	780	886	922	351	215	203	356	376	305	251	494	291	376	467	660	590	900	144	506	440	775	557	542
g1476	154	263	37	194	451	753	886	763	714	769	626	679	374	387	319	396	119	468	396	124	389	341	263	871	771	404	363	121	622	931	297	109
g1477	171	75	15	147	128	328	416	420	380	1045	530	508	113	159	145	291	108	117	113	178	665	587	379	561	690	442	62	186	111	254	485	420
g1478	59	50	5	70	472	41	441	123	100	385	112	142	446	73	155	195	589	142	65	501	423	470	371	707	439	575	273	205	527	774	394	306
g1479	69	25	24	50	75	513	70	541	669	411	465	552	21	555	452	599	47	523	506	49	39	78	57	575	563	103	147	27	106	536	66	83
g1480	68	474	4	576	2981	156	4643	123	129	53	77	62	2230	33	23	30	118	44	19	2301	3057	1736	2453	99	97	2417	29	1373	29	177	2506	431
g148	162	185	120	51	167	673	197	3443	1168	8691	3575	2849	148	109	108	110	3252	126	1420	161	183	185	206	5191	4411	230	1851	141	488	1913	221	188
g1481	879	81	18	24	361	264	434	196	165	212	235	228	261	2101	2105	1288	415	4420	165	314	473	263	341	237	224	532	123	211	251	404	386	85
g1482	80	130	14	6	201	67	143	520	237	1431	556	379	88	319	263	139	105	519	165	72	89	62	102	841	892	108	391	35	94	289	98	20
g1483	359	2	22	30	1	280	1	162	149	165	223	208	2	65	69	113	1	71	51	3	4	3	5	98	189	5	8	3	15	77	2	0
g1484	13	20	0	168	19	1	22	2	5	5	3	2	25	1	1	4	37	3	1	21	67	57	49	1	3	77	0	11	0	5	98	103
g1485	32	270	2	21	390	21	571	44	25	39	31	27	272	15	8	39	253	19	18	373	701	658	492	90	75	819	5	372	19	166	736	495
g1486	223	23	31	74	15	301	18	506	239	809	479	386	16	147	295	305	16	413	164	11	18	30	37	1390	756	54	478	8	308	1001	31	6
g1487	12	162	7	150	256	31	273	65	53	50	59	51	91	11	9	20	122	9	8	136	140	162	175	55	49	375	7	101	5	35	211	213
g1488	176	516	29	679	1275	307	1277	352	340	297	284	269	937	101	79	109	889	128	55	1167	1127	1020	1243	348	304	1429	66	1062	106	336	1423	1315
g1489	659	8	104	6	6	1362	10	1446	1446	1333	1337	1413	4	806	849	1116	3	1122	933	3	1	9	3	1556	1230	16	995	1	1455	2202	7	10
g1490	17	48	0	12	50	8	44	28	26	11	21	24	46	0	0	1	14	2	0	15	63	1	51	6	14	106	1	29	4	6	76	54
g149	32	1	2	40	18	31	0	52	55	17	57	57	15	42	33	50	42	11	11	66	17	52	17	131	91	0	21	0	11	124	19	0
g1491	0	1	0	4	0	0	24	1	1	73	21	2	0	20	19	1	0	42	41	0	0	0	1	0	0	4	1	0	43	0	1	0
g1492	2	0	0	0	0	24	0	2	0	1	1	0	0	0	0	27	0	1	0	0	1	22	1	27	23	36	0	1	1	0	0	0
g1493	15	79	4	0	0	0	0	40	31	0	0	0	0	0	0	2	0	0	0	0	0	0	0	0	0	0	0	54	0	32	0	44
g1494	110	167	1	179	132	1	121	0	0	3	1	45	94	0	0	0	83	0	0	84	62	0	77	1	0	107	15	1318	0	0	77	68
g1495	183	5	8	11524	5789	208	4260	202	171	122	229	209	10905	84	56	77	12673	116	90	8008	9723	77	11289	118	114	4279	6	0	35	111	5126	352
g1496	6	8	316	5	3	5020	4	14071	5795	5400	11979	4798	0	16120	11467	9818	1	15790	15247	0	0	13191	1	7509	13475	2	625	8	299	960	1	1
g1497	8	129	0	162	670	2	582	3	6	3	5	3	171	2	0	1	248	3	1	273	274	6	259	3	1	437	0	314	0	0	495	413
g1498	107	102	38	205	225	916	303	861	939	547	580	526	98	253	217	262	31	264	234	33	36	342	52	458	406	59	193	38	351	776	61	39
g1499	38	3	23	3	2	206	3	922	421	280	1141	465	1	38	17	56	4	15	30	1	5	24	6	57	68	11	20	4	27	53	5	3
g1500	1	85	0	146	189	3	321	2	6	4	4	2	189	1	1	1	142	1	0	218	372	7	300	8	10	437	1	199	1	8	0	179
g1501	80	21	9	179	53	182	50	1085	216	293	193	1040	165	138	154	249	206	236	132	209	179	341	144	519	480	276	215	39	1100	355	282	132
g1502	27	54	5	32	52	62	78	214	69	79	1372	190	21	149	139	292	33	184	177	44	60	197	58	339	274	97	28	24	223	1413	105	90
g1503	53	398	15	20	364	59	454	87	63	61	91	96	363	20	34	46	219	32	21	274	333	70	304	113	88	370	28	528	30	220	87	638
g1504	170	188	22	45	3	508	0	91	556	470	57	59	178	415	374	225	504	238	407	0	0	307	0	444	369	2	471	1	66	185	608	2
g150	523	14	45	8	261	0	297	573	0	0	612	617	3	155	174	1	4	475	174	615	614	0	614	1	8	346	0	255	1303	950	3	193
g1505	5	136	1	125	675	339	34	5	329	327	0	3	108	1	1	512	196	0	2	361	169	138	240	396	329	28	568	626	2	4	299	27
g1506	146	30	15	60	33	45	1437	301	61	53	285	253	13	181	104	133	22	228	128	18	28	618	27	26	39	777	243	19	675	452	40	364
g1507	65	80	4	436	1260	1144	904	54	1392	3411	52	44	2140	19	14	20	1161	26	9	590	767	14	683	1045	2737	685	15	724	9	61	790	926
g1508	43	210	41	127	228	875	248	2737	288	853	2007	1262	121	2081	1270	3453	219	892	1780	271	264	1784	366	870	828	328	309	303	160	677	407	346
g1509	219	494	46	448	1965	239	2265	444	966	299	374	258	855	196	145	127	1146	270	162	1237	1373	246	1533	334	339	1658	169	1671	269	565	946	2173
g1510	451	320	89	254	1296	1901	1208	2882	2424	2891	2845	2556	621	10	882	1081	663	1130	892	999	647	1464	641	2127	1819	977	1452	736	5208	3278	2579	835
g1511	123	336	11	384	118	1608	1183	1824	1674	1400	1376	1417	327	815	631	772	339	894	701	390	360	799	384	1137	806	516	658	291	1228	1292	819	468
g1512	329	113	38	150	758	1148	392	932	1012	956	912	831	105	750	305	412	100	370	340	192	120	483	248	588	583	211	179	280	286	695	468	128
g1513	471	84	60	330	255	316	388	380	311	264	332	325	332	326	105	150	332	162	115	241	314	136	98	262	310	218	262	83	238	241	105	357
g1514	180	5	30	5	345	400	346	272	251	418	290	414	346	210	395	429	264	405	411	0	143	391	216	202	131	479	63	117	63	204	369	145
g151	165	125	39	1074	256	452	24	487	510	14	451	349	9	385	270	353	4	477	268	504	3	198	5	6	183	5	73	9	63	0	137	0
g1515	3	73	0	17	13	16	8157	29	42	551	25	23	13559	456	6	13	9412	3	3	13239	4644	5	6112	583	7	12033	15	7413	2	538	2	3933
g1516	325	473	335	144	16581	19104	900	9090	12031	7177	8557	9548	227	2	11180	13079	252	8232	10214	333	207	3458	309	14202	5369	568	2	376	2562	6853	6617	285
g1517	864	130	159	68	1006	1042	157	1167	1206	1846	1340	1499	36	8267	17	209	44	309	220	73	57	163	52	468	432	67	3587	123	372	352	347	138
g1518	159	114	29	88	121	199	162	153	154	151	100	126	105	192	195	65	19	58	53	105	115	77	125	82	68	180	272	114	215	166	90	197
g1519	149	224	14	111	157	230	320	195	241	182	174	152	138	52	55	139	83	95	79	189	170	144	207	184	166	261	69	190	132	267	165	248
g1520	236	23	52	119	320	420	60	413	404	375	373	306	10	119	82	146	137	140	113	10	21	170	27	219	269	47	75	15	263	340	278	39
g1521	35	36	1	18	61	42	111	97	77	70	74	62	20	146	114	27	18	12	14	14	13	29	19	38	49	17	171	22	24	46	12	11
g152	26	112	5	129	121	121	270	288	195	384	392	209	78	11	16	22	14	17	17	35	47	15	72	23	20	57	19	21	7	18	48	35
g1522	81	21	6	42	238	81	34	540	142	842	390	251	269	13	14	114	34	33	37	207	231	60	172	72	109	243	12	109	3	57	48	57
g1523	25	120	0	112	18	15	28	50	32	42	55	61	12	75	43	252	203	343	131	23	24	197	32	507	479	43	17	45	11	150	131	650
g1524	50	58	99	18	1345	1647	1136	1482	1420	79	1556	47	2196	163	266	17	16	21	6	1881	36	23	1044	71	48	1127	102	1562	25	83	46	6
g1525	232	171	6	564	2908	2296	2475	2103	2423	1579	3407	1493	7957	6	8	1634	1705	2200	1850	26	983	888	3609	1547	1343	2739	36	3006	1649	1023	991	1213
g1526	266	145	286	602	240	284	231	72	66	26	64	2652	168	1494	1677	7031	4355	6476	7631	4522	2914	2947	82	5776	5470	99	1381	51	10705	2220	2322	63
g1527	226	76	22	235	286	73	259	263	260	3417	282	27	274	6154	5793	196	92	105	115	108	68	108	245	145	129	306	3077	268	93	88	96	212
g1528	164	76	58	168	83	337	182	347	340	225	351	302	95	107	107	8	176	342	296	325	160	198	188	495	302	224	41	9	440	427	291	274
g1529	104	233	15	60	156	206	993	334	202	348	357	346	1186	149	249	221	128	125	118	153	165	216	1331	244	190	1618	234	103	198	379	204	1325
g1530	549	77	82	409	1050	1538	274	1256	1101	294	1093	252	204	91	94	175	1566	1987	1752	1896	964	1416	306	1747	1519	231	100	1388	2133	2305	1436	279
g1531	87	207	25	64	213	297	242	313	217	1293	347	1044	178	1329	1465	1497	275	209	212	232	181	31	203	228	260	347	1219	327	718	454	323	194
g1532	233	69	21	178	232	341	343	379	342	271	345	234	274	179	177	174	245	288	237	338	158	249	325	346	297	1177	291	202	235	403	271	617
g153	51	121	30	41	1248	1382	734	1428	1447	337	1192	321	815	279	200	176	329	336	266	889	315	182	385	1464	765	78	170	273	827	1098	580	390
g1533	205	60	55	236	326	70	88	73	413	964	350	1183	19	327	241	1101	552	562	497	424	434	423	34	88	64	64	310	423	33	95	482	76
g1534	72	34	0	18	38	517	66	509	64	54	96	316	31	505	568	341	29	24	20	34	34	386	27	84	54	268	237	33	249	58	86	27
g1535	49	147	6	31	44	75	224	49	67	455	35	69	62	20	12	32	25	16	9	25	36	60	24	296	222	1585	30	14	40	331	41	266
g1536	311	3198	33	37	134	189	2615	170	171	57	71	69	1341	10	16	22	64	100	61	98	166	33	149	2083	1738	800	6	82	8	718	237	1422
g1537	4338	142	120	1533	1970	2369	303	2348	2708	223	197	213	145	46	87	117	716	848	872	834	1230	176	1334	740	774	228	54	818	134	2601	1884	176
g1538	149	1127	28	137	225	316	3485	397	329	3109	2288	2892	895	761	603	1291	211	219	185	218	180	1319	250	205	255	971	336	204	788	281	252	1535
g1539	1790	225	218	845	2544	2494	294	3905	3190	313	326	264	172	171	125	159	1045	933	1064	773	1307	226	1293	1500	1405	240	159	1492	337	1462	2192	252
g1540	286	321	4	140	252	355	1063	390	332	3925	4094	3883	492	795	1113	1259	140	129	176	123	217	1483	186	216	261	422	1076	166	2492	439	247	611
g1541	568	109	53	412	858	1146	1900	1158	928	345	429	313	805	165	174	224	235	386	333	320	292	276	296	614	470	2683	143	625	253	505	539	1250
g1542	118	247	121	447	2550	3835	1428	2154	2408	1291	1041	1060	1060	276	308	376	833	1196	997	1319	816	318	578	1729	1525	1126	717	1035	865	2216	1133	1530
g1543	302	119	15	443	1375	1542	46	1980	1681	3216	1960	1783	393	1132	874	900	939	993	1209	925	335	766	1523	1190	1340	21	791	1905	1866	2431	1820	332
g1544	157	190	77	232	60	93	351	74	124	1970	2278	1702	13	792	314	334	410	18	10	12	907	1105	418	44	44	619	1609	412	3699	62	17	15
g1545	45	129	259	72	226	339	79	399	341	28	50	61	112	15	788	872	8	205	432	318	9	363	42	19	46	585	366	5	9	785	428	367
g154	270	42	10	64	550	105	700	121	129	389	484	531	30	486	4	5	201	550	97	619	269	16	296	624	571	122	6	222	398	613	465	79
g1546	180	48	32	26	77	147	77	718	702	115	592	595	28	107	136	165	41	36	10	69	58	240	72	582	567	70	161	18	39	163	102	51
g1547	49	112	17	47	75	48	76	86	85	650	138	150	27	22	20	39	19	12	19	31	46	88	26	175	124	133	16	19	719	74	44	90
g1548	81	83	4	85	79	128	26	147	123	63	101	100	8	25	38	50	54	36	40	70	109	65	152	66	72	35	7	57	19	207	155	18
g1549	115	19	12	6	25	24	1317	36	24	87	138	125	0	32	42	72	11	5	6	7	21	116	16	133	156	50	44	11	49	34	22	265
g1550	21	585	4	78	1773	929	362	2475	1446	30	29	23	198	7	7	12	77	73	86	92	249	12	262	36	24	222	4	272	14	707	503	15
g155	302	1	0	134	479	902	955	753	516	1434	1800	1233	325	0	85	0	464	1	1	565	466	230	580	335	289	609	235	12	604	1085	625	598
g1551	138	148	9	12	863	480	1019	2	1625	603	660	611	913	91	1	201	2	629	451	2	447	465	417	11	12	19	589	698	13	20	398	404
g1552	334	257	18	391	971	1248	4	1374	1349	2	1306	1230	573	353	384	425	467	646	455	761	301	352	300	738	583	577	639	786	657	603	318	354
g1553	216	193	124	734	332	3	266	53	469	1739	3	1007	195	509	521	460	299	451	409	485	241	428	213	801	437	510	3	383	642	588	315	367
g1554	195	168	127	192	141	1773	168	1367	201	756	917	4	65	396	453	634	143	176	156	197	35	282	25	596	547	414	269	146	447	597	49	12
g1555	70	60	36	30	6	438	148	451	6	326	295	264	107	174	148	288	28	26	32	42	81	35	70	358	387	36	126	20	197	38	82	41
g1556	6	88	37	43	131	203	571	259	277	150	233	205	317	21	44	68	61	51	47	77	511	71	7	62	68	199	15	46	30	99	7	327
g1557	71	150	28	213	475	260	123	308	512	233	420	390	85	60	39	55	491	474	540	595	132	7	766	231	174	935	23	578	39	1144	858	319
g1558	150	35	97	25	111	449	59	579	174	336	458	554	11	261	442	643	115	95	86	116	9	679	233	846	954	256	215	135	369	534	58	59
g1559	34	187	8	78	106	135	137	240	166	228	238	147	15	62	92	125	17	17	11	26	134	233	108	291	312	145	112	31	284	124	433	135
g1560	286	91	12	23	36	212	28	160	97	200	182	197	128	6	19	45	18	14	13	26	29	106	28	167	159	64	26	20	33	92	140	39
g1561	57	6	6	22	143	71	12	67	150	57	125	88	9	15	8	20	2	6	14	100	106	35	3	70	31	114	11	2	40	10	49	6
g156	16	145	13	84	7	6	166	20	9	139	114	15	258	119	6	106	138	161	186	2	2	131	176	2	10	8	1	341	0	141	6	185
g1562	146	46	3	40	110	227	231	126	84	9	14	132	59	8	383	11	374	401	408	378	309	7	295	122	112	475	286	31	181	456	396	0
g1563	7	43	14	1302	8	78	41	199	8	346	187	151	4465	385	44	506	32	33	82	35	21	483	32	498	599	62	36	6142	3	3	16	343
g1564	1074	3636	3	71	548	5	3687	25	566	56	32	12	123	56	2311	66	2839	3679	4498	2604	1733	56	2068	50	121	3487	7	199	2681	539	1006	482
g1565	82	109	420	59	142	143	150	1012	214	3805	2094	1743	246	2925	93	3540	194	157	86	249	170	2978	234	3898	7588	339	2223	461	493	775	428	481
g1566	1299	1140	25	378	1109	212	1154	234	1570	179	247	247	141	76	154	158	277	221	144	317	553	190	795	408	391	724	137	424	486	1038	1169	68
g1567	66	1213	116	506	955	1361	1068	3684	1446	851	1618	1278	7	146	109	201	225	158	96	256	457	517	499	1135	1565	483	299	7	492	813	763	499
g1568	1368	3	150	20	29	1345	44	3366	31	881	1719	1466	0	130	1	159	0	0	3	2	1	371	1	907	1204	6	384	0	81	4	2	7
g1569	32	0	24	0	0	9	0	28	0	35	81	32	11	0	89	2	0	0	0	0	0	2	0	8	2	0	3	95	1	0	0	0
g1570	1	74	0	17	6	0	5	0	16	0	0	0	0	0	0	0	4	2	7	8	14	0	13	0	0	16	0	8	0	23	92	13
g1571	44	0	5	1	10	9	0	26	7	19	34	17	3	7	6	8	0	0	6	0	2	6	12807	31	12	4	2	0	6	2	8	2
g157	8	0	4	1943	9	5	0	21	7	4	7	3	237	0	10776	0	10703	12130	0	0	0	0	3	11	10093	1	0	11444	1	3	11	0
g1572	31	2089	8	0	307	2	294	17	480	0	20	4	913	1	1	1	0	0	13345	539	388	1	1	3	5	707	0	0	13503	1180	3	669
g1573	2420	281	55	201	1305	517	1503	598	1151	379	410	326	554	347	0	506	423	408	0	1720	976	452	423	839	0	1717	399	420	1	2192	614	1205
g1574	329	272	112	341	974	1764	1210	1213	1052	1355	1131	1377	0	1253	353	1431	1336	1937	386	770	729	1405	1064	1699	751	1006	1022	1437	602	1268	1529	752
g1575	347	429	451	339	0	1197	0	1139	5295	977	5764	1039	4	467	1334	554	555	735	1559	0	0	684	747	1295	1738	0	728	742	1279	0	888	0
g1576	493	0	65	0	6280	0	64	0	1	0	995	0	0	0	521	0	0	0	544	1	1	0	0	1	1005	6702	0	0	1017	7179	0	6096
g1577	0	0	0	0	75	6348	7684	6235	87	6458	0	6389	8561	0	0	4	0	1	0	1	1	0	0	0	0	1	8	4	0	5	2	1
g1578	1	60	0	36	8	21	7	23	10	21	11	5	65	7648	3	7454	2	0	1	8800	151	3	2	1	0	2	2	1	10	3	2	1
g1579	26	139	1	76	95	8	146	4	151	5	3	6	177	2	0	1	88	133	2	165	9301	194	134	8197	0	253	9291	113	1	246	236	150
g15	178	163	15	186	126	143	154	185	221	292	156	153	1	66	120	169	244	8	63	316	189	9444	227	298	297	351	77	203	57	443	9925	164
g1580	138	1	21	2	5	185	1	243	3	324	292	231	0	190	257	317	0	307	209	0	0	330	0	464	468	1	146	0	83	0	314	0
g1581	0	0	0	0	0	0	0	6	0	1	5	0	207	0	1	0	0	0	0	0	184	0	0	0	1	0	0	0	0	199	0	155
g1582	0	2	15	6	215	0	271	0	269	0	0	0	5	0	0	0	237	0	0	222	0	0	200	0	0	238	196	209	170	0	145	0
g1583	18	76	0	70	29	201	71	295	72	294	258	307	99	1	232	217	1	2	2	3	7	243	6	260	10	3	0	6	0	21	1	26
g158	73	13	19	51	138	71	194	50	207	66	46	59	9	315	7	3	66	353	330	47	136	4	107	5	383	114	20	53	203	92	5	40
g1584	17	1	34	28	5	154	37	266	4	457	303	160	0	88	80	146	10	69	73	18	51	115	23	131	190	27	54	13	41	41	142	15
g1585	3	7	0	2	4	1	2	6	2	35	3	4	64	4	15	14	0	23	5	0	1	32	0	59	22	2	40	5	13	4	33	1
g1586	5	35	0	68	82	0	100	2	129	0	1	2	46	0	0	0	74	1	0	61	59	0	132	0	7	136	2	90	4	159	0	130
g1587	40	84	12	82	112	142	29	87	323	44	64	84	57	62	49	94	18	49	47	15	22	83	27	107	166	23	65	6	64	27	94	18
g1588	92	72	19	31	94	182	80	330	83	58	150	200	9	10	8	121	67	7	64	72	74	31	92	28	25	132	4	36	2	230	26	143
g1589	91	94	4	81	260	95	314	120	380	124	104	111	110	32	41	42	150	43	31	250	262	92	234	136	146	297	27	272	98	680	144	389
g1590	145	197	15	348	447	312	407	387	1084	273	280	366	116	100	151	115	72	241	118	118	95	218	116	363	195	1174	228	72	548	277	361	1074
g1591	246	386	53	234	758	617	981	1206	495	1173	1254	367	740	87	47	109	707	67	64	851	371	173	483	1086	1130	223	42	738	1432	1529	133	133
g1592	436	270	109	291	539	1192	649	537	809	353	438	824	271	724	616	492	260	866	809	351	271	485	362	154	181	568	549	385	82	711	1166	415
g1593	323	82	58	189	95	767	107	869	718	1064	807	699	362	275	212	324	113	297	209	148	81	348	129	660	759	612	306	106	775	772	472	403
g1594	89	500	22	50	300	156	346	744	119	561	688	176	64	385	410	111	247	113	426	329	227	123	316	565	501	265	474	289	289	198	474	195
g159	156	113	37	126	140	452	201	140	385	156	171	451	117	79	52	148	542	462	69	548	203	257	285	201	231	371	85	218	201	475	194	399
g1595	532	45	21	72	76	160	72	419	96	380	438	288	129	217	140	599	222	287	162	261	700	207	63	358	308	396	244	633	516	96	480	287
g1596	71	6	0	7	39	106	46	240	195	307	307	127	41	174	131	180	74	223	167	71	48	760	148	402	431	77	172	94	391	565	362	128
g1597	5	11	73	13	885	38	863	136	78	124	144	50	81	43	33	54	108	52	76	110	106	88	906	75	93	140	68	93	406	174	155	66
g1598	11	8	0	38	17	908	21	83	56	36	69	32	9	94	92	127	7	113	132	10	6	130	6	125	135	20	34	2	37	107	98	9
g1599	8	8	5	6	6	27	12	30	40	19	31	936	0	6	7	8	3	8	6	1	1	4	3	17	14	3	0	6	3	5	4	6
g1600	5	50	1	32	106	2	165	9	5	8	2	4	52	1	1	1	65	0	0	89	115	3	166	2	0	113	0	1	2	4	2	4
g1601	69	1	6	0	183	147	165	118	118	130	111	98	0	48	86	100	0	72	49	0	67	144	72	168	145	2	60	124	39	166	110	107
g1602	0	5217	0	31	0	180	0	0	0	0	0	0	153	0	0	123	88	0	0	103	0	97	0	1	0	225	0	1	2	1	0	0
g1603	4537	39843	485	2726	3392	0	2131	333	259	257	308	202	1188	81	66	0	129	60	72	113	136	0	131	217	202	176	49	82	340	192	304	277
g1604	38107	53	4015	12198	28449	3346	16077	5201	3002	2238	2832	1811	49	570	370	174	117	109	523	95	352	193	322	237	265	180	50	304	95	451	143	93
g1605	47	3799	442	1242	3366	27033	2460	39403	25677	16296	22068	13646	434	167	238	1486	36	105	275	23	325	888	248	310	782	272	91	315	17	85	358	18
g1606	6318	9061	1363	5169	6867	4053	6102	4616	3283	4532	4154	3794	362	60	60	672	494	27	63	721	50	579	33	344	805	35	12	38	43	249	587	67
g1607	7674	166	37	274	791	6267	819	12587	6581	4559	6854	4446	371	115	83	272	913	608	94	88	559	111	565	75	180	882	616	644	8	31	51	15
g1608	177	2144	194	1162	2823	1312	3511	1144	1096	792	989	1052	1523	450	376	450	90	1085	397	922	1829	421	1682	878	577	1757	1408	1193	1066	1205	663	671
g160	1884	149	9	205	194	2525	271	2653	2717	2636	2729	2297	252	770	1332	1502	256	83	1049	320	182	1870	314	2425	2009	521	97	87	2705	2408	2095	1485
g1609	167	74	26	47	149	358	182	348	303	528	371	450	60	200	282	417	54	302	324	69	75	529	38	510	505	91	99	176	148	428	433	307
g1610	74	1887	10	5167	8804	182	6784	212	162	179	145	135	13	74	99	129	2974	88	67	4041	1389	93	1080	133	56	111	55	57	100	179	71	131
g1611	5169	238	775	19	1004	11332	2547	134	126	5762	6690	7076	4321	2147	3253	5122	741	2779	2740	16	1157	1533	1189	5696	3253	5096	2239	2059	59	4915	2227	4782
g1612	1485	660	21	718	125	644	2938	6664	8918	1898	888	742	1147	14	20	20	31	1494	15	886	487	738	443	1982	1412	1137	13	915	3252	942	1326	276
g161	244	144	80	184	726	434	139	790	654	125	441	492	505	789	990	613	225	30	616	378	39	226	459	27	133	582	960	347	365	431	505	203
g1613	315	277	23	225	803	142	1014	442	325	968	1261	1587	771	194	415	208	857	557	241	1252	436	36	49	926	586	1525	346	40	31	1730	887	1647
g1614	236	215	64	582	532	813	750	1116	146	2215	732	844	302	677	801	860	188	828	755	297	253	638	279	1871	1126	539	1340	1371	162	144	415	371
g1615	19	21	120	29	160	850	237	904	934	54	196	284	58	227	160	255	35	225	215	52	26	292	11	535	50	61	132	340	2651	652	13	58
g1616	326	172	5	185	121	301	132	279	1005	921	65	298	141	27	35	45	141	16	29	255	300	20	244	164	505	53	16	64	175	64	69	27
g1617	738	71	17	59	79	156	91	275	427	185	195	177	183	138	176	157	92	350	148	123	182	175	165	42	30	576	316	396	26	433	252	319
g1618	86	256	13	338	73	75	1537	146	292	278	129	178	1212	99	131	161	1171	169	161	1713	1028	183	1013	913	525	319	69	153	567	209	186	163
g1619	214	224	42	129	1518	92	99	2318	104	162	2049	89	122	1288	1280	1364	206	1736	1407	182	191	1132	226	383	393	1855	1704	1734	100	2271	1569	1249
g1620	213	139	14	76	211	1913	295	359	2036	1846	203	2056	129	130	138	241	103	164	140	154	183	258	177	2070	1527	258	119	200	3135	93	359	248
g1621	123	165	17	22	221	371	1031	1083	373	325	379	383	2036	103	129	224	19	123	123	1931	1899	254	21	354	279	1096	102	170	232	416	232	1069
g1622	211	14	4	263	23	1032	261	288	1093	1073	1233	1212	23	12	15	1685	2241	13	9	21	18	1601	2228	234	1247	243	1268	1725	300	343	1616	241
g162	31	463	32	8	1003	296	29	38	243	222	251	250	1798	2144	2563	24	2606	3189	3128	2090	2748	21	2765	1290	259	35	2	6	1452	1678	38	25
g1623	405	3683	713	164	5717	38	1372	1653	31	55	51	41	7440	2282	2443	1167	6677	4183	3107	5599	5752	2757	6586	54	56	1142	934	1901	3	54	1168	601
g1624	5681	1446	159	3874	1582	629	7002	5792	962	1732	1619	1317	1203	6436	7173	7097	1407	7958	9104	1728	1760	5199	1955	1064	2214	4206	4054	5276	590	1052	4963	3983
g1625	2018	293	113	789	1206	6971	2363	2452	5584	5359	5602	5683	3905	1349	1281	1463	3213	1656	1332	3437	2867	1849	4403	4805	5141	2191	1908	1993	4155	4720	2242	2231
g1626	560	1799	239	786	2734	2183	1761	261	2107	2306	2275	2291	2499	3138	2687	2892	2623	3917	4659	3068	2436	2650	2822	2527	2353	2385	2979	4263	3088	3092	2569	1231
g1627	2413	47	79	1325	205	2007	4121	1415	1610	1172	2178	2495	145	2442	1886	2073	129	3149	2714	311	101	2097	120	3055	3355	2587	3849	4115	3219	1712	2978	2465
g1628	123	33	15	70	910	4354	238	3783	3921	3048	4801	5027	20	184	105	162	21	191	157	30	39	147	24	3486	3222	302	245	370	4974	3107	206	208
g1629	86	103	29	20	67	382	54	363	395	336	268	314	164	15	21	41	192	13	14	279	267	60	332	294	169	48	18	22	483	311	46	44
g1630	120	1416	13	66	257	74	313	52	53	41	35	62	2786	30	138	239	1492	248	187	1768	1282	304	1401	59	40	508	143	275	11	67	441	262
g1631	2546	125	6	2232	102	415	117	357	369	290	332	401	164	184	1719	2096	144	1681	1629	201	237	1169	183	490	478	1609	1126	1353	264	588	1462	1399
g1632	112	30	1	101	3939	100	2893	104	4033	2584	3063	2909	91	1427	141	207	126	165	149	26	199	244	247	2004	1557	256	253	257	1454	110	294	377
g163	38	78	385	23	313	4246	302	3272	441	268	340	288	454	112	84	28	34	24	93	211	579	194	430	386	278	418	23	169	825	2179	368	320
g1633	84	566	24	102	177	416	193	422	265	206	292	283	45	29	390	120	447	137	258	626	52	761	462	324	359	1270	113	37	339	560	567	545
g1634	871	2729	33	586	869	241	1181	280	1267	1911	1011	1590	912	77	47	717	1291	447	43	1876	874	865	2935	1846	1301	49	188	280	721	498	960	553
g1635	1833	2078	55	427	727	1313	1185	1456	959	1443	967	1220	2542	292	1216	1457	3329	1351	1395	4074	2154	2843	65	1605	1111	1195	1092	1086	1897	793	3630	2113
g1636	1375	17	97	311	717	2114	957	1138	772	1484	1223	1068	26	1396	2282	3019	70	3126	3123	108	140	65	133	53	63	5176	2256	3065	57	1367	220	64
g1637	44	196	111	82	48	727	21	969	71	47	40	49	160	3046	27	52	104	53	35	127	74	158	68	5049	5489	245	23	34	2428	4727	77	220
g1638	304	58	5	243	368	100	214	103	97	129	302	80	46	53	68	99	61	67	85	90	119	56	102	241	264	165	23	34	45	315	80	95
g1639	84	8	17	44	85	599	152	388	626	121	86	242	112	62	68	95	33	69	61	72	114	132	100	165	166	161	64	92	61	164	150	133
g1640	20	0	15	16	129	109	208	124	102	95	112	136	1	54	47	141	2	43	70	0	3	203	2	149	137	223	47	40	162	245	180	151
g1641	0	47	4	2	1	101	1	138	187	319	153	180	161	50	0	0	63	0	0	61	148	2	127	270	257	3	0	75	77	273	1	4
g1642	82	2797	0	104	255	1	259	2	2	0	1031	1046	1683	1	59	86	294	62	42	167	121	132	202	2	2	164	37	1	1	1192	234	176
g1643	3259	44	22	1729	1671	265	1106	125	355	336	1	1	438	88	260	367	355	236	72	480	442	92	78	259	143	162	16	85	193	6	34	14
g164	168	151	200	411	131	2609	146	2072	2544	611	142	151	92	306	673	688	71	445	482	84	55	453	59029	59	43	81	399	8	8	351	59	35
g1644	2280	418	23	166	30989	239	28274	238	215	123	949	731	30461	602	53	108	33451	68	361	52289	31462	63	591	89	84	65705	20	33	32	42	44983	17152
g1645	161	2556	1311	6189	577	45997	2105	32113	37406	29658	159	137	1273	75	19386	39088	1650	35329	63	1464	808	45126	960	39073	43327	1133	5811	18296	4027	91	1254	729
g1646	714	109	69	153	1570	1292	113	1973	2320	3680	31044	34632	38	24473	46	1038	27	2136	39934	23	29	877	31	1856	607	636	46	587	2017	32645	699	36
g1647	60	52	1	38	56	78	1111	70	779	769	1997	2673	729	1536	1254	39	607	30	1511	626	719	43	820	715	1740	41	1196	1200	42	947	36	747
g16	963	518	81	460	731	805	879	974	81	93	84	85	225	30	36	795	142	48	31	195	166	803	178	59	53	1149	21	31	776	47	829	671
g1648	55	37	135	29	208	1025	378	906	1020	1137	1024	1222	1514	449	487	228	1945	668	510	2466	1571	154	1351	1334	1260	212	333	466	489	1120	140	116
g1649	0	329	1	0	2285	173	4047	158	140	317	225	212	118	256	222	1975	55	253	249	61	100	1647	137	265	188	1991	210	150	194	231	2199	3041
g1650	611	46	0	258	197	1812	150	1954	1428	4313	2944	3667	1651	1921	1771	106	1622	2738	1614	1661	128	133	1857	2849	2188	107	2758	2088	4582	3558	210	129
g1651	35	62	51	23	17	167	25	319	11	291	234	98	2	48	61	1814	6	44	48	23	1302	1757	11	188	196	147	14	88	307	370	1803	2
g1652	97	3	5	324	835	1164	986	19	114	1483	18	1131	37	1359	1543	9	45	2064	2239	14	10	11	30	127	126	1974	60	1321	2981	1849	26	1320
g1653	6	4	102	7	8	21	10	1112	834	6	1226	10	18	5	4	19	9	5	29	45	27	35	0	1955	2123	24	1133	26	7	40	38	11
g1654	25	25	9	17	31	22	14	15	17	88	12	33	4	36	7	7	55	14	8	4	0	2	63	20	22	68	7	9	4	83	5	29
g165	59	45	2	37	33	22	26	23	23	51	32	31	19	12	49	68	3	49	6	4	9	11	8	73	53	7	10	16	11	5	4	2
g1655	16	20	2	12	27	16	53	36	51	32	25	33	325	2	3	8	5	1	2	154	210	181	176	6	7	14	0	1	1	9	70	1
g1656	279	290	0	144	633	7	1362	21	15	19	35	31	1153	1	6	210	119	2	14	72	131	80	73	22	6	182	4	6	5	734	215	693
g1657	190	114	38	198	710	663	952	722	599	623	681	604	789	106	165	813	140	126	229	858	452	202	394	322	186	146	636	600	5345	80	47	28
g1658	138	179	36	258	903	464	1105	843	532	1070	1013	633	155	353	362	384	519	125	281	34	58	388	60	220	275	819	24	63	80	57	591	553
g1659	1	3	128	6	67	1200	83	1295	1228	1724	1366	1343	61	582	480	141	32	802	579	1	1	56	65	1215	1046	90	871	1076	2756	959	88	30
g1660	4	2	7	16	3	45	166	177	103	291	373	366	33	25	14	24	3	36	27	62	1	5	4	117	108	4	9	34	17	77	3	61
g1661	11	15	0	6	171	3	8	10	3	11	8	5	2	5	7	0	206	0	158	0	276	1	208	0	6	8	1	1	2	7	2	0
g1662	26	6	0	2	1	4	0	192	1	2	3	1	284	0	0	63	3	0	9	234	76	306	1	2	4	295	0	127	18	3	253	1
g166	1617	1190	234	355	557	1139	466	2	888	332	239	266	123	201	292	94	75	228	1	93	1	78	143	201	209	220	56	0	1	250	164	29
g1663	59	42	3	5	8	17	19	748	15	548	912	1001	1	40	46	1	0	64	59	2	126	64	1	2	376	6	1	140	48	214	1	92
g1664	65	83	12	71	146	269	152	8	276	9	11	17	67	1	0	456	88	0	0	125	365	3	117	523	1	241	64	0	0	8	177	4
g1665	77	274	6	168	276	326	637	274	461	167	184	165	166	60	77	106	140	72	64	185	568	133	271	260	276	357	180	98	95	237	284	73
[truncated: 9,258 more rows]
