# Supplementary material for: Biosynthesis of bromoform by Curvularia fungi provides a natural pathway to mitigate enteric methane emissions from ruminants
Source: Biotechnol Rep (Amst). 2025 Jan 14;45:e00876. doi: 10.1016/j.btre.2025.e00876 (PMC11791322; doi:10.1016/j.btre.2025.e00876)
Supplement: Supplementary file 9 [file mmc9.xlsx]

## Sheet: geneAnnotation edited_all
		Table S3: Annotations of 635 differentially expressed genes identified in Curvularia isolate 4388 cultures
Curvularia gene ID	GOID	homologous protien	Species
g10944.t1	P36333	ACSA_PENCH Acetyl-coenzyme A synthetase	OS=Penicillium chrysogenum OX=5076 GN=facA PE=3
g10944.t1	P16929	ACSA_NEUCR Acetyl-coenzyme A synthetase	OS=Neurospora crassa (strain ATCC 24698 / 74-OR23-1A / CBS 708.71 / DSM 1257 / FGSC 987) OX=367110 GN=acu-5 PE=2
g7790.t1	Q86ZF1	ACEA_LEPMC Isocitrate lyase	OS=Leptosphaeria maculans OX=5022 GN=ICL1 PE=2
g7790.t1	Q6T267	ACEA_ASPFU Isocitrate lyase	OS=Neosartorya fumigata (strain ATCC MYA-4609 / Af293 / CBS 101355 / FGSC A1100) OX=330879 GN=icl1 PE=3
g7790.t1	P28298	ACEA_EMENI Isocitrate lyase	OS=Emericella nidulans (strain FGSC A4 / ATCC 38163 / CBS 112.46 / NRRL 194 / M139) OX=227321 GN=acuD PE=1
g7790.t1	Q96TP5	ACEA_COCIM Isocitrate lyase	OS=Coccidioides immitis (strain RS) OX=246410 GN=ICL1 PE=2
g7790.t1	P0CT06	ACEA_MAGO7 Isocitrate lyase	OS=Magnaporthe oryzae (strain 70-15 / ATCC MYA-4617 / FGSC 8958) OX=242507 GN=ICL1 PE=1
g7790.t1	Q96WZ5	ACEA_TALMA Isocitrate lyase	OS=Talaromyces marneffei OX=37727 GN=icl1 PE=3
g7790.t1	L7HUY5	ACEA_MAGOY Isocitrate lyase	OS=Magnaporthe oryzae (strain Y34) OX=1143189 GN=ICL1 PE=2
g7790.t1	P28299	ACEA_NEUCR Isocitrate lyase	OS=Neurospora crassa (strain ATCC 24698 / 74-OR23-1A / CBS 708.71 / DSM 1257 / FGSC 987) OX=367110 GN=acu-3 PE=2
g7790.t1	Q4HYR2	ACEA_GIBZE Isocitrate lyase	OS=Gibberella zeae (strain ATCC MYA-4620 / CBS 123657 / FGSC 9075 / NRRL 31084 / PH-1) OX=229533 GN=ICL1 PE=1
g7790.t1	Q9HFN2	ACEA_CYBJA Isocitrate lyase	OS=Cyberlindnera jadinii OX=4903 GN=ICL1 PE=3
g7790.t1	P20014	ACEA_CANTR Isocitrate lyase	OS=Candida tropicalis OX=5482 GN=ICL1 PE=3
g7790.t1	Q9P8Q7	ACEA_CANAX Isocitrate lyase	OS=Candida albicans OX=5476 GN=ICL1 PE=3
g7790.t1	Q6BRY4	ACEA_DEBHA Isocitrate lyase	OS=Debaryomyces hansenii (strain ATCC 36239 / CBS 767 / BCRC 21394 / JCM 1990 / NBRC 0083 / IGC 2968) OX=284592 GN=ICL1 PE=3
g7790.t1	P41555	ACEA_YARLI Isocitrate lyase	OS=Yarrowia lipolytica (strain CLIB 122 / E 150) OX=284591 GN=ICL1 PE=3
g7790.t1	O13439	ACEA_COPCI Isocitrate lyase	OS=Coprinopsis cinerea OX=5346 GN=ACU-7 PE=3
g7790.t1	A8NR45	ACEA_COPC7 Isocitrate lyase	OS=Coprinopsis cinerea (strain Okayama-7 / 130 / ATCC MYA-4618 / FGSC 9003) OX=240176 GN=ACU-7 PE=3
g7790.t1	Q9C124	ACEA_PICPA Isocitrate lyase	OS=Komagataella pastoris OX=4922 GN=ICL1 PE=3
g7790.t1	Q6FPK7	ACEA_CANGA Isocitrate lyase	OS=Candida glabrata (strain ATCC 2001 / CBS 138 / JCM 3761 / NBRC 0622 / NRRL Y-65) OX=284593 GN=ICL1 PE=3
g7790.t1	P28240	ACEA_YEAST Isocitrate lyase	OS=Saccharomyces cerevisiae (strain ATCC 204508 / S288c) OX=559292 GN=ICL1 PE=1
g7790.t1	O94198	ACEA_ASHGO Isocitrate lyase	OS=Ashbya gossypii (strain ATCC 10895 / CBS 109.51 / FGSC 9923 / NRRL Y-1056) OX=284811 GN=ICL1 PE=3
g7790.t1	P93110	ACEA_CUCMA Isocitrate lyase	OS=Cucurbita maxima OX=3661 PE=2
g7790.t1	P49296	ACEA_CUCSA Isocitrate lyase	OS=Cucumis sativus OX=3659 PE=3
g7790.t1	Q8NJ72	ACEA_KLULA Isocitrate lyase	OS=Kluyveromyces lactis (strain ATCC 8585 / CBS 2359 / DSM 70799 / NBRC 1267 / NRRL Y-1140 / WM37) OX=284590 GN=ICL1 PE=2
g7790.t1	Q9SE26	ACEA_DENCR Isocitrate lyase	OS=Dendrobium crumenatum OX=51096 GN=ICL PE=2
g7790.t1	P15479	ACEA_RICCO Isocitrate lyase	OS=Ricinus communis OX=3988 PE=2
g7926.t1	Q04013	YHM2_YEAST Citrate/oxoglutarate carrier protein	OS=Saccharomyces cerevisiae (strain ATCC 204508 / S288c) OX=559292 GN=YHM2 PE=1
g7926.t1	P78763	YG1D_SCHPO Uncharacterized mitochondrial carrier C83.13	OS=Schizosaccharomyces pombe (strain 972 / ATCC 24843) OX=284812 GN=SPBC83.13 PE=2
g7926.t1	Q55BF4	UCPA_DICDI Mitochondrial substrate carrier family protein ucpA	OS=Dictyostelium discoideum OX=44689 GN=ucpA PE=3
g7926.t1	Q5HZE0	MCATL_RAT Mitochondrial basic amino acids transporter	OS=Rattus norvegicus OX=10116 GN=Slc25a29 PE=2
g7926.t1	Q8BL03	MCATL_MOUSE Mitochondrial basic amino acids transporter	OS=Mus musculus OX=10090 GN=Slc25a29 PE=1
g7926.t1	Q6PH61	S2534_DANRE Solute carrier family 25 member 34	OS=Danio rerio OX=7955 GN=slc25a34 PE=2
g7926.t1	Q08DK7	MCATL_BOVIN Mitochondrial basic amino acids transporter	OS=Bos taurus OX=9913 GN=SLC25A29 PE=2
g7926.t2	Q04013	YHM2_YEAST Citrate/oxoglutarate carrier protein	OS=Saccharomyces cerevisiae (strain ATCC 204508 / S288c) OX=559292 GN=YHM2 PE=1
g7926.t2	P78763	YG1D_SCHPO Uncharacterized mitochondrial carrier C83.13	OS=Schizosaccharomyces pombe (strain 972 / ATCC 24843) OX=284812 GN=SPBC83.13 PE=2
g7926.t2	Q55BF4	UCPA_DICDI Mitochondrial substrate carrier family protein ucpA	OS=Dictyostelium discoideum OX=44689 GN=ucpA PE=3
g7926.t2	B0G0Z3	W1002_DICDI WD40 repeat-containing protein DDB_G0271002	OS=Dictyostelium discoideum OX=44689 GN=DDB_G0271002 PE=4
g7926.t2	Q5HZE0	MCATL_RAT Mitochondrial basic amino acids transporter	OS=Rattus norvegicus OX=10116 GN=Slc25a29 PE=2
g7926.t2	Q8BL03	MCATL_MOUSE Mitochondrial basic amino acids transporter	OS=Mus musculus OX=10090 GN=Slc25a29 PE=1
g7926.t2	Q08DK7	MCATL_BOVIN Mitochondrial basic amino acids transporter	OS=Bos taurus OX=9913 GN=SLC25A29 PE=2
g7926.t2	Q6PH61	S2534_DANRE Solute carrier family 25 member 34	OS=Danio rerio OX=7955 GN=slc25a34 PE=2
g7866.t1	O94657	XDJ1_SCHPO DnaJ protein homolog xdj1	OS=Schizosaccharomyces pombe (strain 972 / ATCC 24843) OX=284812 GN=xdj1 PE=3
g7866.t1	Q2HJ94	DNJA2_BOVIN DnaJ homolog subfamily A member 2	OS=Bos taurus OX=9913 GN=DNAJA2 PE=2
g7866.t1	O60884	DNJA2_HUMAN DnaJ homolog subfamily A member 2	OS=Homo sapiens OX=9606 GN=DNAJA2 PE=1
g7866.t1	Q9QYJ0	DNJA2_MOUSE DnaJ homolog subfamily A member 2	OS=Mus musculus OX=10090 GN=Dnaja2 PE=1
g7866.t1	O35824	DNJA2_RAT DnaJ homolog subfamily A member 2	OS=Rattus norvegicus OX=10116 GN=Dnaja2 PE=1
g7866.t1	Q54ED3	DNJA1_DICDI DnaJ homolog subfamily A member 1 homolog	OS=Dictyostelium discoideum OX=44689 GN=dnaja1 PE=3
g7866.t1	Q9JMC3	DNJA4_MOUSE DnaJ homolog subfamily A member 4	OS=Mus musculus OX=10090 GN=Dnaja4 PE=1
g7866.t1	P31689	DNJA1_HUMAN DnaJ homolog subfamily A member 1	OS=Homo sapiens OX=9606 GN=DNAJA1 PE=1
g7866.t1	Q95JF4	DNAJ1_CHLAE DnaJ homolog subfamily A member 1	OS=Chlorocebus aethiops OX=9534 GN=DNAJA1 PE=2
g7866.t1	Q5E954	DNJA1_BOVIN DnaJ homolog subfamily A member 1	OS=Bos taurus OX=9913 GN=DNAJA1 PE=2
g7866.t1	Q5NVI9	DNJA1_PONAB DnaJ homolog subfamily A member 1	OS=Pongo abelii OX=9601 GN=DNAJA1 PE=2
g7866.t1	P63037	DNJA1_MOUSE DnaJ homolog subfamily A member 1	OS=Mus musculus OX=10090 GN=Dnaja1 PE=1
g7866.t1	P63036	DNJA1_RAT DnaJ homolog subfamily A member 1	OS=Rattus norvegicus OX=10116 GN=Dnaja1 PE=1
g7866.t1	Q8WW22	DNJA4_HUMAN DnaJ homolog subfamily A member 4	OS=Homo sapiens OX=9606 GN=DNAJA4 PE=1
g7866.t1	O74752	MAS5_SCHPO Mitochondrial protein import protein mas5	OS=Schizosaccharomyces pombe (strain 972 / ATCC 24843) OX=284812 GN=mas5 PE=3
g7866.t1	P39102	XDJ1_YEAST DnaJ protein homolog XDJ1	OS=Saccharomyces cerevisiae (strain ATCC 204508 / S288c) OX=559292 GN=XDJ1 PE=1
g7866.t1	Q4FVQ7	DNAJ_PSYA2 Chaperone protein DnaJ	OS=Psychrobacter arcticus (strain DSM 17307 / VKM B-2377 / 273-4) OX=259536 GN=dnaJ PE=3
g7866.t1	Q1QET5	DNAJ_PSYCK Chaperone protein DnaJ	OS=Psychrobacter cryohalolentis (strain ATCC BAA-1226 / DSM 17306 / VKM B-2378 / K5) OX=335284 GN=dnaJ PE=3
g7866.t1	A9LZV9	DNAJ_NEIM0 Chaperone protein DnaJ	OS=Neisseria meningitidis serogroup C (strain 053442) OX=374833 GN=dnaJ PE=3
g7866.t1	P63968	DNAJ_NEIMA Chaperone protein DnaJ	OS=Neisseria meningitidis serogroup A / serotype 4A (strain DSM 15465 / Z2491) OX=122587 GN=dnaJ PE=3
g7866.t1	P63969	DNAJ_NEIMB Chaperone protein DnaJ	OS=Neisseria meningitidis serogroup B (strain MC58) OX=122586 GN=dnaJ PE=3
g7866.t1	A1KR91	DNAJ_NEIMF Chaperone protein DnaJ	OS=Neisseria meningitidis serogroup C / serotype 2a (strain ATCC 700532 / DSM 15464 / FAM18) OX=272831 GN=dnaJ PE=3
g7866.t1	Q6F6R1	DNAJ_ACIAD Chaperone protein DnaJ	OS=Acinetobacter baylyi (strain ATCC 33305 / BD413 / ADP1) OX=62977 GN=dnaJ PE=3
g7866.t1	A5WBF8	DNAJ_PSYWF Chaperone protein DnaJ	OS=Psychrobacter sp. (strain PRwf-1) OX=349106 GN=dnaJ PE=3
g7866.t1	Q7NXI1	DNAJ_CHRVO Chaperone protein DnaJ	OS=Chromobacterium violaceum (strain ATCC 12472 / DSM 30191 / JCM 1249 / NBRC 12614 / NCIMB 9131 / NCTC 9757) OX=243365 GN=dnaJ PE=3
g6706.t1	Q7TVI2	ETHA_MYCBO FAD-containing monooxygenase EthA	OS=Mycobacterium bovis (strain ATCC BAA-935 / AF2122/97) OX=233413 GN=ethA PE=1
g6706.t1	P9WNF8	ETHA_MYCTO FAD-containing monooxygenase EthA	OS=Mycobacterium tuberculosis (strain CDC 1551 / Oshkosh) OX=83331 GN=ethA PE=3
g6706.t1	P9WNF9	ETHA_MYCTU FAD-containing monooxygenase EthA	OS=Mycobacterium tuberculosis (strain ATCC 25618 / H37Rv) OX=83332 GN=ethA PE=1
g6706.t1	A0R665	ETHA_MYCS2 FAD-containing monooxygenase EthA	OS=Mycolicibacterium smegmatis (strain ATCC 700084 / mc(2)155) OX=246196 GN=ethA PE=3
g6706.t1	Q6F7T9	ALMA_ACIAD Probable FAD-binding monooxygenase AlmA	OS=Acinetobacter baylyi (strain ATCC 33305 / BD413 / ADP1) OX=62977 GN=almA PE=3
g6706.t1	A5H9N6	ALMA_ACISP Probable FAD-binding monooxygenase AlmA	OS=Acinetobacter sp. OX=472 GN=almA PE=3
g6706.t1	Q88J44	BVMO_PSEPK Baeyer-Villiger monooxygenase	OS=Pseudomonas putida (strain ATCC 47054 / DSM 6125 / NCIMB 11950 / KT2440) OX=160488 GN=PP_2805 PE=1
g6706.t1	P9WNF6	MYMA_MYCTO Putative FAD-containing monooxygenase MymA	OS=Mycobacterium tuberculosis (strain CDC 1551 / Oshkosh) OX=83331 GN=mymA PE=3
g6706.t1	P9WNF7	MYMA_MYCTU Putative FAD-containing monooxygenase MymA	OS=Mycobacterium tuberculosis (strain ATCC 25618 / H37Rv) OX=83332 GN=mymA PE=1
g6706.t1	A2QK68	KTND_ASPNC FAD-binding monooxygenase ktnD	OS=Aspergillus niger (strain CBS 513.88 / FGSC A1513) OX=425011 GN=ktnD PE=3
g6706.t1	Q9I3H5	BVMO_PSEAE Baeyer-Villiger monooxygenase	OS=Pseudomonas aeruginosa (strain ATCC 15692 / DSM 22644 / CIP 104116 / JCM 14847 / LMG 12228 / 1C / PRS 101 / PAO1) OX=208964 GN=PA1538 PE=1
g6706.t1	Q93TJ5	HAPMO_PSEFL 4-hydroxyacetophenone monooxygenase	OS=Pseudomonas fluorescens OX=294 GN=hapE PE=1
g6706.t1	P55487	Y4ID_SINFN Uncharacterized monooxygenase y4iD	OS=Sinorhizobium fredii (strain NBRC 101917 / NGR234) OX=394 GN=NGR_a03290 PE=3
g3038.t1	K0E3U9	ECDD_ASPRU Major facilitator-type transporter ecdD	OS=Aspergillus rugulosus OX=41736 GN=ecdD PE=3
g3038.t1	Q92253	RCO3_NEUCR Probable glucose transporter rco-3	OS=Neurospora crassa (strain ATCC 24698 / 74-OR23-1A / CBS 708.71 / DSM 1257 / FGSC 987) OX=367110 GN=rco-3 PE=3
g3038.t1	P10870	SNF3_YEAST Low glucose sensor SNF3	OS=Saccharomyces cerevisiae (strain ATCC 204508 / S288c) OX=559292 GN=SNF3 PE=1
g3038.t1	Q12300	RGT2_YEAST High glucose sensor RGT2	OS=Saccharomyces cerevisiae (strain ATCC 204508 / S288c) OX=559292 GN=RGT2 PE=1
g3038.t1	P43581	HXT10_YEAST Hexose transporter HXT10	OS=Saccharomyces cerevisiae (strain ATCC 204508 / S288c) OX=559292 GN=HXT10 PE=1
g3038.t1	P23585	HXT2_YEAST High-affinity glucose transporter HXT2	OS=Saccharomyces cerevisiae (strain ATCC 204508 / S288c) OX=559292 GN=HXT2 PE=1
g3038.t1	P32466	HXT3_YEAST Low-affinity glucose transporter HXT3	OS=Saccharomyces cerevisiae (strain ATCC 204508 / S288c) OX=559292 GN=HXT3 PE=1
g3038.t1	P18631	RAG1_KLULA Low-affinity glucose transporter	OS=Kluyveromyces lactis (strain ATCC 8585 / CBS 2359 / DSM 70799 / NBRC 1267 / NRRL Y-1140 / WM37) OX=284590 GN=RAG1 PE=1
g3038.t1	P39003	HXT6_YEAST High-affinity hexose transporter HXT6	OS=Saccharomyces cerevisiae (strain ATCC 204508 / S288c) OX=559292 GN=HXT6 PE=1
g3038.t1	P39004	HXT7_YEAST High-affinity hexose transporter HXT7	OS=Saccharomyces cerevisiae (strain ATCC 204508 / S288c) OX=559292 GN=HXT7 PE=1
g3038.t1	P32467	HXT4_YEAST Low-affinity glucose transporter HXT4	OS=Saccharomyces cerevisiae (strain ATCC 204508 / S288c) OX=559292 GN=HXT4 PE=1
g3038.t1	C7GWV6	HXT4_YEAS2 Low-affinity glucose transporter HXT4	OS=Saccharomyces cerevisiae (strain JAY291) OX=574961 GN=HXT4 PE=3
g3038.t1	A6ZT02	HXT4_YEAS7 Low-affinity glucose transporter HXT4	OS=Saccharomyces cerevisiae (strain YJM789) OX=307796 GN=HXT4 PE=3
g3038.t1	P40886	HXT8_YEAST Hexose transporter HXT8	OS=Saccharomyces cerevisiae (strain ATCC 204508 / S288c) OX=559292 GN=HXT8 PE=1
g3038.t1	P53387	KHT2_KLULC Hexose transporter 2	OS=Kluyveromyces lactis OX=28985 GN=KHT2 PE=3
g3038.t1	P32465	HXT1_YEAST Low-affinity glucose transporter HXT1	OS=Saccharomyces cerevisiae (strain ATCC 204508 / S288c) OX=559292 GN=HXT1 PE=1
g3038.t1	P38695	HXT5_YEAST Probable glucose transporter HXT5	OS=Saccharomyces cerevisiae (strain ATCC 204508 / S288c) OX=559292 GN=HXT5 PE=1
g3038.t1	P13181	GAL2_YEAST Galactose transporter	OS=Saccharomyces cerevisiae (strain ATCC 204508 / S288c) OX=559292 GN=GAL2 PE=1
g3038.t1	O74969	GHT2_SCHPO High-affinity glucose transporter ght2	OS=Schizosaccharomyces pombe (strain 972 / ATCC 24843) OX=284812 GN=ght2 PE=1
g3038.t1	P78831	GHT5_SCHPO High-affinity glucose transporter ght5	OS=Schizosaccharomyces pombe (strain 972 / ATCC 24843) OX=284812 GN=ght5 PE=1
g3038.t1	Q9P3U6	GHT1_SCHPO High-affinity glucose transporter ght1	OS=Schizosaccharomyces pombe (strain 972 / ATCC 24843) OX=284812 GN=ght1 PE=1
g3038.t1	P54862	HXT11_YEAST Hexose transporter HXT11	OS=Saccharomyces cerevisiae (strain ATCC 204508 / S288c) OX=559292 GN=HXT11 PE=1
g3038.t1	P40885	HXT9_YEAST Hexose transporter HXT9	OS=Saccharomyces cerevisiae (strain ATCC 204508 / S288c) OX=559292 GN=HXT9 PE=1
g3038.t1	O74849	GHT6_SCHPO High-affinity fructose transporter ght6	OS=Schizosaccharomyces pombe (strain 972 / ATCC 24843) OX=284812 GN=ght6 PE=1
g3038.t1	Q9P3U7	GHT8_SCHPO Probable high-affinity hexose transporter ght8 mitochondrial	OS=Schizosaccharomyces pombe (strain 972 / ATCC 24843) OX=284812 GN=ght8 PE=1
g9183.t1	Q5BD77	HOGA1_EMENI Probable 4-hydroxy-2-oxoglutarate aldolase mitochondrial	OS=Emericella nidulans (strain FGSC A4 / ATCC 38163 / CBS 112.46 / NRRL 194 / M139) OX=227321 GN=AN1503 PE=1
g9183.t1	A6Y9S5	LGA1_HYPJE L-threo-3-deoxy-hexylosonate aldolase	OS=Hypocrea jecorina OX=51453 GN=lga1 PE=1
g9183.t1	A8DRH7	LGA1_ASPNG L-threo-3-deoxy-hexylosonate aldolase	OS=Aspergillus niger OX=5061 GN=gaaC PE=3
g9183.t1	A0A0A2JW93	CNSN_PENEN Communesin biosynthesis cluster-specific transcription factor cnsN	OS=Penicillium expansum OX=27334 GN=cnsN PE=4
g9183.t1	P0CL20	HOGA1_COCIM Putative 4-hydroxy-2-oxoglutarate aldolase mitochondrial	OS=Coccidioides immitis (strain RS) OX=246410 GN=CIMG_00151 PE=3
g9183.t1	Q1WU86	DAPA_LACS1 4-hydroxy-tetrahydrodipicolinate synthase	OS=Lactobacillus salivarius (strain UCC118) OX=362948 GN=dapA PE=3
g9183.t1	Q9KC32	DAPA1_BACHD 4-hydroxy-tetrahydrodipicolinate synthase 1	OS=Bacillus halodurans (strain ATCC BAA-125 / DSM 18197 / FERM 7344 / JCM 9153 / C-125) OX=272558 GN=dapA1 PE=3
g9183.t1	Q8DUE5	DAPA_STRMU 4-hydroxy-tetrahydrodipicolinate synthase	OS=Streptococcus mutans serotype c (strain ATCC 700610 / UA159) OX=210007 GN=dapA PE=3
g9183.t1	Q9CF61	DAPA_LACLA 4-hydroxy-tetrahydrodipicolinate synthase	OS=Lactococcus lactis subsp. lactis (strain IL1403) OX=272623 GN=dapA PE=3
g9183.t1	Q02XU7	DAPA_LACLS 4-hydroxy-tetrahydrodipicolinate synthase	OS=Lactococcus lactis subsp. cremoris (strain SK11) OX=272622 GN=dapA PE=3
g9183.t1	B9MER6	DAPA_ACIET 4-hydroxy-tetrahydrodipicolinate synthase	OS=Acidovorax ebreus (strain TPSY) OX=535289 GN=dapA PE=3
g9183.t1	A1W4S3	DAPA_ACISJ 4-hydroxy-tetrahydrodipicolinate synthase	OS=Acidovorax sp. (strain JS42) OX=232721 GN=dapA PE=3
g9183.t1	A2RJL6	DAPA_LACLM 4-hydroxy-tetrahydrodipicolinate synthase	OS=Lactococcus lactis subsp. cremoris (strain MG1363) OX=416870 GN=dapA PE=3
g9183.t1	O86841	DAPA2_STRCO 4-hydroxy-tetrahydrodipicolinate synthase 2	OS=Streptomyces coelicolor (strain ATCC BAA-471 / A3(2) / M145) OX=100226 GN=dapA2 PE=3
g9183.t1	Q9X9X7	KDGD1_STRCO Probable 5-dehydro-4-deoxyglucarate dehydratase 1	OS=Streptomyces coelicolor (strain ATCC BAA-471 / A3(2) / M145) OX=100226 GN=SCO1895 PE=3
g9183.t1	Q12NF7	DAPA_SHEDO 4-hydroxy-tetrahydrodipicolinate synthase	OS=Shewanella denitrificans (strain OS217 / ATCC BAA-1090 / DSM 15013) OX=318161 GN=dapA PE=3
g9183.t1	Q9X9Q6	NSAE_SPHXE Trans-O-hydroxybenzylidenepyruvate hydratase-aldolase	OS=Sphingobium xenophagum OX=121428 GN=nsaE PE=1
g2534.t1	P20824	NUC1_NEUCR Phosphorus acquisition-controlling protein	OS=Neurospora crassa (strain ATCC 24698 / 74-OR23-1A / CBS 708.71 / DSM 1257 / FGSC 987) OX=367110 GN=nuc-1 PE=3
g6355.t1	Q8TFM8	THIO_FUSCU Thioredoxin-like protein	OS=Fusarium culmorum OX=5516 PE=1
g6355.t1	Q7KQL8	THIO_PLAF7 Thioredoxin	OS=Plasmodium falciparum (isolate 3D7) OX=36329 GN=PF14_0545 PE=1
g6355.t1	Q9USR1	TXL1_SCHPO Thioredoxin-like protein 1	OS=Schizosaccharomyces pombe (strain 972 / ATCC 24843) OX=284812 GN=txl1 PE=4
g6355.t1	P42115	THIO_NEUCR Thioredoxin	OS=Neurospora crassa (strain ATCC 24698 / 74-OR23-1A / CBS 708.71 / DSM 1257 / FGSC 987) OX=367110 GN=trx PE=3
g6355.t1	Q1RQI9	THIO_MALSM Thioredoxin (Fragment)	OS=Malassezia sympodialis OX=76777 PE=1
g6355.t1	O14463	TRX1_SCHPO Thioredoxin-1	OS=Schizosaccharomyces pombe (strain 972 / ATCC 24843) OX=284812 GN=trx1 PE=3
g6355.t1	Q5WNE3	NGLY1_CAEBR Peptide-N(4)-(N-acetyl-beta-glucosaminyl)asparagine amidase	OS=Caenorhabditis briggsae OX=6238 GN=png-1 PE=3
g6355.t1	G4NFB7	TRX2_MAGO7 Thioredoxin-2	OS=Magnaporthe oryzae (strain 70-15 / ATCC MYA-4617 / FGSC 8958) OX=242507 GN=TRX2 PE=1
g6355.t1	P29429	THIO_EMENI Thioredoxin	OS=Emericella nidulans (strain FGSC A4 / ATCC 38163 / CBS 112.46 / NRRL 194 / M139) OX=227321 GN=TRX1 PE=1
g6355.t1	Q1RQJ0	THX29_ASPFM Thioredoxin Asp f 29	OS=Neosartorya fumigata OX=746128 GN=CDV57_00134 PE=1
g6355.t1	Q9TW67	NGLY1_CAEEL Peptide-N(4)-(N-acetyl-beta-glucosaminyl)asparagine amidase	OS=Caenorhabditis elegans OX=6239 GN=png-1 PE=1
g6355.t1	Q09433	THIO1_CAEEL Thioredoxin-1	OS=Caenorhabditis elegans OX=6239 GN=trx-1 PE=1
g6355.t1	P07887	THIO2_CORNE Thioredoxin C-2	OS=Corynebacterium nephridii OX=1722 PE=1
g6355.t1	O94504	TRX2_SCHPO Thioredoxin-2 mitochondrial	OS=Schizosaccharomyces pombe (strain 972 / ATCC 24843) OX=284812 GN=trx2 PE=1
g6355.t1	Q8IFW4	THIOT_DROME Thioredoxin-T	OS=Drosophila melanogaster OX=7227 GN=TrxT PE=1
g6355.t1	P0AA27	THIO_ECO57 Thioredoxin 1	OS=Escherichia coli O157:H7 OX=83334 GN=trxA PE=1
g6355.t1	P0AA26	THIO_ECOL6 Thioredoxin 1	OS=Escherichia coli O6:H1 (strain CFT073 / ATCC 700928 / UPEC) OX=199310 GN=trxA PE=3
g6355.t1	P0AA25	THIO_ECOLI Thioredoxin 1	OS=Escherichia coli (strain K12) OX=83333 GN=trxA PE=1
g6355.t1	P0AA29	THIO_SALTI Thioredoxin 1	OS=Salmonella typhi OX=90370 GN=trxA PE=1
g6355.t1	P0AA28	THIO_SALTY Thioredoxin 1	OS=Salmonella typhimurium (strain LT2 / SGSC1412 / ATCC 700720) OX=99287 GN=trxA PE=1
g6355.t1	P0AA30	THIO_SHIFL Thioredoxin 1	OS=Shigella flexneri OX=623 GN=trxA PE=3
g6355.t1	Q05739	THIO_STRCL Thioredoxin	OS=Streptomyces clavuligerus OX=1901 GN=trxA PE=1
g6355.t1	Q0D840	TRXH1_ORYSJ Thioredoxin H1	OS=Oryza sativa subsp. japonica OX=39947 GN=TRXH PE=1
g6355.t1	A2YIW7	TRXH_ORYSI Thioredoxin H-type	OS=Oryza sativa subsp. indica OX=39946 GN=TRXH PE=1
g6355.t1	P80028	TRXH_CHLRE Thioredoxin H-type	OS=Chlamydomonas reinhardtii OX=3055 GN=TRXH PE=1
g1257.t1	O34788	BDHA_BACSU (R R)-butanediol dehydrogenase	OS=Bacillus subtilis (strain 168) OX=224308 GN=bdhA PE=1
g1257.t1	P39714	BDH1_YEAST (R R)-butanediol dehydrogenase	OS=Saccharomyces cerevisiae (strain ATCC 204508 / S288c) OX=559292 GN=BDH1 PE=1
g1257.t1	P39713	BDH2_YEAST Probable diacetyl reductase [(R)-acetoin forming] 2	OS=Saccharomyces cerevisiae (strain ATCC 204508 / S288c) OX=559292 GN=BDH2 PE=1
g1257.t1	Q15SS1	DDGAH_PSEA6 2-dehydro-3-deoxy-L-galactonate 5-dehydrogenase	OS=Pseudoalteromonas atlantica (strain T6c / ATCC BAA-1087) OX=342610 GN=Patl_2551 PE=1
g1257.t1	Q02912	DHSO_BOMMO Sorbitol dehydrogenase	OS=Bombyx mori OX=7091 GN=SDH PE=2
g1257.t1	P77539	YDJL_ECOLI Uncharacterized zinc-type alcohol dehydrogenase-like protein YdjL	OS=Escherichia coli (strain K12) OX=83333 GN=ydjL PE=3
g1257.t1	Q9Z9U1	DHSO_BACHD Sorbitol dehydrogenase	OS=Bacillus halodurans (strain ATCC BAA-125 / DSM 18197 / FERM 7344 / JCM 9153 / C-125) OX=272558 GN=gutB PE=3
g1257.t1	Q9WYP3	IOLM_THEMA scyllo-inosose 3-dehydrogenase	OS=Thermotoga maritima (strain ATCC 43589 / DSM 3109 / JCM 10099 / NBRC 100826 / MSB8) OX=243274 GN=iolM PE=1
g1257.t1	Q59545	XYLD_MORMO D-xylulose reductase	OS=Morganella morganii OX=582 PE=1
g1257.t1	C5J3R8	LAD_TALEM L-arabinitol 4-dehydrogenase	OS=Talaromyces emersonii OX=68825 GN=lad PE=1
g1257.t1	Q5LN53	TDH_RUEPO L-threonine 3-dehydrogenase	OS=Ruegeria pomeroyi (strain ATCC 700808 / DSM 15171 / DSS-3) OX=246200 GN=tdh PE=3
g1257.t1	O06012	ADHB_BACSU Uncharacterized zinc-type alcohol dehydrogenase-like protein AdhB	OS=Bacillus subtilis (strain 168) OX=224308 GN=adhB PE=3
g1257.t1	P14941	ADH_THEBR NADP-dependent isopropanol dehydrogenase	OS=Thermoanaerobacter brockii OX=29323 GN=adh PE=1
g1257.t1	P25984	ADH_CLOBE NADP-dependent isopropanol dehydrogenase	OS=Clostridium beijerinckii OX=1520 GN=adh PE=1
g1257.t1	Q17335	ADHX_CAEEL Alcohol dehydrogenase class-3	OS=Caenorhabditis elegans OX=6239 GN=H24K24.3 PE=1
g1257.t1	Q975C8	ACAR_SULTO Acryloyl-coenzyme A reductase	OS=Sulfurisphaera tokodaii (strain DSM 16993 / JCM 10545 / NBRC 100140 / 7) OX=273063 GN=STK_04800 PE=1
g1257.t1	Q59I44	CAA43_BURSP 2-haloacrylate reductase	OS=Burkholderia sp. OX=36773 GN=caa43 PE=1
g1257.t1	P40394	ADH7_HUMAN All-trans-retinol dehydrogenase [NAD(+)] ADH7	OS=Homo sapiens OX=9606 GN=ADH7 PE=1
g1257.t1	P35630	ADH1_ENTHI NADP-dependent isopropanol dehydrogenase	OS=Entamoeba histolytica OX=5759 GN=ADH1 PE=1
g1257.t1	P41681	ADH6_PERMA Alcohol dehydrogenase 6	OS=Peromyscus maniculatus OX=10042 GN=ADH6 PE=2
g1257.t1	P38230	QOR_YEAST Probable quinone oxidoreductase	OS=Saccharomyces cerevisiae (strain ATCC 204508 / S288c) OX=559292 GN=ZTA1 PE=1
g1257.t1	Q80TB8	VAT1L_MOUSE Synaptic vesicle membrane protein VAT-1 homolog-like	OS=Mus musculus OX=10090 GN=Vat1l PE=1
g1257.t1	Q9HCJ6	VAT1L_HUMAN Synaptic vesicle membrane protein VAT-1 homolog-like	OS=Homo sapiens OX=9606 GN=VAT1L PE=1
g1257.t1	S0DQ98	FSR4_GIBF5 Trans-enoyl reductase fsr4	OS=Gibberella fujikuroi (strain CBS 195.34 / IMI 58289 / NRRL A-6831) OX=1279085 GN=fsr4 PE=2
g1257.t1	Q9AYU1	QR1_TRIVS Quinone-oxidoreductase QR1 chloroplastic	OS=Triphysaria versicolor OX=64093 PE=1
g6277.t1	Q0UZK0	KYNU2_PHANO Kynureninase 2	OS=Phaeosphaeria nodorum (strain SN15 / ATCC MYA-4574 / FGSC 10173) OX=321614 GN=BNA5-2 PE=3
g6277.t1	Q7S332	KYNU1_NEUCR Kynureninase 1	OS=Neurospora crassa (strain ATCC 24698 / 74-OR23-1A / CBS 708.71 / DSM 1257 / FGSC 987) OX=367110 GN=kyn-1 PE=3
g6277.t1	Q0CZX6	KYNU2_ASPTN Kynureninase 2	OS=Aspergillus terreus (strain NIH 2624 / FGSC A1156) OX=341663 GN=bna5-2 PE=3
g6277.t1	Q2UJE8	KYNU2_ASPOR Kynureninase 2	OS=Aspergillus oryzae (strain ATCC 42149 / RIB 40) OX=510516 GN=bna5-2 PE=3
g6277.t1	A1CWY1	KYNU2_NEOFI Kynureninase 2	OS=Neosartorya fischeri (strain ATCC 1020 / DSM 3700 / CBS 544.65 / FGSC A1164 / JCM 1740 / NRRL 181 / WB 181) OX=331117 GN=bna5-2 PE=3
g6277.t1	A2QJI5	KYNU2_ASPNC Kynureninase 2	OS=Aspergillus niger (strain CBS 513.88 / FGSC A1513) OX=425011 GN=bna5-2 PE=3
g6277.t1	B0Y6H2	KYNU2_ASPFC Kynureninase 2	OS=Neosartorya fumigata (strain CEA10 / CBS 144.89 / FGSC A1163) OX=451804 GN=bna5-2 PE=3
g6277.t1	Q4WPN0	KYNU2_ASPFU Kynureninase 2	OS=Neosartorya fumigata (strain ATCC MYA-4609 / Af293 / CBS 101355 / FGSC A1100) OX=330879 GN=bna5-2 PE=3
g6277.t1	A1CHT0	KYNU2_ASPCL Kynureninase 2	OS=Aspergillus clavatus (strain ATCC 1007 / CBS 513.65 / DSM 816 / NCTC 3887 / NRRL 1) OX=344612 GN=bna5-2 PE=3
g6277.t1	Q5BC73	KYNU2_EMENI Kynureninase 2	OS=Emericella nidulans (strain FGSC A4 / ATCC 38163 / CBS 112.46 / NRRL 194 / M139) OX=227321 GN=bna5-2 PE=3
g6277.t1	A6RSP5	KYNU_BOTFB Kynureninase	OS=Botryotinia fuckeliana (strain B05.10) OX=332648 GN=bna5 PE=3
g6277.t1	A4UBV5	KYNU_MAGO7 Kynureninase	OS=Magnaporthe oryzae (strain 70-15 / ATCC MYA-4617 / FGSC 8958) OX=242507 GN=BNA5 PE=3
g6277.t1	A7ESB8	KYNU_SCLS1 Kynureninase	OS=Sclerotinia sclerotiorum (strain ATCC 18683 / 1980 / Ss-1) OX=665079 GN=bna5 PE=3
g6277.t1	Q1DZA6	KYNU_COCIM Kynureninase	OS=Coccidioides immitis (strain RS) OX=246410 GN=BNA5 PE=3
g6277.t1	Q2H7G2	KYNU2_CHAGB Kynureninase 2	OS=Chaetomium globosum (strain ATCC 6205 / CBS 148.51 / DSM 1962 / NBRC 6347 / NRRL 1970) OX=306901 GN=BNA5-2 PE=3
g6277.t1	Q2U038	KYNU1_ASPOR Kynureninase 1	OS=Aspergillus oryzae (strain ATCC 42149 / RIB 40) OX=510516 GN=bna5-1 PE=3
g6277.t1	Q5B0H8	KYNU1_EMENI Kynureninase 1	OS=Emericella nidulans (strain FGSC A4 / ATCC 38163 / CBS 112.46 / NRRL 194 / M139) OX=227321 GN=bna5-1 PE=3
g6277.t1	B0XS72	KYNU1_ASPFC Kynureninase 1	OS=Neosartorya fumigata (strain CEA10 / CBS 144.89 / FGSC A1163) OX=451804 GN=bna5-1 PE=3
g6277.t1	Q4X1D4	KYNU1_ASPFU Kynureninase 1	OS=Neosartorya fumigata (strain ATCC MYA-4609 / Af293 / CBS 101355 / FGSC A1100) OX=330879 GN=bna5-1 PE=3
g6277.t1	A1DGW4	KYNU1_NEOFI Kynureninase 1	OS=Neosartorya fischeri (strain ATCC 1020 / DSM 3700 / CBS 544.65 / FGSC A1164 / JCM 1740 / NRRL 181 / WB 181) OX=331117 GN=bna5-1 PE=3
g6277.t1	A1C688	KYNU1_ASPCL Kynureninase 1	OS=Aspergillus clavatus (strain ATCC 1007 / CBS 513.65 / DSM 816 / NCTC 3887 / NRRL 1) OX=344612 GN=bna5-1 PE=3
g6277.t1	A2R7T0	KYNU1_ASPNC Kynureninase 1	OS=Aspergillus niger (strain CBS 513.88 / FGSC A1513) OX=425011 GN=bna5-1 PE=3
g6277.t1	Q0CPB0	KYNU1_ASPTN Kynureninase 1	OS=Aspergillus terreus (strain NIH 2624 / FGSC A1156) OX=341663 GN=bna5-1 PE=3
g6277.t1	Q0UIN2	KYNU1_PHANO Kynureninase 1	OS=Phaeosphaeria nodorum (strain SN15 / ATCC MYA-4574 / FGSC 10173) OX=321614 GN=BNA5-1 PE=3
g6277.t1	A7SCH8	KYNU_NEMVE Kynureninase	OS=Nematostella vectensis OX=45351 GN=kynu PE=3
g4384.t1	P53326	YG5L_YEAST Uncharacterized protein YGR266W	OS=Saccharomyces cerevisiae (strain ATCC 204508 / S288c) OX=559292 GN=YGR266W PE=1
g6276.t1	A0A6G9KIF9	NANC_ASPNN Indoleamine 2 3-dioxygenase nanC	OS=Aspergillus nanangensis OX=2582783 GN=nanC PE=1
g6276.t1	P47125	I23O_YEAST Indoleamine 2 3-dioxygenase	OS=Saccharomyces cerevisiae (strain ATCC 204508 / S288c) OX=559292 GN=BNA2 PE=1
g5948.t1	P38865	CTR2_YEAST Copper transport protein CTR2	OS=Saccharomyces cerevisiae (strain ATCC 204508 / S288c) OX=559292 GN=CTR2 PE=1
g5948.t1	Q9USV7	CTR6_SCHPO Copper transport protein ctr6	OS=Schizosaccharomyces pombe (strain 972 / ATCC 24843) OX=284812 GN=ctr6 PE=1
g5948.t1	Q9JK41	COPT1_RAT High affinity copper uptake protein 1	OS=Rattus norvegicus OX=10116 GN=Slc31a1 PE=2
g5948.t1	Q8K211	COPT1_MOUSE High affinity copper uptake protein 1	OS=Mus musculus OX=10090 GN=Slc31a1 PE=2
g5948.t1	Q8WNR0	COPT1_PIG High affinity copper uptake protein 1	OS=Sus scrofa OX=9823 GN=SLC31A1 PE=2
g5948.t1	O15431	COPT1_HUMAN High affinity copper uptake protein 1	OS=Homo sapiens OX=9606 GN=SLC31A1 PE=1
g5948.t1	Q5RAS6	COPT1_PONAB High affinity copper uptake protein 1	OS=Pongo abelii OX=9601 GN=SLC31A1 PE=2
g3116.t1	Q0UN58	PSF1_PHANO DNA replication complex GINS protein PSF1	OS=Phaeosphaeria nodorum (strain SN15 / ATCC MYA-4574 / FGSC 10173) OX=321614 GN=PSF1 PE=3
g3116.t1	Q5B714	PSF1_EMENI DNA replication complex GINS protein psf1	OS=Emericella nidulans (strain FGSC A4 / ATCC 38163 / CBS 112.46 / NRRL 194 / M139) OX=227321 GN=psf1 PE=3
g3116.t1	Q7SDH9	PSF1_NEUCR DNA replication complex GINS protein psf1	OS=Neurospora crassa (strain ATCC 24698 / 74-OR23-1A / CBS 708.71 / DSM 1257 / FGSC 987) OX=367110 GN=drc-1 PE=3
g3116.t1	Q4IP51	PSF1_GIBZE DNA replication complex GINS protein PSF1	OS=Gibberella zeae (strain ATCC MYA-4620 / CBS 123657 / FGSC 9075 / NRRL 31084 / PH-1) OX=229533 GN=PSF1 PE=3
g3116.t1	Q2HDQ7	PSF1_CHAGB DNA replication complex GINS protein PSF1	OS=Chaetomium globosum (strain ATCC 6205 / CBS 148.51 / DSM 1962 / NBRC 6347 / NRRL 1970) OX=306901 GN=PSF1 PE=3
g3116.t1	Q9P7X6	PSF1_SCHPO DNA replication complex GINS protein psf1	OS=Schizosaccharomyces pombe (strain 972 / ATCC 24843) OX=284812 GN=psf1 PE=3
g3116.t1	Q59S42	PSF1_CANAL DNA replication complex GINS protein PSF1	OS=Candida albicans (strain SC5314 / ATCC MYA-2876) OX=237561 GN=PSF1 PE=3
g3116.t1	Q6BKI2	PSF1_DEBHA DNA replication complex GINS protein PSF1	OS=Debaryomyces hansenii (strain ATCC 36239 / CBS 767 / BCRC 21394 / JCM 1990 / NBRC 0083 / IGC 2968) OX=284592 GN=PSF1 PE=3
g3116.t1	Q75E92	PSF1_ASHGO DNA replication complex GINS protein PSF1	OS=Ashbya gossypii (strain ATCC 10895 / CBS 109.51 / FGSC 9923 / NRRL Y-1056) OX=284811 GN=PSF1 PE=3
g3116.t1	Q6CHE4	PSF1_YARLI DNA replication complex GINS protein PSF1	OS=Yarrowia lipolytica (strain CLIB 122 / E 150) OX=284591 GN=PSF1 PE=3
g3116.t1	Q12488	PSF1_YEAST DNA replication complex GINS protein PSF1	OS=Saccharomyces cerevisiae (strain ATCC 204508 / S288c) OX=559292 GN=PSF1 PE=1
g3116.t1	Q6FVY5	PSF1_CANGA DNA replication complex GINS protein PSF1	OS=Candida glabrata (strain ATCC 2001 / CBS 138 / JCM 3761 / NBRC 0622 / NRRL Y-65) OX=284593 GN=PSF1 PE=3
g3116.t1	Q6CW43	PSF1_KLULA DNA replication complex GINS protein PSF1	OS=Kluyveromyces lactis (strain ATCC 8585 / CBS 2359 / DSM 70799 / NBRC 1267 / NRRL Y-1140 / WM37) OX=284590 GN=PSF1 PE=3
g3116.t1	P0CQ29	PSF1_CRYNB DNA replication complex GINS protein PSF1	OS=Cryptococcus neoformans var. neoformans serotype D (strain B-3501A) OX=283643 GN=PSF1 PE=3
g3116.t1	P0CQ28	PSF1_CRYNJ DNA replication complex GINS protein PSF1	OS=Cryptococcus neoformans var. neoformans serotype D (strain JEC21 / ATCC MYA-565) OX=214684 GN=PSF1 PE=3
g3116.t1	Q54HR6	PSF1_DICDI Probable DNA replication complex GINS protein PSF1	OS=Dictyostelium discoideum OX=44689 GN=gins1 PE=3
g6800.t1	Q9USL5	DOM34_SCHPO Protein dom34	OS=Schizosaccharomyces pombe (strain 972 / ATCC 24843) OX=284812 GN=dom34 PE=1
g6800.t1	Q7ZWC4	PELO_DANRE Protein pelota homolog	OS=Danio rerio OX=7955 GN=pelo PE=2
g6800.t1	Q5XIP1	PELO_RAT Protein pelota homolog	OS=Rattus norvegicus OX=10116 GN=Pelo PE=1
g6800.t1	Q80X73	PELO_MOUSE Protein pelota homolog	OS=Mus musculus OX=10090 GN=Pelo PE=1
g6800.t1	Q5ZK01	PELO_CHICK Protein pelota homolog	OS=Gallus gallus OX=9031 GN=PELO PE=2
g6800.t1	Q5RCE3	PELO_PONAB Protein pelota homolog	OS=Pongo abelii OX=9601 GN=PELO PE=2
g6800.t1	Q9BRX2	PELO_HUMAN Protein pelota homolog	OS=Homo sapiens OX=9606 GN=PELO PE=1
g6800.t1	Q58DV0	PELO_BOVIN Protein pelota homolog	OS=Bos taurus OX=9913 GN=PELO PE=2
g6800.t1	P48612	PELO_DROME Protein pelota	OS=Drosophila melanogaster OX=7227 GN=pelo PE=1
g6800.t1	Q5U567	PELO_XENLA Protein pelota homolog	OS=Xenopus laevis OX=8355 GN=pelo PE=2
g6800.t1	P50444	PELO_CAEEL Protein pelota homolog	OS=Caenorhabditis elegans OX=6239 GN=pelo-1 PE=3
g6800.t1	Q9ZT87	PEL1_ARATH Protein PELOTA 1	OS=Arabidopsis thaliana OX=3702 GN=PEL1 PE=2
g6800.t1	Q9M2H7	PEL2_ARATH Protein PELOTA 2	OS=Arabidopsis thaliana OX=3702 GN=PEL2 PE=3
g6800.t1	P33309	DOM34_YEAST Protein DOM34	OS=Saccharomyces cerevisiae (strain ATCC 204508 / S288c) OX=559292 GN=DOM34 PE=1
g6800.t1	Q57638	PELO_METJA Protein pelota homolog	OS=Methanocaldococcus jannaschii (strain ATCC 43067 / DSM 2661 / JAL-1 / JCM 10045 / NBRC 100440) OX=243232 GN=pelA PE=3
g6800.t1	A5UKW7	PELO_METS3 Protein pelota homolog	OS=Methanobrevibacter smithii (strain ATCC 35061 / DSM 861 / OCM 144 / PS) OX=420247 GN=pelA PE=3
g8543.t1	Q59VM7	GIG1_CANAL N-acetylglucosamine-induced protein 1	OS=Candida albicans (strain SC5314 / ATCC MYA-2876) OX=237561 GN=GIG1 PE=2
g4367.t1	P32803	EMP24_YEAST Endosomal protein P24B	OS=Saccharomyces cerevisiae (strain ATCC 204508 / S288c) OX=559292 GN=EMP24 PE=1
g4367.t1	Q9P7I9	EMP24_SCHPO Endosomal protein P24B	OS=Schizosaccharomyces pombe (strain 972 / ATCC 24843) OX=284812 GN=emp24 PE=3
g4367.t1	A7SXK3	TMED_NEMVE Transmembrane emp24 domain-containing protein	OS=Nematostella vectensis OX=45351 GN=v1g194562 PE=3
g4367.t1	Q9R0Q3	TMED2_MOUSE Transmembrane emp24 domain-containing protein 2	OS=Mus musculus OX=10090 GN=Tmed2 PE=1
g4367.t1	P49020	TMED2_CRIGR Transmembrane emp24 domain-containing protein 2 (Fragment)	OS=Cricetulus griseus OX=10029 GN=TMED2 PE=1
g4367.t1	O17528	TMED2_CAEEL Suppressor/enhancer of lin-12 protein 9	OS=Caenorhabditis elegans OX=6239 GN=sel-9 PE=1
g4367.t1	Q63524	TMED2_RAT Transmembrane emp24 domain-containing protein 2	OS=Rattus norvegicus OX=10116 GN=Tmed2 PE=1
g4367.t1	Q15363	TMED2_HUMAN Transmembrane emp24 domain-containing protein 2	OS=Homo sapiens OX=9606 GN=TMED2 PE=1
g4367.t1	Q769F9	TMEDA_DICDI Transmembrane emp24 domain-containing protein A	OS=Dictyostelium discoideum OX=44689 GN=empA PE=3
g4367.t1	Q54BN0	TMEDB_DICDI Transmembrane emp24 domain-containing protein B	OS=Dictyostelium discoideum OX=44689 GN=empB PE=3
g4367.t1	Q28735	TMEDA_RABIT Transmembrane emp24 domain-containing protein 10	OS=Oryctolagus cuniculus OX=9986 GN=TMED10 PE=1
g4367.t1	O35587	TMEDA_MESAU Transmembrane emp24 domain-containing protein 10	OS=Mesocricetus auratus OX=10036 GN=TMED10 PE=1
g4367.t1	Q5RE32	TMEDA_PONAB Transmembrane emp24 domain-containing protein 10	OS=Pongo abelii OX=9601 GN=TMED10 PE=2
g4367.t1	P49755	TMEDA_HUMAN Transmembrane emp24 domain-containing protein 10	OS=Homo sapiens OX=9606 GN=TMED10 PE=1
g4367.t1	Q9D1D4	TMEDA_MOUSE Transmembrane emp24 domain-containing protein 10	OS=Mus musculus OX=10090 GN=Tmed10 PE=1
g4367.t1	Q63584	TMEDA_RAT Transmembrane emp24 domain-containing protein 10	OS=Rattus norvegicus OX=10116 GN=Tmed10 PE=1
g4367.t1	Q5E971	TMEDA_BOVIN Transmembrane emp24 domain-containing protein 10	OS=Bos taurus OX=9913 GN=TMED10 PE=2
g4367.t1	Q6BTC2	TMEDA_DEBHA Endoplasmic reticulum vesicle protein 25	OS=Debaryomyces hansenii (strain ATCC 36239 / CBS 767 / BCRC 21394 / JCM 1990 / NBRC 0083 / IGC 2968) OX=284592 GN=ERV25 PE=3
g4367.t1	Q90515	TMEDA_TAKRU Transmembrane emp24 domain-containing protein 10	OS=Takifugu rubripes OX=31033 GN=tmed10 PE=3
g4367.t1	Q3T133	TMED9_BOVIN Transmembrane emp24 domain-containing protein 9	OS=Bos taurus OX=9913 GN=TMED9 PE=1
g4367.t1	Q9BVK6	TMED9_HUMAN Transmembrane emp24 domain-containing protein 9	OS=Homo sapiens OX=9606 GN=TMED9 PE=1
g4367.t1	Q99KF1	TMED9_MOUSE Transmembrane emp24 domain-containing protein 9	OS=Mus musculus OX=10090 GN=Tmed9 PE=1
g4367.t1	Q5I0E7	TMED9_RAT Transmembrane emp24 domain-containing protein 9	OS=Rattus norvegicus OX=10116 GN=Tmed9 PE=1
g4367.t1	Q5A302	TMEDA_CANAL Endoplasmic reticulum vesicle protein 25	OS=Candida albicans (strain SC5314 / ATCC MYA-2876) OX=237561 GN=ERV25 PE=3
g4367.t1	Q6FRZ3	TMEDA_CANGA Endoplasmic reticulum vesicle protein 25	OS=Candida glabrata (strain ATCC 2001 / CBS 138 / JCM 3761 / NBRC 0622 / NRRL Y-65) OX=284593 GN=ERV25 PE=3
g739.t1	A2SUH3	LAEA_MONPI Secondary metabolism regulator laeA	OS=Monascus pilosus OX=89488 GN=laeA PE=2
g739.t1	B8N406	LAEA_ASPFN Secondary metabolism regulator laeA	OS=Aspergillus flavus (strain ATCC 200026 / FGSC A1120 / NRRL 3357 / JCM 12722 / SRRC 167) OX=332952 GN=laeA PE=1
g739.t1	Q2ULA2	LAEA_ASPOR Secondary metabolism regulator laeA	OS=Aspergillus oryzae (strain ATCC 42149 / RIB 40) OX=510516 GN=laeA PE=2
g739.t1	A0A0H4LJX8	LAEA_ASPFS Secondary metabolism regulator laeA	OS=Aspergillus fumisynnematus OX=286432 GN=laeA PE=3
g739.t1	Q4WRY5	LAEA_ASPFU Secondary metabolism regulator laeA	OS=Neosartorya fumigata (strain ATCC MYA-4609 / Af293 / CBS 101355 / FGSC A1100) OX=330879 GN=laeA PE=2
g739.t1	A0A3B1EFP8	STR3_STRTC Methyltransferase str3	OS=Strobilurus tenacellus OX=41251 GN=str3 PE=1
g739.t1	Q3A209	UBIE_PELCD Ubiquinone/menaquinone biosynthesis C-methyltransferase UbiE	OS=Pelobacter carbinolicus (strain DSM 2380 / NBRC 103641 / GraBd1) OX=338963 GN=ubiE PE=3
g4379.t1	P38068	GLRX7_YEAST Monothiol glutaredoxin-7	OS=Saccharomyces cerevisiae (strain ATCC 204508 / S288c) OX=559292 GN=GRX7 PE=1
g4379.t1	Q0DAE4	GRXC8_ORYSJ Glutaredoxin-C8	OS=Oryza sativa subsp. japonica OX=39947 GN=GRXC8 PE=2
g4379.t1	Q8LFQ6	GRXC4_ARATH Glutaredoxin-C4	OS=Arabidopsis thaliana OX=3702 GN=GRXC4 PE=2
g4379.t1	Q9FVX1	GRXC3_ARATH Glutaredoxin-C3	OS=Arabidopsis thaliana OX=3702 GN=GRXC3 PE=2
g4379.t1	Q19297	YZ73_CAEEL Uncharacterized monothiol glutaredoxin F10D7.3	OS=Caenorhabditis elegans OX=6239 GN=F10D7.3 PE=3
g4379.t1	P25373	GLRX1_YEAST Glutaredoxin-1	OS=Saccharomyces cerevisiae (strain ATCC 204508 / S288c) OX=559292 GN=GRX1 PE=1
g4379.t1	Q6K953	GRXC4_ORYSJ Glutaredoxin-C4 chloroplastic	OS=Oryza sativa subsp. japonica OX=39947 GN=GRXC4 PE=3
g4379.t1	P55142	GRXC6_ORYSJ Glutaredoxin-C6	OS=Oryza sativa subsp. japonica OX=39947 GN=GRXC6 PE=1
g4379.t1	P55143	GLRX_RICCO Glutaredoxin	OS=Ricinus communis OX=3988 PE=3
g4379.t1	O36032	GLRX1_SCHPO Glutaredoxin-1	OS=Schizosaccharomyces pombe (strain 972 / ATCC 24843) OX=284812 GN=grx1 PE=3
g4379.t1	Q54GP8	GLRX_DICDI Glutaredoxin	OS=Dictyostelium discoideum OX=44689 GN=grxA PE=2
g4379.t1	O81187	GLRX_VERFO Glutaredoxin	OS=Vernicia fordii OX=73154 PE=3
g4379.t1	Q9ZR41	GLRX_SOLLC Glutaredoxin	OS=Solanum lycopersicum OX=4081 PE=3
g4379.t1	P17695	GLRX2_YEAST Glutaredoxin-2	OS=Saccharomyces cerevisiae (strain ATCC 204508 / S288c) OX=559292 GN=GRX2 PE=1
g4379.t1	Q86VQ6	TRXR3_HUMAN Thioredoxin reductase 3	OS=Homo sapiens OX=9606 GN=TXNRD3 PE=1
g4379.t1	Q99MD6	TRXR3_MOUSE Thioredoxin reductase 3	OS=Mus musculus OX=10090 GN=Txnrd3 PE=1
g4601.t1	A0A348AXX3	OMT_CURCL O-methyltransferase	OS=Curvularia clavata OX=95742 GN=OMT PE=3
g4601.t1	L0MXX3	FC8_PHOAM O-methyltransferase PaMT	OS=Phomopsis amygdali OX=1214568 GN=PaMT PE=1
g4601.t1	A0A2V5HP22	PYVH_ASPV1 O-methyltransferase pyvH	OS=Aspergillus violaceofuscus (strain CBS 115571) OX=1450538 GN=pyvH PE=3
g4601.t1	D3H5H5	CMT1_TRILO Chlorophenol O-methyltransferase	OS=Trichoderma longibrachiatum OX=5548 GN=cmt1 PE=1
g4601.t1	S0DQQ0	FSR2_GIBF5 O-methyltransferase fsr2	OS=Gibberella fujikuroi (strain CBS 195.34 / IMI 58289 / NRRL A-6831) OX=1279085 GN=FSR2 PE=2
g4601.t1	Q12120	AFLP_ASPPU Sterigmatocystin 8-O-methyltransferase	OS=Aspergillus parasiticus (strain ATCC 56775 / NRRL 5862 / SRRC 143 / SU-1) OX=1403190 GN=aflP PE=1
g4601.t1	P55790	OMTA_ASPFN Sterigmatocystin 8-O-methyltransferase	OS=Aspergillus flavus (strain ATCC 200026 / FGSC A1120 / NRRL 3357 / JCM 12722 / SRRC 167) OX=332952 GN=omtA PE=3
g4601.t1	Q8GSN1	MOMT_CATRO Myricetin O-methyltransferase	OS=Catharanthus roseus OX=4058 PE=1
g4601.t1	B8NJH3	LEPI_ASPFN O-methyltransferase lepI	OS=Aspergillus flavus (strain ATCC 200026 / FGSC A1120 / NRRL 3357 / JCM 12722 / SRRC 167) OX=332952 GN=lepI PE=1
g4601.t1	B0EXJ8	HTOMT_CATRO Tabersonine 16-O-methyltransferase	OS=Catharanthus roseus OX=4058 GN=16OMT PE=1
g4601.t1	P42712	DMPM_STRAD O-demethylpuromycin-O-methyltransferase	OS=Streptomyces alboniger OX=132473 GN=dmpM PE=3
g4601.t1	B3GSH5	ASMT_RAT Acetylserotonin O-methyltransferase	OS=Rattus norvegicus OX=10116 GN=Asmt PE=1
g9122.t1	Q03392	PCNA_SCHPO Proliferating cell nuclear antigen	OS=Schizosaccharomyces pombe (strain 972 / ATCC 24843) OX=284812 GN=pcn1 PE=1
g9122.t1	P17917	PCNA_DROME Proliferating cell nuclear antigen	OS=Drosophila melanogaster OX=7227 GN=PCNA PE=1
g9122.t1	Q43266	PCNA_MAIZE Proliferating cell nuclear antigen	OS=Zea mays OX=4577 GN=PCNA PE=2
g9122.t1	Q00268	PCNA1_DAUCA Proliferating cell nuclear antigen	OS=Daucus carota OX=4039 PE=3
g9122.t1	Q9ZW35	PCNA2_ARATH Proliferating cell nuclear antigen 2	OS=Arabidopsis thaliana OX=3702 GN=PCNA2 PE=1
g9122.t1	Q9M7Q7	PCNA1_ARATH Proliferating cellular nuclear antigen 1	OS=Arabidopsis thaliana OX=3702 GN=PCNA PE=1
g9122.t1	P17070	PCNA_ORYSJ Proliferating cell nuclear antigen	OS=Oryza sativa subsp. japonica OX=39947 GN=Os02g0805200 PE=1
g9122.t1	O01377	PCNA_BOMMO Proliferating cell nuclear antigen	OS=Bombyx mori OX=7091 GN=PCNA PE=2
g9122.t1	Q43124	PCNA_BRANA Proliferating cell nuclear antigen	OS=Brassica napus OX=3708 PE=2
g9122.t1	Q00265	PCNA2_DAUCA Proliferating cell nuclear antigen large form	OS=Daucus carota OX=4039 PE=2
g9122.t1	O82797	PCNA_TOBAC Proliferating cell nuclear antigen	OS=Nicotiana tabacum OX=4097 GN=PCNA PE=2
g9122.t1	P24314	PCNA_CATRO Proliferating cell nuclear antigen	OS=Catharanthus roseus OX=4058 PE=2
g9122.t1	O82134	PCNA_PEA Proliferating cell nuclear antigen	OS=Pisum sativum OX=3888 GN=PCNA PE=2
g9122.t1	O16852	PCNA_SARCR Proliferating cell nuclear antigen	OS=Sarcophaga crassipalpis OX=59312 GN=PCNA PE=3
g9122.t1	P12004	PCNA_HUMAN Proliferating cell nuclear antigen	OS=Homo sapiens OX=9606 GN=PCNA PE=1
g9122.t1	P61258	PCNA_MACFA Proliferating cell nuclear antigen	OS=Macaca fascicularis OX=9541 GN=PCNA PE=2
g9122.t1	Q3ZBW4	PCNA_BOVIN Proliferating cell nuclear antigen	OS=Bos taurus OX=9913 GN=PCNA PE=2
g9122.t1	Q9MAY3	PCNA_POPNI Proliferating cell nuclear antigen	OS=Populus nigra OX=3691 GN=PCNA PE=2
g9122.t1	P57761	PCNA_CRIGR Proliferating cell nuclear antigen	OS=Cricetulus griseus OX=10029 GN=PCNA PE=1
g9122.t1	Q9DEA3	PCNA_CHICK Proliferating cell nuclear antigen	OS=Gallus gallus OX=9031 GN=PCNA PE=1
g9122.t1	Q9DDF1	PCNA_COTJA Proliferating cell nuclear antigen	OS=Coturnix japonica OX=93934 GN=PCNA PE=2
g9122.t1	P04961	PCNA_RAT Proliferating cell nuclear antigen	OS=Rattus norvegicus OX=10116 GN=Pcna PE=1
g9122.t1	Q9PTP1	PCNA_DANRE Proliferating cell nuclear antigen	OS=Danio rerio OX=7955 GN=pcna PE=1
g9122.t1	P17918	PCNA_MOUSE Proliferating cell nuclear antigen	OS=Mus musculus OX=10090 GN=Pcna PE=1
g9122.t1	Q6B6N4	PCNA_HAPBU Proliferating cell nuclear antigen	OS=Haplochromis burtoni OX=8153 GN=pcna PE=2
g6512.t1	P23622	CYS14_NEUCR Sulfate permease 2	OS=Neurospora crassa (strain ATCC 24698 / 74-OR23-1A / CBS 708.71 / DSM 1257 / FGSC 987) OX=367110 GN=cys-14 PE=2
g6512.t1	O74377	SULH1_SCHPO Probable sulfate permease C3H7.02	OS=Schizosaccharomyces pombe (strain 972 / ATCC 24843) OX=284812 GN=SPBC3H7.02 PE=3
g6512.t1	Q9URY8	SULH2_SCHPO Probable sulfate permease C869.05c	OS=Schizosaccharomyces pombe (strain 972 / ATCC 24843) OX=284812 GN=SPAC869.05c PE=1
g6512.t1	P38359	SUL1_YEAST Sulfate permease 1	OS=Saccharomyces cerevisiae (strain ATCC 204508 / S288c) OX=559292 GN=SUL1 PE=1
g6512.t1	Q12325	SUL2_YEAST Sulfate permease 2	OS=Saccharomyces cerevisiae (strain ATCC 204508 / S288c) OX=559292 GN=SUL2 PE=1
g6512.t1	Q80ZD3	S2611_MOUSE Sodium-independent sulfate anion transporter	OS=Mus musculus OX=10090 GN=Slc26a11 PE=2
g6512.t1	Q86WA9	S2611_HUMAN Sodium-independent sulfate anion transporter	OS=Homo sapiens OX=9606 GN=SLC26A11 PE=1
g6512.t1	Q58DD2	S2611_BOVIN Sodium-independent sulfate anion transporter	OS=Bos taurus OX=9913 GN=SLC26A11 PE=2
g6512.t1	P53393	SUT3_STYHA Low affinity sulfate transporter 3	OS=Stylosanthes hamata OX=37660 GN=ST3 PE=2
g6512.t1	Q8CIW6	S26A6_MOUSE Solute carrier family 26 member 6	OS=Mus musculus OX=10090 GN=Slc26a6 PE=1
g6512.t1	Q8GYH8	SUT42_ARATH Probable sulfate transporter 4.2	OS=Arabidopsis thaliana OX=3702 GN=SULTR4;2 PE=2
g6512.t1	Q9FY46	SUT41_ARATH Sulfate transporter 4.1 chloroplastic	OS=Arabidopsis thaliana OX=3702 GN=SULTR4;1 PE=1
g6512.t1	Q5EBI0	S2610_MOUSE Solute carrier family 26 member 10	OS=Mus musculus OX=10090 GN=Slc26a10 PE=2
g6512.t1	A8J6J0	SULT2_CHLRE Proton/sulfate cotransporter 2	OS=Chlamydomonas reinhardtii OX=3055 GN=SULTR2 PE=2
g6512.t1	Q9LW86	SUT34_ARATH Probable sulfate transporter 3.4	OS=Arabidopsis thaliana OX=3702 GN=SULTR3;4 PE=2
g6512.t1	Q9H2B4	S26A1_HUMAN Sulfate anion transporter 1	OS=Homo sapiens OX=9606 GN=SLC26A1 PE=1
g6512.t1	Q9BXS9	S26A6_HUMAN Solute carrier family 26 member 6	OS=Homo sapiens OX=9606 GN=SLC26A6 PE=1
g6512.t1	Q69DJ1	S26A2_BUBBU Sulfate transporter	OS=Bubalus bubalis OX=89462 GN=SLC26A2 PE=3
g6512.t1	P50443	S26A2_HUMAN Sulfate transporter	OS=Homo sapiens OX=9606 GN=SLC26A2 PE=1
g6512.t1	Q9GJY3	S26A2_SHEEP Sulfate transporter	OS=Ovis aries OX=9940 GN=SLC26A2 PE=3
g6512.t1	Q9BEG8	S26A2_BOVIN Sulfate transporter	OS=Bos taurus OX=9913 GN=SLC26A2 PE=3
g6512.t1	P58735	S26A1_MOUSE Sulfate anion transporter 1	OS=Mus musculus OX=10090 GN=Slc26a1 PE=1
g6512.t1	P45380	S26A1_RAT Sulfate anion transporter 1	OS=Rattus norvegicus OX=10116 GN=Slc26a1 PE=1
g6512.t1	Q9WVC8	S26A3_MOUSE Chloride anion exchanger	OS=Mus musculus OX=10090 GN=Slc26a3 PE=1
g6512.t1	Q924C9	S26A3_RAT Chloride anion exchanger	OS=Rattus norvegicus OX=10116 GN=Slc26a3 PE=2
g3259.t1	Q5KTM9	ALT5_ALTSO Highly reducing polyketide synthase alt5	OS=Alternaria solani OX=48100 GN=alt5 PE=1
g3259.t1	G3XMD1	AZAB_ASPNA Highly reducing polyketide synthase azaB	OS=Aspergillus niger (strain ATCC 1015 / CBS 113.46 / FGSC A1144 / LSHB Ac4 / NCTC 3858a / NRRL 328 / USDA 3528.7) OX=380704 GN=azaB PE=1
g3259.t1	A0A3G1DJH7	SQTKS_PHOSM Squalestatin tetraketide synthase	OS=Phoma sp. (strain ATCC 20986 / MF5453) OX=1828523 GN=pks1 PE=1
g3259.t1	Q86ZD9	SQTKS_PHOSC Squalestatin tetraketide synthase	OS=Phoma sp. (strain C2932) OX=86977 GN=pks1 PE=1
g3259.t1	A0A345BJP0	CLZ2_COCLU Squalestatin tetraketide synthase clz2	OS=Cochliobolus lunatus OX=5503 GN=clz2 PE=3
g3259.t1	Q3S2U6	MOKB_MONPI Lovastatin diketide synthase mokB	OS=Monascus pilosus OX=89488 GN=mokB PE=1
g3259.t1	Q8J0F5	MLCB_PENCI Compactin diketide synthase mlcB	OS=Penicillium citrinum OX=5077 GN=mlcB PE=1
g3259.t1	Q0CF75	AZPB1_ASPTN Highly reducing polyketide synthase ATEG_07659	OS=Aspergillus terreus (strain NIH 2624 / FGSC A1156) OX=341663 GN=ATEG_07659 PE=1
g3259.t1	Q0C8L6	LOVF_ASPTN Lovastatin diketide synthase lovF	OS=Aspergillus terreus (strain NIH 2624 / FGSC A1156) OX=341663 GN=lovF PE=1
g3259.t1	Q9Y7D5	LOVF_ASPTE Lovastatin diketide synthase lovF	OS=Aspergillus terreus OX=33178 GN=lovF PE=1
g3259.t1	Q5BEJ4	AFOG_EMENI Asperfuranone polyketide synthase afoG	OS=Emericella nidulans (strain FGSC A4 / ATCC 38163 / CBS 112.46 / NRRL 194 / M139) OX=227321 GN=afoG PE=1
g3259.t1	K3VA96	W4931_FUSPC Highly reducing polyketide synthase 40	OS=Fusarium pseudograminearum (strain CS3096) OX=1028729 GN=PKS40 PE=3
g3259.t1	S3D9F1	GLOL_GLAL2 Highly reducing polyketide synthase gloL	OS=Glarea lozoyensis (strain ATCC 20868 / MF5171) OX=1116229 GN=gloL PE=1
g3259.t1	A0A179H0J7	LCSC_PURLI Highly reducing polyketide synthase lcsC	OS=Purpureocillium lilacinum OX=33203 GN=lcsC PE=2
g3259.t1	Q5BA83	EASB_EMENI Highly reducing polyketide synthase easB	OS=Emericella nidulans (strain FGSC A4 / ATCC 38163 / CBS 112.46 / NRRL 194 / M139) OX=227321 GN=easB PE=3
g3259.t1	P0DUK1	PSPA_PENSO Highly reducing polyketide synthase pspA	OS=Penicillium soppii OX=69789 GN=pspA PE=3
g3259.t1	I1RVD8	FUSA1_GIBZE Highly reducing polyketide synthase PKS6	OS=Gibberella zeae (strain ATCC MYA-4620 / CBS 123657 / FGSC 9075 / NRRL 31084 / PH-1) OX=229533 GN=PKS6 PE=3
g3259.t1	A0A3G9H990	ALT1_ALTAL Highly reducing polyketide synthase ALT1	OS=Alternaria alternata OX=5599 GN=ALT1 PE=1
g3259.t1	E5A7D9	PKS5_LEPMJ Highly reducing polyketide synthase pks5	OS=Leptosphaeria maculans (strain JN3 / isolate v23.1.3 / race Av1-4-5-6-7-8) OX=985895 GN=pks5 PE=2
g3259.t1	A0A3G1DJF3	SQHKS_PHOSM Squalestatin hexaketide synthase	OS=Phoma sp. (strain ATCC 20986 / MF5453) OX=1828523 GN=pks2 PE=2
g3259.t1	N4WHE3	PKS1_COCH4 Reducing polyketide synthase PKS1	OS=Cochliobolus heterostrophus (strain C4 / ATCC 48331 / race T) OX=665024 GN=PKS1 PE=3
g3259.t1	G3J453	CM3B_CORMM Highly reducing polyketide synthase cm3B	OS=Cordyceps militaris (strain CM01) OX=983644 GN=cm3B PE=1
g3259.t1	W7LKX1	FUM1_GIBM7 Highly reducing polyketide synthase FUM1	OS=Gibberella moniliformis (strain M3125 / FGSC 7600) OX=334819 GN=FUM1 PE=2
g3259.t1	A0A179H2I8	LCSB_PURLI Highly reducing polyketide synthase lcsB	OS=Purpureocillium lilacinum OX=33203 GN=lcsB PE=2
g3259.t1	A0A0D2YG10	FUB1_FUSO4 Reducing polyketide synthase FUB1	OS=Fusarium oxysporum f. sp. lycopersici (strain 4287 / CBS 123668 / FGSC 9935 / NRRL 34936) OX=426428 GN=FUB1 PE=1
g1815.t1	A0A144Y7G4	CITE_MONPU Short chain dehydrogenase mpl6	OS=Monascus purpureus OX=5098 GN=mpl6 PE=1
g1815.t1	A0A162J3X8	CITE_MONRU Short chain dehydrogenase citE	OS=Monascus ruber OX=89489 GN=citE PE=1
g1815.t1	P0A2D2	UCPA_SALTI Oxidoreductase UcpA	OS=Salmonella typhi OX=90370 GN=ucpA PE=3
g1815.t1	P0A2D1	UCPA_SALTY Oxidoreductase UcpA	OS=Salmonella typhimurium (strain LT2 / SGSC1412 / ATCC 700720) OX=99287 GN=ucpA PE=3
g1815.t1	Q8XBJ4	UCPA_ECO57 Oxidoreductase UcpA	OS=Escherichia coli O157:H7 OX=83334 GN=ucpA PE=3
g1815.t1	P37440	UCPA_ECOLI Oxidoreductase UcpA	OS=Escherichia coli (strain K12) OX=83333 GN=ucpA PE=1
g1815.t1	P73574	FABG_SYNY3 3-oxoacyl-[acyl-carrier-protein] reductase	OS=Synechocystis sp. (strain PCC 6803 / Kazusa) OX=1111708 GN=fabG PE=1
g1815.t1	P28643	FABG_CUPLA 3-oxoacyl-[acyl-carrier-protein] reductase chloroplastic	OS=Cuphea lanceolata OX=3930 GN=CLKR27 PE=2
g1815.t1	A6SSW9	BOA17_BOTFB Oxidoreductase BOA17	OS=Botryotinia fuckeliana (strain B05.10) OX=332648 GN=BOA17 PE=2
g1815.t1	P25145	Y432_LISMO Uncharacterized oxidoreductase Lmo0432	OS=Listeria monocytogenes serovar 1/2a (strain ATCC BAA-679 / EGD-e) OX=169963 GN=lmo0432 PE=3
g1815.t1	P31808	YCIK_ECOLI Uncharacterized oxidoreductase YciK	OS=Escherichia coli (strain K12) OX=83333 GN=yciK PE=1
g1815.t1	Q92EK7	Y452_LISIN Uncharacterized oxidoreductase Lin0452	OS=Listeria innocua serovar 6a (strain ATCC BAA-680 / CLIP 11262) OX=272626 GN=lin0452 PE=3
g1815.t1	Q93X67	FABG2_BRANA 3-oxoacyl-[acyl-carrier-protein] reductase 2 chloroplastic	OS=Brassica napus OX=3708 GN=bkr2 PE=2
g1815.t1	Q93X62	FABG1_BRANA 3-oxoacyl-[acyl-carrier-protein] reductase 1 chloroplastic	OS=Brassica napus OX=3708 GN=gbkr1 PE=1
g1815.t1	Q949M3	FABG3_BRANA 3-oxoacyl-[acyl-carrier-protein] reductase 3 chloroplastic	OS=Brassica napus OX=3708 GN=bkr3 PE=2
g1815.t1	Q93X68	FABG5_BRANA 3-oxoacyl-[acyl-carrier-protein] reductase 5 chloroplastic (Fragment)	OS=Brassica napus OX=3708 GN=bkr1 PE=2
g1815.t1	Q949M2	FABG4_BRANA 3-oxoacyl-[acyl-carrier-protein] reductase 4 (Fragment)	OS=Brassica napus OX=3708 GN=bkr4 PE=2
g1815.t1	Q4L8Y1	Y0585_STAHJ Uncharacterized oxidoreductase SH0585	OS=Staphylococcus haemolyticus (strain JCSC1435) OX=279808 GN=SH0585 PE=3
g1815.t1	Q5RA68	HSDL2_PONAB Hydroxysteroid dehydrogenase-like protein 2	OS=Pongo abelii OX=9601 GN=HSDL2 PE=2
g1815.t1	Q6YN16	HSDL2_HUMAN Hydroxysteroid dehydrogenase-like protein 2	OS=Homo sapiens OX=9606 GN=HSDL2 PE=1
g1815.t1	A7DY56	TRN1_COCOF Tropinone reductase	OS=Cochlearia officinalis OX=270110 GN=TR PE=1
g1815.t1	A0A1C9II22	NR_NARAP Noroxomaritidine/norcraugsodine reductase	OS=Narcissus aff. pseudonarcissus MK-2014 OX=1540222 GN=NR PE=1
g1815.t1	A0A1A9TAK5	NR_NARPS Noroxomaritidine/norcraugsodine reductase	OS=Narcissus pseudonarcissus OX=39639 GN=NR PE=1
g1815.t1	Q05016	YM71_YEAST NADP-dependent 3-hydroxy acid dehydrogenase	OS=Saccharomyces cerevisiae (strain ATCC 204508 / S288c) OX=559292 GN=YMR226C PE=1
g1815.t1	A4FUZ6	HSDL2_BOVIN Hydroxysteroid dehydrogenase-like protein 2	OS=Bos taurus OX=9913 GN=HSDL2 PE=2
g4393.t1	Q680K2	GPPL1_ARATH Haloacid dehalogenase-like hydrolase domain-containing protein At4g39970	OS=Arabidopsis thaliana OX=3702 GN=At4g39970 PE=2
g5820.t1	P23262	NHG1_PSEPU Salicylate hydroxylase	OS=Pseudomonas putida OX=303 GN=nahG PE=1
g5820.t1	Q53552	NHG2_PSEPU Salicylate hydroxylase	OS=Pseudomonas putida OX=303 GN=nahG PE=4
g5820.t1	Q0CJ62	ATA_ASPTN 6-methylsalicylic acid decarboxylase atA	OS=Aspergillus terreus (strain NIH 2624 / FGSC A1156) OX=341663 GN=atA PE=1
g5820.t1	Q6F6Y2	HPXO_ACIAD FAD-dependent urate hydroxylase	OS=Acinetobacter baylyi (strain ATCC 33305 / BD413 / ADP1) OX=62977 GN=hpxO PE=1
g5820.t1	A6T923	HPXO_KLEP7 FAD-dependent urate hydroxylase	OS=Klebsiella pneumoniae subsp. pneumoniae (strain ATCC 700721 / MGH 78578) OX=272620 GN=hpxO PE=1
g5820.t1	B6D1N4	HPXO_KLEPN FAD-dependent urate hydroxylase	OS=Klebsiella pneumoniae OX=573 GN=hpxO PE=3
g5820.t1	A0A455LLW9	NTNJ_NECSZ FAD-dependent monooxygenase ntnJ	OS=Nectria sp. OX=1755444 GN=ntnJ PE=2
g5820.t1	Q9HWG9	PHZS_PSEAE 5-methylphenazine-1-carboxylate 1-monooxygenase	OS=Pseudomonas aeruginosa (strain ATCC 15692 / DSM 22644 / CIP 104116 / JCM 14847 / LMG 12228 / 1C / PRS 101 / PAO1) OX=208964 GN=phzS PE=1
g5820.t1	A0A455LLW0	ATNJ_ARTSZ FAD-dependent monooxygenase atnJ	OS=Arthrinium sp. OX=1756131 GN=atnJ PE=1
g5820.t1	B8M9J8	TROPB_TALSN FAD-dependent monooxygenase tropB	OS=Talaromyces stipitatus (strain ATCC 10500 / CBS 375.48 / QM 6759 / NRRL 1006) OX=441959 GN=tropB PE=1
g5820.t1	P9WEX4	DPASE_ARTSH FAD-dependent monooxygenase dpasE	OS=Arthrinium sacchari OX=166626 GN=dpasE PE=1
g5820.t1	A1TFU9	HPXO_MYCVP FAD-dependent urate hydroxylase	OS=Mycolicibacterium vanbaalenii (strain DSM 7251 / JCM 13017 / BCRC 16820 / KCTC 9966 / NRRL B-24157 / PYR-1) OX=350058 GN=hpxO PE=1
g5820.t1	A0A6G9KH61	NANF_ASPNN FAD-dependent monooxygenase nanF	OS=Aspergillus nanangensis OX=2582783 GN=nanF PE=3
g5820.t1	Q40412	ABA2_NICPL Zeaxanthin epoxidase chloroplastic	OS=Nicotiana plumbaginifolia OX=4092 GN=ABA2 PE=1
g5820.t1	P93236	ABA2_SOLLC Zeaxanthin epoxidase chloroplastic	OS=Solanum lycopersicum OX=4081 PE=2
g5820.t1	Q8NLB6	3HBH_CORGL 3-hydroxybenzoate 6-hydroxylase	OS=Corynebacterium glutamicum (strain ATCC 13032 / DSM 20300 / BCRC 11384 / JCM 1318 / LMG 3730 / NCIMB 10025) OX=196627 GN=Cgl3026 PE=1
g5820.t1	Q02N79	PQSH_PSEAB 2-heptyl-3-hydroxy-4(1H)-quinolone synthase	OS=Pseudomonas aeruginosa (strain UCBPP-PA14) OX=208963 GN=pqsH PE=1
g5820.t1	Q9I0Q0	PQSH_PSEAE 2-heptyl-3-hydroxy-4(1H)-quinolone synthase	OS=Pseudomonas aeruginosa (strain ATCC 15692 / DSM 22644 / CIP 104116 / JCM 14847 / LMG 12228 / 1C / PRS 101 / PAO1) OX=208964 GN=pqsH PE=3
g5820.t1	P9WEY1	DPMAE_METAN FAD-dependent monooxygenase dpmaE	OS=Metarhizium anisopliae OX=5530 GN=dpmaE PE=1
g5820.t1	O81815	MO1_ARATH Monooxygenase 1	OS=Arabidopsis thaliana OX=3702 GN=MO1 PE=2
g5820.t1	Q96375	ABA2_CAPAN Zeaxanthin epoxidase chloroplastic	OS=Capsicum annuum OX=4072 PE=1
g5820.t1	S0E2X6	BIK2_GIBF5 FAD-dependent monooxygenase bik2	OS=Gibberella fujikuroi (strain CBS 195.34 / IMI 58289 / NRRL A-6831) OX=1279085 GN=bik2 PE=1
g5820.t1	Q9FLC2	MO3_ARATH Monooxygenase 3	OS=Arabidopsis thaliana OX=3702 GN=MO3 PE=2
g5820.t1	A0A2I6PIZ8	NODY2_HYPPI FAD-dependent monooxygenase nodY2	OS=Hypoxylon pulicicidum OX=1243767 GN=nodY2 PE=3
g5820.t1	Q0C9L4	CTVC_ASPTN FAD-dependent monooxygenase ctvC	OS=Aspergillus terreus (strain NIH 2624 / FGSC A1156) OX=341663 GN=ctvC PE=1
g5961.t1	Q2URJ3	CAPZB_ASPOR F-actin-capping protein subunit beta	OS=Aspergillus oryzae (strain ATCC 42149 / RIB 40) OX=510516 GN=cap2 PE=3
g5961.t1	Q5BGP0	CAPZB_EMENI F-actin-capping protein subunit beta	OS=Emericella nidulans (strain FGSC A4 / ATCC 38163 / CBS 112.46 / NRRL 194 / M139) OX=227321 GN=cap2 PE=3
g5961.t1	Q4WKB4	CAPZB_ASPFU F-actin-capping protein subunit beta	OS=Neosartorya fumigata (strain ATCC MYA-4609 / Af293 / CBS 101355 / FGSC A1100) OX=330879 GN=cap2 PE=3
g5961.t1	Q7SCP4	CAPZB_NEUCR F-actin-capping protein subunit beta	OS=Neurospora crassa (strain ATCC 24698 / 74-OR23-1A / CBS 708.71 / DSM 1257 / FGSC 987) OX=367110 GN=fac-2 PE=3
g5961.t1	Q4INI2	CAPZB_GIBZE F-actin-capping protein subunit beta	OS=Gibberella zeae (strain ATCC MYA-4620 / CBS 123657 / FGSC 9075 / NRRL 31084 / PH-1) OX=229533 GN=CAP2 PE=3
g5961.t1	P79136	CAPZB_BOVIN F-actin-capping protein subunit beta	OS=Bos taurus OX=9913 GN=CAPZB PE=1
g5961.t1	Q5R507	CAPZB_PONAB F-actin-capping protein subunit beta	OS=Pongo abelii OX=9601 GN=CAPZB PE=2
g5961.t1	Q5XI32	CAPZB_RAT F-actin-capping protein subunit beta	OS=Rattus norvegicus OX=10116 GN=Capzb PE=1
g5961.t1	P47757	CAPZB_MOUSE F-actin-capping protein subunit beta	OS=Mus musculus OX=10090 GN=Capzb PE=1
g5961.t1	A0PFK7	CAPZB_PIG F-actin-capping protein subunit beta	OS=Sus scrofa OX=9823 GN=CAPZB PE=2
g5961.t1	P14315	CAPZB_CHICK F-actin-capping protein subunit beta isoforms 1 and 2	OS=Gallus gallus OX=9031 GN=CAPZB PE=1
g5961.t1	P47756	CAPZB_HUMAN F-actin-capping protein subunit beta	OS=Homo sapiens OX=9606 GN=CAPZB PE=1
g5961.t1	P48603	CAPZB_DROME F-actin-capping protein subunit beta	OS=Drosophila melanogaster OX=7227 GN=cpb PE=2
g5961.t1	Q6CBA2	CAPZB_YARLI F-actin-capping protein subunit beta	OS=Yarrowia lipolytica (strain CLIB 122 / E 150) OX=284591 GN=CAP2 PE=3
g5961.t1	P34686	CAPZB_CAEEL F-actin-capping protein subunit beta	OS=Caenorhabditis elegans OX=6239 GN=cap-2 PE=2
g5961.t1	Q9HGP5	CAPZB_SCHPO F-actin-capping protein subunit beta	OS=Schizosaccharomyces pombe (strain 972 / ATCC 24843) OX=284812 GN=acp2 PE=1
g5961.t1	P13021	CAPZB_DICDI F-actin-capping protein subunit beta	OS=Dictyostelium discoideum OX=44689 GN=acpA PE=1
g5961.t1	Q6FQL7	CAPZB_CANGA F-actin-capping protein subunit beta	OS=Candida glabrata (strain ATCC 2001 / CBS 138 / JCM 3761 / NBRC 0622 / NRRL Y-65) OX=284593 GN=CAP2 PE=3
g5961.t1	Q6BXG6	CAPZB_DEBHA F-actin-capping protein subunit beta	OS=Debaryomyces hansenii (strain ATCC 36239 / CBS 767 / BCRC 21394 / JCM 1990 / NBRC 0083 / IGC 2968) OX=284592 GN=CAP2 PE=3
g5961.t1	P13517	CAPZB_YEAST F-actin-capping protein subunit beta	OS=Saccharomyces cerevisiae (strain ATCC 204508 / S288c) OX=559292 GN=CAP2 PE=1
g5961.t1	Q9M9G7	CAPZB_ARATH Probable F-actin-capping protein subunit beta	OS=Arabidopsis thaliana OX=3702 GN=At1g71790 PE=1
g5961.t1	Q6CPK5	CAPZB_KLULA F-actin-capping protein subunit beta	OS=Kluyveromyces lactis (strain ATCC 8585 / CBS 2359 / DSM 70799 / NBRC 1267 / NRRL Y-1140 / WM37) OX=284590 GN=CAP2 PE=3
g5961.t1	P86209	CAPZB_MESAU F-actin-capping protein subunit beta (Fragments)	OS=Mesocricetus auratus OX=10036 GN=CAPZB PE=1
g596.t1	B2WBW4	MOC2B_PYRTR Molybdopterin synthase catalytic subunit	OS=Pyrenophora tritici-repentis (strain Pt-1C-BFP) OX=426418 GN=cnxH PE=3
g596.t1	Q0V713	MOC2B_PHANO Molybdopterin synthase catalytic subunit	OS=Phaeosphaeria nodorum (strain SN15 / ATCC MYA-4574 / FGSC 10173) OX=321614 GN=cnxH PE=3
g596.t1	Q7SEW2	MOC2B_NEUCR Molybdopterin synthase catalytic subunit	OS=Neurospora crassa (strain ATCC 24698 / 74-OR23-1A / CBS 708.71 / DSM 1257 / FGSC 987) OX=367110 GN=nit-8 PE=3
g596.t1	A2QF55	MOC2B_ASPNC Molybdopterin synthase catalytic subunit	OS=Aspergillus niger (strain CBS 513.88 / FGSC A1513) OX=425011 GN=cnxH PE=3
g596.t1	Q2KF83	MOC2B_MAGO7 Molybdopterin synthase catalytic subunit	OS=Magnaporthe oryzae (strain 70-15 / ATCC MYA-4617 / FGSC 8958) OX=242507 GN=cnxH PE=3
g596.t1	A7EVF4	MOC2B_SCLS1 Molybdopterin synthase catalytic subunit	OS=Sclerotinia sclerotiorum (strain ATCC 18683 / 1980 / Ss-1) OX=665079 GN=cnxH PE=3
g596.t1	Q1DQS9	MOC2B_COCIM Molybdopterin synthase catalytic subunit	OS=Coccidioides immitis (strain RS) OX=246410 GN=cnxH PE=3
g596.t1	Q2U4W2	MOC2B_ASPOR Molybdopterin synthase catalytic subunit	OS=Aspergillus oryzae (strain ATCC 42149 / RIB 40) OX=510516 GN=cnxH PE=3
g596.t1	A6R104	MOC2B_AJECN Molybdopterin synthase catalytic subunit	OS=Ajellomyces capsulatus (strain NAm1 / WU24) OX=339724 GN=cnxH PE=3
g596.t1	A1CJM9	MOC2B_ASPCL Molybdopterin synthase catalytic subunit	OS=Aspergillus clavatus (strain ATCC 1007 / CBS 513.65 / DSM 816 / NCTC 3887 / NRRL 1) OX=344612 GN=cnxH PE=3
g596.t1	A1D7X4	MOC2B_NEOFI Molybdopterin synthase catalytic subunit	OS=Neosartorya fischeri (strain ATCC 1020 / DSM 3700 / CBS 544.65 / FGSC A1164 / JCM 1740 / NRRL 181 / WB 181) OX=331117 GN=cnxH PE=3
g596.t1	B0XYQ4	MOC2B_ASPFC Molybdopterin synthase catalytic subunit	OS=Neosartorya fumigata (strain CEA10 / CBS 144.89 / FGSC A1163) OX=451804 GN=cnxH PE=3
g596.t1	Q4WWW9	MOC2B_ASPFU Molybdopterin synthase catalytic subunit	OS=Neosartorya fumigata (strain ATCC MYA-4609 / Af293 / CBS 101355 / FGSC A1100) OX=330879 GN=cnxH PE=3
g596.t1	Q9Y8C1	MOC2B_EMENI Molybdopterin synthase catalytic subunit	OS=Emericella nidulans (strain FGSC A4 / ATCC 38163 / CBS 112.46 / NRRL 194 / M139) OX=227321 GN=cnxH PE=1
g596.t1	B4NJW0	MOC2B_DROWI Molybdopterin synthase catalytic subunit	OS=Drosophila willistoni OX=7260 GN=Mocs2B PE=3
g596.t1	B4KBH3	MOC2B_DROMO Molybdopterin synthase catalytic subunit	OS=Drosophila mojavensis OX=7230 GN=Mocs2B PE=3
g596.t1	O22827	MOC2B_ARATH Molybdopterin synthase catalytic subunit	OS=Arabidopsis thaliana OX=3702 GN=MOCS2 PE=2
g596.t1	Q86HF4	MOC2B_DICDI Molybdopterin synthase catalytic subunit	OS=Dictyostelium discoideum OX=44689 GN=mocs2l PE=3
g596.t1	O31705	MOAE_BACSU Molybdopterin synthase catalytic subunit	OS=Bacillus subtilis (strain 168) OX=224308 GN=moaE PE=3
g596.t1	Q9V2A7	MOAE_PYRAB Molybdopterin synthase catalytic subunit	OS=Pyrococcus abyssi (strain GE5 / Orsay) OX=272844 GN=moaE PE=3
g596.t1	Q5HLX8	MOAE_STAEQ Molybdopterin synthase catalytic subunit	OS=Staphylococcus epidermidis (strain ATCC 35984 / RP62A) OX=176279 GN=moaE PE=3
g596.t1	Q8CNE3	MOAE_STAES Molybdopterin synthase catalytic subunit	OS=Staphylococcus epidermidis (strain ATCC 12228 / FDA PCI 1200) OX=176280 GN=moaE PE=3
g6949.t1	Q04609	FOLH1_HUMAN Glutamate carboxypeptidase 2	OS=Homo sapiens OX=9606 GN=FOLH1 PE=1
g6949.t1	O77564	FOLH1_PIG Glutamate carboxypeptidase 2	OS=Sus scrofa OX=9823 GN=FOLH1 PE=1
g6949.t1	Q9Y3Q0	NALD2_HUMAN N-acetylated-alpha-linked acidic dipeptidase 2	OS=Homo sapiens OX=9606 GN=NAALAD2 PE=1
g6949.t1	P70627	FOLH1_RAT Glutamate carboxypeptidase 2	OS=Rattus norvegicus OX=10116 GN=Folh1 PE=1
g6949.t1	Q9CZR2	NALD2_MOUSE N-acetylated-alpha-linked acidic dipeptidase 2	OS=Mus musculus OX=10090 GN=Naalad2 PE=1
g6949.t1	O54697	NALDL_RAT Aminopeptidase NAALADL1	OS=Rattus norvegicus OX=10116 GN=Naaladl1 PE=1
g6949.t1	O43023	YGV9_SCHPO Inactive zinc metalloprotease C354.09c	OS=Schizosaccharomyces pombe (strain 972 / ATCC 24843) OX=284812 GN=SPBC354.09c PE=3
g6949.t1	D4B1R0	GCP1_ARTBC Probable glutamate carboxypeptidase ARB_02390	OS=Arthroderma benhamiae (strain ATCC MYA-4681 / CBS 112371) OX=663331 GN=ARB_02390 PE=1
g6949.t1	Q7Y228	LAMP1_ARATH Probable glutamate carboxypeptidase LAMP1	OS=Arabidopsis thaliana OX=3702 GN=LAMP1 PE=2
g6949.t1	Q7M758	NALDL_MOUSE Aminopeptidase NAALADL1	OS=Mus musculus OX=10090 GN=Naaladl1 PE=2
g6949.t1	Q9M1S8	GCP2_ARATH Probable glutamate carboxypeptidase AMP1	OS=Arabidopsis thaliana OX=3702 GN=AMP1 PE=1
g6949.t1	Q9UQQ1	NALDL_HUMAN Aminopeptidase NAALADL1	OS=Homo sapiens OX=9606 GN=NAALADL1 PE=1
g6949.t1	A0A1D6L709	VP8_MAIZE Probable glutamate carboxypeptidase VP8	OS=Zea mays OX=4577 GN=VP8 PE=2
g6949.t1	Q9HBA9	FOH1B_HUMAN Putative N-acetylated-alpha-linked acidic dipeptidase	OS=Homo sapiens OX=9606 GN=FOLH1B PE=2
g6949.t1	P47161	VPS70_YEAST Vacuolar protein sorting-associated protein 70	OS=Saccharomyces cerevisiae (strain ATCC 204508 / S288c) OX=559292 GN=VPS70 PE=1
g6949.t1	Q9JKX3	TFR2_MOUSE Transferrin receptor protein 2	OS=Mus musculus OX=10090 GN=Tfr2 PE=1
g6949.t1	B2GUY2	TFR2_RAT Transferrin receptor protein 2	OS=Rattus norvegicus OX=10116 GN=Tfr2 PE=2
g6949.t1	Q08919	TRE1_YEAST Uncharacterized protein TRE1	OS=Saccharomyces cerevisiae (strain ATCC 204508 / S288c) OX=559292 GN=TRE1 PE=1
g6949.t1	Q2V905	TFR1_HORSE Transferrin receptor protein 1	OS=Equus caballus OX=9796 GN=TFRC PE=2
g6949.t1	Q9MYZ3	TFR1_FELCA Transferrin receptor protein 1	OS=Felis catus OX=9685 GN=TFRC PE=1
g6949.t1	Q8HZV3	TFR1_PIG Transferrin receptor protein 1	OS=Sus scrofa OX=9823 GN=TFRC PE=2
g6949.t1	Q9GLD3	TFR1_CANLF Transferrin receptor protein 1	OS=Canis lupus familiaris OX=9615 GN=TFRC PE=1
g6949.t1	Q90997	TFR1_CHICK Transferrin receptor protein 1	OS=Gallus gallus OX=9031 GN=TFRC PE=2
g6949.t1	Q99376	TFR1_RAT Transferrin receptor protein 1	OS=Rattus norvegicus OX=10116 GN=Tfrc PE=1
g6949.t1	Q07891	TFR1_CRIGR Transferrin receptor protein 1	OS=Cricetulus griseus OX=10029 GN=TFRC PE=2
g2741.t1	P32864	RAEP_YEAST Rab proteins geranylgeranyltransferase component A	OS=Saccharomyces cerevisiae (strain ATCC 204508 / S288c) OX=559292 GN=MRS6 PE=1
g2741.t1	O93831	RAEP_CANAX Rab proteins geranylgeranyltransferase component A	OS=Candida albicans OX=5476 GN=MRS6 PE=3
g2741.t1	O60112	YG63_SCHPO Uncharacterized Rab geranylgeranyltransferase C15C4.03	OS=Schizosaccharomyces pombe (strain 972 / ATCC 24843) OX=284812 GN=SPBC15C4.03 PE=3
g2741.t1	Q8LLD4	REP_ARATH Rab escort protein 1	OS=Arabidopsis thaliana OX=3702 GN=REP PE=1
g2741.t1	P39958	GDI1_YEAST Rab GDP-dissociation inhibitor	OS=Saccharomyces cerevisiae (strain ATCC 204508 / S288c) OX=559292 GN=GDI1 PE=1
g2741.t1	Q61598	GDIB_MOUSE Rab GDP dissociation inhibitor beta	OS=Mus musculus OX=10090 GN=Gdi2 PE=1
g2741.t1	P50399	GDIB_RAT Rab GDP dissociation inhibitor beta	OS=Rattus norvegicus OX=10116 GN=Gdi2 PE=1
g2741.t1	Q9QZD5	RAE2_MOUSE Rab proteins geranylgeranyltransferase component A 2	OS=Mus musculus OX=10090 GN=Chml PE=2
g2741.t1	P26374	RAE2_HUMAN Rab proteins geranylgeranyltransferase component A 2	OS=Homo sapiens OX=9606 GN=CHML PE=1
g2741.t1	P24386	RAE1_HUMAN Rab proteins geranylgeranyltransferase component A 1	OS=Homo sapiens OX=9606 GN=CHM PE=1
g2741.t1	Q9QXG2	RAE1_MOUSE Rab proteins geranylgeranyltransferase component A 1	OS=Mus musculus OX=10090 GN=Chm PE=1
g2741.t1	P37727	RAE1_RAT Rab proteins geranylgeranyltransferase component A 1	OS=Rattus norvegicus OX=10116 GN=Chm PE=1
g9909.t1	Q3E756	YB029_YEAST UPF0768 protein YBL029C-A	OS=Saccharomyces cerevisiae (strain ATCC 204508 / S288c) OX=559292 GN=YBL029C-A PE=1
g9988.t1	P12311	ADH1_GEOSE Alcohol dehydrogenase	OS=Geobacillus stearothermophilus OX=1422 GN=adhT PE=1
g9988.t1	P42328	ADH3_GEOSE Alcohol dehydrogenase	OS=Geobacillus stearothermophilus OX=1422 PE=1
g9988.t1	A4YGN0	SUCD_METS5 Succinate-semialdehyde dehydrogenase (acetylating)	OS=Metallosphaera sedula (strain ATCC 51363 / DSM 5348 / JCM 9185 / NBRC 15509 / TH2) OX=399549 GN=Msed_1424 PE=1
g9988.t1	O82056	CADH_SACOF Probable cinnamyl alcohol dehydrogenase	OS=Saccharum officinarum OX=4547 GN=CAD PE=2
g9988.t1	P49384	ADH3_KLULA Alcohol dehydrogenase 3 mitochondrial	OS=Kluyveromyces lactis (strain ATCC 8585 / CBS 2359 / DSM 70799 / NBRC 1267 / NRRL Y-1140 / WM37) OX=284590 GN=ADH3 PE=3
g9988.t1	Q4J781	ADH_SULAC NAD-dependent alcohol dehydrogenase	OS=Sulfolobus acidocaldarius (strain ATCC 33909 / DSM 639 / JCM 8929 / NBRC 15157 / NCIMB 11770) OX=330779 GN=adh PE=3
g9988.t1	P31657	CADH_POPDE Probable cinnamyl alcohol dehydrogenase	OS=Populus deltoides OX=3696 PE=2
g9988.t1	O13309	ADH2_PICST Alcohol dehydrogenase 2	OS=Scheffersomyces stipitis (strain ATCC 58785 / CBS 6054 / NBRC 10063 / NRRL Y-11545) OX=322104 GN=ADH2 PE=3
g9988.t1	P07246	ADH3_YEAST Alcohol dehydrogenase 3 mitochondrial	OS=Saccharomyces cerevisiae (strain ATCC 204508 / S288c) OX=559292 GN=ADH3 PE=1
g9988.t1	Q6XQ67	ADH5_SACPS Alcohol dehydrogenase 5	OS=Saccharomyces pastorianus OX=27292 GN=ADH5 PE=3
g9988.t1	P38113	ADH5_YEAST Alcohol dehydrogenase 5	OS=Saccharomyces cerevisiae (strain ATCC 204508 / S288c) OX=559292 GN=ADH5 PE=1
g9988.t1	Q07288	ADH1_KLUMA Alcohol dehydrogenase 1	OS=Kluyveromyces marxianus OX=4911 GN=ADH1 PE=3
g9988.t1	O00097	ADH1_PICST Alcohol dehydrogenase 1	OS=Scheffersomyces stipitis (strain ATCC 58785 / CBS 6054 / NBRC 10063 / NRRL Y-11545) OX=322104 GN=ADH1 PE=3
g9988.t1	P49383	ADH2_KLULA Alcohol dehydrogenase 2	OS=Kluyveromyces lactis (strain ATCC 8585 / CBS 2359 / DSM 70799 / NBRC 1267 / NRRL Y-1140 / WM37) OX=284590 GN=ADH2 PE=3
g9988.t1	Q8KQL2	ARPD_ENTAV D-arabitol-phosphate dehydrogenase	OS=Enterococcus avium OX=33945 PE=1
g9988.t1	P00330	ADH1_YEAST Alcohol dehydrogenase 1	OS=Saccharomyces cerevisiae (strain ATCC 204508 / S288c) OX=559292 GN=ADH1 PE=1
g9988.t1	P00331	ADH2_YEAST Alcohol dehydrogenase 2	OS=Saccharomyces cerevisiae (strain ATCC 204508 / S288c) OX=559292 GN=ADH2 PE=1
g9988.t1	Q6ZHS4	CADH2_ORYSJ Cinnamyl alcohol dehydrogenase 2	OS=Oryza sativa subsp. japonica OX=39947 GN=CAD2 PE=1
g9988.t1	P0CH36	ADHC1_MYCS2 NADP-dependent alcohol dehydrogenase C 1	OS=Mycolicibacterium smegmatis (strain ATCC 700084 / mc(2)155) OX=246196 GN=adhc1 PE=1
g9988.t1	P0CH37	ADHC2_MYCS2 NADP-dependent alcohol dehydrogenase C 2	OS=Mycolicibacterium smegmatis (strain ATCC 700084 / mc(2)155) OX=246196 GN=adhC2 PE=1
g9988.t1	Q9P4C2	ADH2_KLUMA Alcohol dehydrogenase 2	OS=Kluyveromyces marxianus OX=4911 GN=ADH2 PE=3
g9988.t1	F2Z678	ADH2_YARLI Alcohol dehydrogenase 2	OS=Yarrowia lipolytica (strain CLIB 122 / E 150) OX=284591 GN=ADH2 PE=1
g9988.t1	P49385	ADH4_KLULA Alcohol dehydrogenase 4 mitochondrial	OS=Kluyveromyces lactis (strain ATCC 8585 / CBS 2359 / DSM 70799 / NBRC 1267 / NRRL Y-1140 / WM37) OX=284590 GN=ADH4 PE=3
g9988.t1	O94038	ADH2_CANAL Alcohol dehydrogenase 2	OS=Candida albicans (strain SC5314 / ATCC MYA-2876) OX=237561 GN=ADH2 PE=3
g9988.t1	Q2KNL5	CADH1_OCIBA Cinnamyl alcohol dehydrogenase 1	OS=Ocimum basilicum OX=39350 GN=CAD1 PE=1
g11149.t1	P0CT41	TF212_SCHPO Transposon Tf2-12 polyprotein	OS=Schizosaccharomyces pombe (strain 972 / ATCC 24843) OX=284812 GN=Tf2-12 PE=3
g11149.t1	P0CT34	TF21_SCHPO Transposon Tf2-1 polyprotein	OS=Schizosaccharomyces pombe (strain 972 / ATCC 24843) OX=284812 GN=Tf2-1 PE=3
g11149.t1	P0CT35	TF22_SCHPO Transposon Tf2-2 polyprotein	OS=Schizosaccharomyces pombe (strain 972 / ATCC 24843) OX=284812 GN=Tf2-2 PE=3
g11149.t1	P0CT36	TF23_SCHPO Transposon Tf2-3 polyprotein	OS=Schizosaccharomyces pombe (strain 972 / ATCC 24843) OX=284812 GN=Tf2-3 PE=1
g11149.t1	P0CT37	TF24_SCHPO Transposon Tf2-4 polyprotein	OS=Schizosaccharomyces pombe (strain 972 / ATCC 24843) OX=284812 GN=Tf2-4 PE=3
g11149.t1	P0CT38	TF25_SCHPO Transposon Tf2-5 polyprotein	OS=Schizosaccharomyces pombe (strain 972 / ATCC 24843) OX=284812 GN=Tf2-5 PE=3
g11149.t1	P0CT39	TF26_SCHPO Transposon Tf2-6 polyprotein	OS=Schizosaccharomyces pombe (strain 972 / ATCC 24843) OX=284812 GN=Tf2-6 PE=3
g11149.t1	P0CT40	TF29_SCHPO Transposon Tf2-9 polyprotein	OS=Schizosaccharomyces pombe (strain 972 / ATCC 24843) OX=284812 GN=Tf2-9 PE=3
g11149.t1	Q9UR07	TF211_SCHPO Transposon Tf2-11 polyprotein	OS=Schizosaccharomyces pombe (strain 972 / ATCC 24843) OX=284812 GN=Tf2-11 PE=3
g11149.t1	P0CT42	TF27_SCHPO Transposon Tf2-7 polyprotein	OS=Schizosaccharomyces pombe (strain 972 / ATCC 24843) OX=284812 GN=Tf2-7 PE=3
g11149.t1	P0CT43	TF28_SCHPO Transposon Tf2-8 polyprotein	OS=Schizosaccharomyces pombe (strain 972 / ATCC 24843) OX=284812 GN=Tf2-8 PE=3
g11149.t1	P31843	RRPO_OENBE RNA-directed DNA polymerase homolog	OS=Oenothera berteroana OX=3950 PE=4
g11149.t1	Q99315	YG31B_YEAST Transposon Ty3-G Gag-Pol polyprotein	OS=Saccharomyces cerevisiae (strain ATCC 204508 / S288c) OX=559292 GN=TY3B-G PE=1
g11149.t1	Q7LHG5	YI31B_YEAST Transposon Ty3-I Gag-Pol polyprotein	OS=Saccharomyces cerevisiae (strain ATCC 204508 / S288c) OX=559292 GN=TY3B-I PE=1
g11149.t1	P20825	POL2_DROME Retrovirus-related Pol polyprotein from transposon 297	OS=Drosophila melanogaster OX=7227 GN=pol PE=4
g11149.t1	P04323	POL3_DROME Retrovirus-related Pol polyprotein from transposon 17.6	OS=Drosophila melanogaster OX=7227 GN=pol PE=4
g11149.t1	Q8I7P9	POL5_DROME Retrovirus-related Pol polyprotein from transposon opus	OS=Drosophila melanogaster OX=7227 GN=pol PE=4
g11149.t1	P15629	POL_SOCMV Enzymatic polyprotein	OS=Soybean chlorotic mottle virus OX=10651 GN=ORF V PE=3
g11149.t1	Q7TD08	POL_CYLCV Enzymatic polyprotein	OS=Cestrum yellow leaf curling virus OX=175814 GN=ORF V PE=3
g11149.t1	P27502	POL_RTBVP Polyprotein P3	OS=Rice tungro bacilliform virus (isolate Philippines) OX=10655 PE=1
g11149.t1	O93209	POL_FFV Pro-Pol polyprotein	OS=Feline foamy virus OX=53182 GN=pol PE=3
g11149.t1	P23074	POL_SFV1 Pro-Pol polyprotein	OS=Simian foamy virus type 1 OX=338478 GN=pol PE=1
g11149.t1	P27401	POL_SFV3L Pro-Pol polyprotein	OS=Simian foamy virus type 3 (strain LK3) OX=11644 GN=pol PE=3
g11149.t1	P14350	POL_FOAMV Pro-Pol polyprotein	OS=Human spumaretrovirus OX=11963 GN=pol PE=1
g11149.t1	Q87040	POL_SFVCP Pro-Pol polyprotein	OS=Simian foamy virus (isolate chimpanzee) OX=298339 GN=pol PE=3
g11149.t2	P0CT41	TF212_SCHPO Transposon Tf2-12 polyprotein	OS=Schizosaccharomyces pombe (strain 972 / ATCC 24843) OX=284812 GN=Tf2-12 PE=3
g11149.t2	P0CT34	TF21_SCHPO Transposon Tf2-1 polyprotein	OS=Schizosaccharomyces pombe (strain 972 / ATCC 24843) OX=284812 GN=Tf2-1 PE=3
g11149.t2	P0CT35	TF22_SCHPO Transposon Tf2-2 polyprotein	OS=Schizosaccharomyces pombe (strain 972 / ATCC 24843) OX=284812 GN=Tf2-2 PE=3
g11149.t2	P0CT36	TF23_SCHPO Transposon Tf2-3 polyprotein	OS=Schizosaccharomyces pombe (strain 972 / ATCC 24843) OX=284812 GN=Tf2-3 PE=1
g11149.t2	P0CT37	TF24_SCHPO Transposon Tf2-4 polyprotein	OS=Schizosaccharomyces pombe (strain 972 / ATCC 24843) OX=284812 GN=Tf2-4 PE=3
g11149.t2	P0CT38	TF25_SCHPO Transposon Tf2-5 polyprotein	OS=Schizosaccharomyces pombe (strain 972 / ATCC 24843) OX=284812 GN=Tf2-5 PE=3
g11149.t2	P0CT39	TF26_SCHPO Transposon Tf2-6 polyprotein	OS=Schizosaccharomyces pombe (strain 972 / ATCC 24843) OX=284812 GN=Tf2-6 PE=3
g11149.t2	P0CT40	TF29_SCHPO Transposon Tf2-9 polyprotein	OS=Schizosaccharomyces pombe (strain 972 / ATCC 24843) OX=284812 GN=Tf2-9 PE=3
g11149.t2	Q9UR07	TF211_SCHPO Transposon Tf2-11 polyprotein	OS=Schizosaccharomyces pombe (strain 972 / ATCC 24843) OX=284812 GN=Tf2-11 PE=3
g11149.t2	P0CT42	TF27_SCHPO Transposon Tf2-7 polyprotein	OS=Schizosaccharomyces pombe (strain 972 / ATCC 24843) OX=284812 GN=Tf2-7 PE=3
g11149.t2	P0CT43	TF28_SCHPO Transposon Tf2-8 polyprotein	OS=Schizosaccharomyces pombe (strain 972 / ATCC 24843) OX=284812 GN=Tf2-8 PE=3
g11149.t2	Q99315	YG31B_YEAST Transposon Ty3-G Gag-Pol polyprotein	OS=Saccharomyces cerevisiae (strain ATCC 204508 / S288c) OX=559292 GN=TY3B-G PE=1
g11149.t2	Q7LHG5	YI31B_YEAST Transposon Ty3-I Gag-Pol polyprotein	OS=Saccharomyces cerevisiae (strain ATCC 204508 / S288c) OX=559292 GN=TY3B-I PE=1
g11149.t2	P20825	POL2_DROME Retrovirus-related Pol polyprotein from transposon 297	OS=Drosophila melanogaster OX=7227 GN=pol PE=4
g11149.t2	P31843	RRPO_OENBE RNA-directed DNA polymerase homolog	OS=Oenothera berteroana OX=3950 PE=4
g11149.t2	P04323	POL3_DROME Retrovirus-related Pol polyprotein from transposon 17.6	OS=Drosophila melanogaster OX=7227 GN=pol PE=4
g11149.t2	Q8I7P9	POL5_DROME Retrovirus-related Pol polyprotein from transposon opus	OS=Drosophila melanogaster OX=7227 GN=pol PE=4
g11149.t2	P15629	POL_SOCMV Enzymatic polyprotein	OS=Soybean chlorotic mottle virus OX=10651 GN=ORF V PE=3
g11149.t2	Q7TD08	POL_CYLCV Enzymatic polyprotein	OS=Cestrum yellow leaf curling virus OX=175814 GN=ORF V PE=3
g11149.t2	P23074	POL_SFV1 Pro-Pol polyprotein	OS=Simian foamy virus type 1 OX=338478 GN=pol PE=1
g11149.t2	P27401	POL_SFV3L Pro-Pol polyprotein	OS=Simian foamy virus type 3 (strain LK3) OX=11644 GN=pol PE=3
g11149.t2	P27502	POL_RTBVP Polyprotein P3	OS=Rice tungro bacilliform virus (isolate Philippines) OX=10655 PE=1
g11149.t2	P14350	POL_FOAMV Pro-Pol polyprotein	OS=Human spumaretrovirus OX=11963 GN=pol PE=1
g11149.t2	O93209	POL_FFV Pro-Pol polyprotein	OS=Feline foamy virus OX=53182 GN=pol PE=3
g11149.t2	Q87040	POL_SFVCP Pro-Pol polyprotein	OS=Simian foamy virus (isolate chimpanzee) OX=298339 GN=pol PE=3
g439.t1	Q4WER3	HAPX_ASPFU bZIP transcription factor hapX	OS=Neosartorya fumigata (strain ATCC MYA-4609 / Af293 / CBS 101355 / FGSC A1100) OX=330879 GN=hapX PE=2
g439.t1	D4AQY2	HAPX_ARTBC bZIP transcription factor hapX	OS=Arthroderma benhamiae (strain ATCC MYA-4681 / CBS 112371) OX=663331 GN=hapX PE=2
g439.t1	Q4WMH0	AP1_ASPFU AP-1-like transcription factor yap1	OS=Neosartorya fumigata (strain ATCC MYA-4609 / Af293 / CBS 101355 / FGSC A1100) OX=330879 GN=yap1 PE=3
g5950.t1	P40986	CDC1_YEAST Cell division control protein 1	OS=Saccharomyces cerevisiae (strain ATCC 204508 / S288c) OX=559292 GN=CDC1 PE=1
g2107.t1	Q13231	CHIT1_HUMAN Chitotriosidase-1	OS=Homo sapiens OX=9606 GN=CHIT1 PE=1
g2107.t1	Q91XA9	CHIA_MOUSE Acidic mammalian chitinase	OS=Mus musculus OX=10090 GN=Chia PE=1
g2107.t1	Q9D7Q1	CHIT1_MOUSE Chitotriosidase-1	OS=Mus musculus OX=10090 GN=Chit1 PE=1
g2107.t1	Q6RY07	CHIA_RAT Acidic mammalian chitinase	OS=Rattus norvegicus OX=10116 GN=Chia PE=2
g2107.t1	P36362	CHIT_MANSE Endochitinase	OS=Manduca sexta OX=7130 PE=2
g2107.t1	P09805	KTXA_KLULA Killer toxin subunits alpha/beta	OS=Kluyveromyces lactis (strain ATCC 8585 / CBS 2359 / DSM 70799 / NBRC 1267 / NRRL Y-1140 / WM37) OX=284590 PE=1
g2107.t1	Q9W5U2	CHI10_DROME Probable chitinase 10	OS=Drosophila melanogaster OX=7227 GN=Cht10 PE=2
g2107.t1	Q91Z98	CHIL4_MOUSE Chitinase-like protein 4	OS=Mus musculus OX=10090 GN=Chil4 PE=1
g2107.t1	O35744	CHIL3_MOUSE Chitinase-like protein 3	OS=Mus musculus OX=10090 GN=Chil3 PE=1
g2107.t1	Q60557	OVGP1_MESAU Oviduct-specific glycoprotein	OS=Mesocricetus auratus OX=10036 GN=OVGP1 PE=1
g2107.t1	Q61362	CH3L1_MOUSE Chitinase-3-like protein 1	OS=Mus musculus OX=10090 GN=Chi3l1 PE=1
g2107.t1	Q11174	CHIT_CAEEL Probable endochitinase	OS=Caenorhabditis elegans OX=6239 GN=cht-1 PE=1
g2107.t1	Q1E3R8	CHI1_COCIM Endochitinase 1	OS=Coccidioides immitis (strain RS) OX=246410 GN=CTS1 PE=3
g2107.t1	P0CB51	CHI1_COCPS Endochitinase 1	OS=Coccidioides posadasii (strain RMSCC 757 / Silveira) OX=443226 GN=CTS1 PE=1
g2107.t1	C5P230	CHI1_COCP7 Endochitinase 1	OS=Coccidioides posadasii (strain C735) OX=222929 GN=CTS1 PE=3
g2107.t1	G5EAZ3	CHIB1_EMENI Endochitinase B	OS=Emericella nidulans (strain FGSC A4 / ATCC 38163 / CBS 112.46 / NRRL 194 / M139) OX=227321 GN=chiB PE=1
g2107.t1	Q92222	CHIB_EMEND Endochitinase B	OS=Emericella nidulans OX=162425 GN=chiB PE=1
g2107.t1	A0A1B1J8Z2	CHIT5_LOTJA Class V chitinase CHIT5	OS=Lotus japonicus OX=34305 GN=CHIT5 PE=1
g2107.t1	Q873X9	CHIB1_ASPFM Endochitinase B1	OS=Neosartorya fumigata OX=746128 GN=chiB1 PE=1
g2107.t1	E9QRF2	CHIB1_ASPFU Endochitinase B1	OS=Neosartorya fumigata (strain ATCC MYA-4609 / Af293 / CBS 101355 / FGSC A1100) OX=330879 GN=chiB1 PE=3
g2107.t1	E9ERT9	CHI1_METRA Endochitinase 1	OS=Metarhizium robertsii (strain ARSEF 23 / ATCC MYA-3075) OX=655844 GN=chit1 PE=3
g2107.t1	O14456	CHI1_METAN Endochitinase 1	OS=Metarhizium anisopliae OX=5530 GN=chit1 PE=1
g2107.t1	A6N6J0	CHI46_TRIHA Endochitinase 46	OS=Trichoderma harzianum OX=5544 GN=chit46 PE=1
g2107.t1	P11797	CHIB_SERMA Chitinase B	OS=Serratia marcescens OX=615 GN=chiB PE=1
g2107.t1	O10363	CHIT_NPVOP Probable endochitinase	OS=Orgyia pseudotsugata multicapsid polyhedrosis virus OX=262177 GN=ORF124 PE=3
g4373.t1	Q91Z53	GRHPR_MOUSE Glyoxylate reductase/hydroxypyruvate reductase	OS=Mus musculus OX=10090 GN=Grhpr PE=1
g4373.t1	Q9UBQ7	GRHPR_HUMAN Glyoxylate reductase/hydroxypyruvate reductase	OS=Homo sapiens OX=9606 GN=GRHPR PE=1
g4373.t1	A1RYE4	GYAR_THEPD Glyoxylate reductase	OS=Thermofilum pendens (strain DSM 2475 / Hrk 5) OX=368408 GN=gyaR PE=3
g4373.t1	Q9C4M5	GYAR_THELN Glyoxylate reductase	OS=Thermococcus litoralis (strain ATCC 51850 / DSM 5473 / JCM 8560 / NS-C) OX=523849 GN=gyaR PE=1
g4373.t1	O58320	GYAR_PYRHO Glyoxylate reductase	OS=Pyrococcus horikoshii (strain ATCC 700860 / DSM 12428 / JCM 9974 / NBRC 100139 / OT-3) OX=70601 GN=gyaR PE=1
g4373.t1	B6YWH0	GYAR_THEON Glyoxylate reductase	OS=Thermococcus onnurineus (strain NA1) OX=523850 GN=gyaR PE=3
g4373.t1	Q8U3Y2	GYAR_PYRFU Glyoxylate reductase	OS=Pyrococcus furiosus (strain ATCC 43587 / DSM 3638 / JCM 8422 / Vc1) OX=186497 GN=gyaR PE=1
g4373.t1	Q5JEZ2	GYAR_THEKO Glyoxylate reductase	OS=Thermococcus kodakarensis (strain ATCC BAA-918 / JCM 12380 / KOD1) OX=69014 GN=gyaR PE=3
g4373.t1	C5A1V0	GYAR_THEGJ Glyoxylate reductase	OS=Thermococcus gammatolerans (strain DSM 15229 / JCM 11827 / EJ3) OX=593117 GN=gyaR PE=3
g4373.t1	Q9UYR1	GYAR_PYRAB Glyoxylate reductase	OS=Pyrococcus abyssi (strain GE5 / Orsay) OX=272844 GN=gyaR PE=3
g4373.t1	A1JT62	GHRB_YERE8 Glyoxylate/hydroxypyruvate reductase B	OS=Yersinia enterocolitica serotype O:8 / biotype 1B (strain NCTC 13174 / 8081) OX=393305 GN=ghrB PE=3
g4373.t1	A7FPA2	GHRB_YERP3 Glyoxylate/hydroxypyruvate reductase B	OS=Yersinia pseudotuberculosis serotype O:1b (strain IP 31758) OX=349747 GN=ghrB PE=3
g4373.t1	Q1C3K4	GHRB_YERPA Glyoxylate/hydroxypyruvate reductase B	OS=Yersinia pestis bv. Antiqua (strain Antiqua) OX=360102 GN=ghrB PE=3
g4373.t1	B2K7F1	GHRB_YERPB Glyoxylate/hydroxypyruvate reductase B	OS=Yersinia pseudotuberculosis serotype IB (strain PB1/+) OX=502801 GN=ghrB PE=3
g4373.t1	Q0W9V5	GHRB_YERPE Glyoxylate/hydroxypyruvate reductase B	OS=Yersinia pestis OX=632 GN=ghrB PE=3
g4373.t1	A9R4G6	GHRB_YERPG Glyoxylate/hydroxypyruvate reductase B	OS=Yersinia pestis bv. Antiqua (strain Angola) OX=349746 GN=ghrB PE=3
g4373.t1	A4TGN1	GHRB_YERPP Glyoxylate/hydroxypyruvate reductase B	OS=Yersinia pestis (strain Pestoides F) OX=386656 GN=ghrB PE=3
g4373.t1	Q663W4	GHRB_YERPS Glyoxylate/hydroxypyruvate reductase B	OS=Yersinia pseudotuberculosis serotype I (strain IP32953) OX=273123 GN=ghrB PE=3
g4373.t1	Q1CD80	GHRB_YERPN Glyoxylate/hydroxypyruvate reductase B	OS=Yersinia pestis bv. Antiqua (strain Nepal516) OX=377628 GN=ghrB PE=3
g4373.t1	B1JH01	GHRB_YERPY Glyoxylate/hydroxypyruvate reductase B	OS=Yersinia pseudotuberculosis serotype O:3 (strain YPIII) OX=502800 GN=ghrB PE=3
g4373.t1	A6TFG7	GHRB_KLEP7 Glyoxylate/hydroxypyruvate reductase B	OS=Klebsiella pneumoniae subsp. pneumoniae (strain ATCC 700721 / MGH 78578) OX=272620 GN=ghrB PE=3
g4373.t1	Q83PR3	GHRB_SHIFL Glyoxylate/hydroxypyruvate reductase B	OS=Shigella flexneri OX=623 GN=ghrB PE=3
g4373.t1	B5XMZ4	GHRB_KLEP3 Glyoxylate/hydroxypyruvate reductase B	OS=Klebsiella pneumoniae (strain 342) OX=507522 GN=ghrB PE=3
g4373.t1	B1IZP1	GHRB_ECOLC Glyoxylate/hydroxypyruvate reductase B	OS=Escherichia coli (strain ATCC 8739 / DSM 1576 / NBRC 3972 / NCIMB 8545 / WDCM 00012 / Crooks) OX=481805 GN=ghrB PE=3
g4373.t1	Q8FCF1	GHRB_ECOL6 Glyoxylate/hydroxypyruvate reductase B	OS=Escherichia coli O6:H1 (strain CFT073 / ATCC 700928 / UPEC) OX=199310 GN=ghrB PE=3
g1947.t1	O60132	TEA4_SCHPO Tip elongation aberrant protein Tea4	OS=Schizosaccharomyces pombe (strain 972 / ATCC 24843) OX=284812 GN=tea4 PE=1
g1947.t2	O60132	TEA4_SCHPO Tip elongation aberrant protein Tea4	OS=Schizosaccharomyces pombe (strain 972 / ATCC 24843) OX=284812 GN=tea4 PE=1
g1948.t1	B8MYS7	MF127_ASPFN MFS glucose transporter mfs1	OS=Aspergillus flavus (strain ATCC 200026 / FGSC A1120 / NRRL 3357 / JCM 12722 / SRRC 167) OX=332952 GN=mfs1 PE=2
g1948.t1	Q92253	RCO3_NEUCR Probable glucose transporter rco-3	OS=Neurospora crassa (strain ATCC 24698 / 74-OR23-1A / CBS 708.71 / DSM 1257 / FGSC 987) OX=367110 GN=rco-3 PE=3
g1948.t1	A2QQV6	QUTD_ASPNC Probable quinate permease	OS=Aspergillus niger (strain CBS 513.88 / FGSC A1513) OX=425011 GN=qutD PE=3
g1948.t1	P46333	CSBC_BACSU Probable metabolite transport protein CsbC	OS=Bacillus subtilis (strain 168) OX=224308 GN=csbC PE=1
g1948.t1	Q12300	RGT2_YEAST High glucose sensor RGT2	OS=Saccharomyces cerevisiae (strain ATCC 204508 / S288c) OX=559292 GN=RGT2 PE=1
g1948.t1	Q39525	HUP3_PARKE H(+)/hexose cotransporter 3	OS=Parachlorella kessleri OX=3074 GN=HUP3 PE=2
g1948.t1	P49374	HGT1_KLULA High-affinity glucose transporter	OS=Kluyveromyces lactis (strain ATCC 8585 / CBS 2359 / DSM 70799 / NBRC 1267 / NRRL Y-1140 / WM37) OX=284590 GN=HGT1 PE=3
g1948.t1	C0SPB2	YWTG_BACSU Putative metabolite transport protein YwtG	OS=Bacillus subtilis (strain 168) OX=224308 GN=ywtG PE=3
g1948.t1	O04249	STP7_ARATH Sugar transport protein 7	OS=Arabidopsis thaliana OX=3702 GN=STP7 PE=1
g1948.t1	Q7EZD7	MST3_ORYSJ Sugar transport protein MST3	OS=Oryza sativa subsp. japonica OX=39947 GN=MST3 PE=2
g1948.t1	Q9FMX3	STP11_ARATH Sugar transport protein 11	OS=Arabidopsis thaliana OX=3702 GN=STP11 PE=1
g1948.t1	A0A0H2VG78	GLCP_STAES Glucose transporter GlcP	OS=Staphylococcus epidermidis (strain ATCC 12228 / FDA PCI 1200) OX=176280 GN=glcP PE=1
g1948.t1	P39924	HXT13_YEAST Hexose transporter HXT13	OS=Saccharomyces cerevisiae (strain ATCC 204508 / S288c) OX=559292 GN=HXT13 PE=1
g1948.t1	Q9SBA7	STP8_ARATH Sugar transport protein 8	OS=Arabidopsis thaliana OX=3702 GN=STP8 PE=2
g1948.t1	P53631	HXT17_YEAST Hexose transporter HXT17	OS=Saccharomyces cerevisiae (strain ATCC 204508 / S288c) OX=559292 GN=HXT17 PE=3
g1948.t1	Q41144	STC_RICCO Sugar carrier protein C	OS=Ricinus communis OX=3988 GN=STC PE=2
g1948.t1	P15686	HUP1_PARKE H(+)/hexose cotransporter 1	OS=Parachlorella kessleri OX=3074 GN=HUP1 PE=2
g1948.t1	P54854	HXT15_YEAST Hexose transporter HXT15	OS=Saccharomyces cerevisiae (strain ATCC 204508 / S288c) OX=559292 GN=HXT15 PE=1
g1948.t1	P47185	HXT16_YEAST Hexose transporter HXT16	OS=Saccharomyces cerevisiae (strain ATCC 204508 / S288c) OX=559292 GN=HXT16 PE=3
g1948.t1	O65413	STP12_ARATH Sugar transport protein 12	OS=Arabidopsis thaliana OX=3702 GN=STP12 PE=2
g1948.t1	Q9SFG0	STP6_ARATH Sugar transport protein 6	OS=Arabidopsis thaliana OX=3702 GN=STP6 PE=1
g1948.t1	Q6ZKF0	MST5_ORYSJ Sugar transport protein MST5	OS=Oryza sativa subsp. japonica OX=39947 GN=MST5 PE=2
g1948.t1	P23586	STP1_ARATH Sugar transport protein 1	OS=Arabidopsis thaliana OX=3702 GN=STP1 PE=1
g1948.t1	Q94EC4	MST8_ORYSJ Sugar transport protein MST8	OS=Oryza sativa subsp. japonica OX=39947 GN=MST8 PE=2
g1948.t1	Q94EC3	MST7_ORYSJ Sugar transport protein MST7	OS=Oryza sativa subsp. japonica OX=39947 GN=MST7 PE=2
g8887.t1	Q9USY2	YOW4_SCHPO Uncharacterized RNA-binding protein C1861.04c	OS=Schizosaccharomyces pombe (strain 972 / ATCC 24843) OX=284812 GN=SPBC1861.04c PE=4
g8887.t1	Q17430	SART3_CAEEL Nuclear RNA-binding protein sart-3	OS=Caenorhabditis elegans OX=6239 GN=sart-3 PE=1
g3948.t1	P20261	LIP1_DIURU Lipase 1	OS=Diutina rugosa OX=5481 GN=LIP1 PE=1
g3948.t1	P32949	LIP5_DIURU Lipase 5	OS=Diutina rugosa OX=5481 GN=LIP5 PE=3
g3948.t1	P32946	LIP2_DIURU Lipase 2	OS=Diutina rugosa OX=5481 GN=LIP2 PE=1
g3948.t1	P32947	LIP3_DIURU Lipase 3	OS=Diutina rugosa OX=5481 GN=LIP3 PE=1
g3948.t1	P21836	ACES_MOUSE Acetylcholinesterase	OS=Mus musculus OX=10090 GN=Ache PE=1
g3948.t1	P37136	ACES_RAT Acetylcholinesterase	OS=Rattus norvegicus OX=10116 GN=Ache PE=2
g3948.t1	D4B1N9	LIP3_ARTBC Probable secreted lipase ARB_02369	OS=Arthroderma benhamiae (strain ATCC MYA-4681 / CBS 112371) OX=663331 GN=ARB_02369 PE=1
g3948.t1	Q29499	ACES_RABIT Acetylcholinesterase (Fragment)	OS=Oryctolagus cuniculus OX=9986 GN=ACHE PE=2
g3948.t1	P23795	ACES_BOVIN Acetylcholinesterase	OS=Bos taurus OX=9913 GN=ACHE PE=1
g3948.t1	P22303	ACES_HUMAN Acetylcholinesterase	OS=Homo sapiens OX=9606 GN=ACHE PE=1
g3948.t1	Q92035	ACES_BUNFA Acetylcholinesterase	OS=Bungarus fasciatus OX=8613 GN=ACHE PE=1
g3948.t1	O62763	ACES_FELCA Acetylcholinesterase	OS=Felis catus OX=9685 GN=ACHE PE=3
g3948.t1	P79066	LIP1_GEOFE Lipase 1	OS=Geotrichum fermentans OX=44066 GN=LIP1 PE=1
g3948.t1	P06276	CHLE_HUMAN Cholinesterase	OS=Homo sapiens OX=9606 GN=BCHE PE=1
g3948.t1	P17573	LIP1_GEOCN Lipase 1	OS=Geotrichum candidum OX=1173061 GN=LIP1 PE=1
g3948.t1	O62760	CHLE_FELCA Cholinesterase	OS=Felis catus OX=9685 GN=BCHE PE=2
g3948.t1	P81908	CHLE_HORSE Cholinesterase	OS=Equus caballus OX=9796 GN=BCHE PE=1
g3948.t1	P22394	LIP2_GEOCN Lipase 2	OS=Geotrichum candidum OX=1173061 GN=LIP2 PE=1
g3948.t1	P21927	CHLE_RABIT Cholinesterase	OS=Oryctolagus cuniculus OX=9986 GN=BCHE PE=2
g3948.t1	O62761	CHLE_PANTT Cholinesterase	OS=Panthera tigris tigris OX=74535 GN=BCHE PE=2
g3948.t1	P04058	ACES_TETCF Acetylcholinesterase	OS=Tetronarce californica OX=7787 GN=ache PE=1
g3948.t1	P07692	ACES_TORMA Acetylcholinesterase	OS=Torpedo marmorata OX=7788 GN=ache PE=1
g3948.t1	Q03311	CHLE_MOUSE Cholinesterase	OS=Mus musculus OX=10090 GN=Bche PE=1
g3948.t1	P37967	PNBA_BACSU Para-nitrobenzyl esterase	OS=Bacillus subtilis (strain 168) OX=224308 GN=pnbA PE=1
g3948.t1	P32749	CHLE_BOVIN Cholinesterase	OS=Bos taurus OX=9913 GN=BCHE PE=2
g8874.t1	P40341	YTA12_YEAST Mitochondrial respiratory chain complexes assembly protein YTA12	OS=Saccharomyces cerevisiae (strain ATCC 204508 / S288c) OX=559292 GN=YTA12 PE=1
g8874.t1	Q9HGM3	YTA12_SCHPO Mitochondrial respiratory chain complexes assembly protein rca1	OS=Schizosaccharomyces pombe (strain 972 / ATCC 24843) OX=284812 GN=yta12 PE=3
g8874.t1	P39925	AFG3_YEAST Mitochondrial respiratory chain complexes assembly protein AFG3	OS=Saccharomyces cerevisiae (strain ATCC 204508 / S288c) OX=559292 GN=AFG3 PE=1
g8874.t1	Q2KJI7	AFG32_BOVIN AFG3-like protein 2	OS=Bos taurus OX=9913 GN=AFG3L2 PE=2
g8874.t1	Q0DHL4	FTSH8_ORYSJ ATP-dependent zinc metalloprotease FTSH 8 mitochondrial	OS=Oryza sativa subsp. japonica OX=39947 GN=FTSH8 PE=3
g8874.t1	Q9Y4W6	AFG32_HUMAN AFG3-like protein 2	OS=Homo sapiens OX=9606 GN=AFG3L2 PE=1
g8874.t1	Q8JZQ2	AFG32_MOUSE AFG3-like protein 2	OS=Mus musculus OX=10090 GN=Afg3l2 PE=1
g8874.t1	Q84WU8	FTSH3_ARATH ATP-dependent zinc metalloprotease FTSH 3 mitochondrial	OS=Arabidopsis thaliana OX=3702 GN=FTSH3 PE=1
g8874.t1	Q8S2A7	FTSH3_ORYSJ ATP-dependent zinc metalloprotease FTSH 3 mitochondrial	OS=Oryza sativa subsp. japonica OX=39947 GN=FTSH3 PE=2
g8874.t1	Q8VZI8	FTSHA_ARATH ATP-dependent zinc metalloprotease FTSH 10 mitochondrial	OS=Arabidopsis thaliana OX=3702 GN=FTSH10 PE=1
g8874.t1	Q920A7	AFG31_MOUSE AFG3-like protein 1	OS=Mus musculus OX=10090 GN=Afg3l1 PE=1
g8874.t1	Q9N3T5	AFG3_CAEEL AFG3-like protein spg-7	OS=Caenorhabditis elegans OX=6239 GN=spg-7 PE=3
g8874.t1	D0MGU8	FTSH_RHOM4 ATP-dependent zinc metalloprotease FtsH	OS=Rhodothermus marinus (strain ATCC 43812 / DSM 4252 / R-10) OX=518766 GN=ftsH PE=3
g8874.t1	A6LD25	FTSH_PARD8 ATP-dependent zinc metalloprotease FtsH	OS=Parabacteroides distasonis (strain ATCC 8503 / DSM 20701 / CIP 104284 / JCM 5825 / NCTC 11152) OX=435591 GN=ftsH PE=3
g8874.t1	Q3B6R3	FTSH_PELLD ATP-dependent zinc metalloprotease FtsH	OS=Pelodictyon luteolum (strain DSM 273 / 2530) OX=319225 GN=ftsH PE=3
g8874.t1	P73437	FTSH4_SYNY3 ATP-dependent zinc metalloprotease FtsH 4	OS=Synechocystis sp. (strain PCC 6803 / Kazusa) OX=1111708 GN=ftsH4 PE=2
g8874.t1	B2UE66	FTSH_RALPJ ATP-dependent zinc metalloprotease FtsH	OS=Ralstonia pickettii (strain 12J) OX=402626 GN=ftsH PE=3
g8874.t1	Q3ULF4	SPG7_MOUSE Paraplegin	OS=Mus musculus OX=10090 GN=Spg7 PE=1
g8874.t1	P94304	FTSH_ALKPO ATP-dependent zinc metalloprotease FtsH	OS=Alkalihalobacillus pseudofirmus (strain ATCC BAA-2126 / JCM 17055 / OF4) OX=398511 GN=ftsH PE=3
g8874.t1	Q9UQ90	SPG7_HUMAN Paraplegin	OS=Homo sapiens OX=9606 GN=SPG7 PE=1
g8874.t1	Q7TT47	SPG7_RAT Paraplegin	OS=Rattus norvegicus OX=10116 GN=Spg7 PE=2
g8874.t1	A0LN68	FTSH_SYNFM ATP-dependent zinc metalloprotease FtsH	OS=Syntrophobacter fumaroxidans (strain DSM 10017 / MPOB) OX=335543 GN=ftsH PE=3
g8874.t1	B7J0N5	FTSH_BORBZ ATP-dependent zinc metalloprotease FtsH	OS=Borrelia burgdorferi (strain ZS7) OX=445985 GN=ftsH PE=3
g8874.t1	A9BJK3	FTSH3_PETMO ATP-dependent zinc metalloprotease FtsH 3	OS=Petrotoga mobilis (strain DSM 10674 / SJ95) OX=403833 GN=ftsH3 PE=3
g8874.t1	Q67JH0	FTSH3_SYMTH ATP-dependent zinc metalloprotease FtsH 3	OS=Symbiobacterium thermophilum (strain T / IAM 14863) OX=292459 GN=ftsH3 PE=3
g434.t1	Q00808	HETE1_PODAS Vegetative incompatibility protein HET-E-1	OS=Podospora anserina OX=2587412 GN=HET-E1 PE=4
g9962.t1	Q9HDX2	YKN3_SCHPO Uncharacterized lactate 2-monooxygenase PB1A11.03	OS=Schizosaccharomyces pombe (strain 972 / ATCC 24843) OX=284812 GN=SPAPB1A11.03 PE=3
g9962.t1	Q9UJM8	HAOX1_HUMAN Hydroxyacid oxidase 1	OS=Homo sapiens OX=9606 GN=HAO1 PE=1
g9962.t1	Q9WU19	HAOX1_MOUSE Hydroxyacid oxidase 1	OS=Mus musculus OX=10090 GN=Hao1 PE=1
g9962.t1	Q9LJH5	GLO4_ARATH Peroxisomal (S)-2-hydroxy-acid oxidase GLO4	OS=Arabidopsis thaliana OX=3702 GN=GLO4 PE=2
g9962.t1	Q24JJ8	GLO3_ARATH Peroxisomal (S)-2-hydroxy-acid oxidase GLO3	OS=Arabidopsis thaliana OX=3702 GN=GLO3 PE=2
g9962.t1	Q4V0H2	LLDD_XANC8 L-lactate dehydrogenase	OS=Xanthomonas campestris pv. campestris (strain 8004) OX=314565 GN=lldD PE=3
g9962.t1	Q8PE75	LLDD_XANCP L-lactate dehydrogenase	OS=Xanthomonas campestris pv. campestris (strain ATCC 33913 / DSM 3586 / NCPPB 528 / LMG 568 / P 25) OX=190485 GN=lldD PE=3
g9962.t1	B0RLM2	LLDD_XANCB L-lactate dehydrogenase	OS=Xanthomonas campestris pv. campestris (strain B100) OX=509169 GN=lldD PE=3
g9962.t1	B2FIJ0	LLDD_STRMK L-lactate dehydrogenase	OS=Stenotrophomonas maltophilia (strain K279a) OX=522373 GN=lldD PE=3
g9962.t1	B4SMK1	LLDD_STRM5 L-lactate dehydrogenase	OS=Stenotrophomonas maltophilia (strain R551-3) OX=391008 GN=lldD PE=3
g9962.t1	Q8PR33	LLDD_XANAC L-lactate dehydrogenase	OS=Xanthomonas axonopodis pv. citri (strain 306) OX=190486 GN=lldD PE=3
g9962.t1	Q87G18	LLDD_VIBPA L-lactate dehydrogenase	OS=Vibrio parahaemolyticus serotype O3:K6 (strain RIMD 2210633) OX=223926 GN=lldD PE=3
g9962.t1	A6VCM8	LLDD_PSEA7 L-lactate dehydrogenase	OS=Pseudomonas aeruginosa (strain PA7) OX=381754 GN=lldD PE=3
g9962.t1	Q6DAY3	LLDD_PECAS L-lactate dehydrogenase	OS=Pectobacterium atrosepticum (strain SCRI 1043 / ATCC BAA-672) OX=218491 GN=lldD PE=3
g9962.t1	Q3BZH2	LLDD_XANC5 L-lactate dehydrogenase	OS=Xanthomonas campestris pv. vesicatoria (strain 85-10) OX=316273 GN=lldD PE=3
g9962.t1	B7V1I3	LLDD_PSEA8 L-lactate dehydrogenase	OS=Pseudomonas aeruginosa (strain LESB58) OX=557722 GN=lldD PE=3
g9962.t1	Q9HV37	LLDD_PSEAE L-lactate dehydrogenase	OS=Pseudomonas aeruginosa (strain ATCC 15692 / DSM 22644 / CIP 104116 / JCM 14847 / LMG 12228 / 1C / PRS 101 / PAO1) OX=208964 GN=lldD PE=3
g9962.t1	Q02FQ1	LLDD_PSEAB L-lactate dehydrogenase	OS=Pseudomonas aeruginosa (strain UCBPP-PA14) OX=208963 GN=lldD PE=3
g9962.t1	Q2P9K0	LLDD_XANOM L-lactate dehydrogenase	OS=Xanthomonas oryzae pv. oryzae (strain MAFF 311018) OX=342109 GN=lldD PE=3
g9962.t1	B2SUY3	LLDD_XANOP L-lactate dehydrogenase	OS=Xanthomonas oryzae pv. oryzae (strain PXO99A) OX=360094 GN=lldD PE=3
g9962.t1	Q5H6Z4	LLDD_XANOR L-lactate dehydrogenase	OS=Xanthomonas oryzae pv. oryzae (strain KACC10331 / KXO85) OX=291331 GN=lldD PE=3
g9962.t1	Q07523	HAOX2_RAT Hydroxyacid oxidase 2	OS=Rattus norvegicus OX=10116 GN=Hao2 PE=1
g9962.t1	Q9KKW6	LLDD_VIBCH L-lactate dehydrogenase	OS=Vibrio cholerae serotype O1 (strain ATCC 39315 / El Tor Inaba N16961) OX=243277 GN=lldD PE=3
g9962.t1	C3LWP7	LLDD_VIBCM L-lactate dehydrogenase	OS=Vibrio cholerae serotype O1 (strain M66-2) OX=579112 GN=lldD PE=3
g9962.t1	Q1IF69	LLDD_PSEE4 L-lactate dehydrogenase	OS=Pseudomonas entomophila (strain L48) OX=384676 GN=lldD PE=3
g9043.t1	Q10105	GCN1_SCHPO eIF-2-alpha kinase activator gcn1	OS=Schizosaccharomyces pombe (strain 972 / ATCC 24843) OX=284812 GN=gcn1 PE=3
g9043.t1	P33892	GCN1_YEAST eIF-2-alpha kinase activator GCN1	OS=Saccharomyces cerevisiae (strain ATCC 204508 / S288c) OX=559292 GN=GCN1 PE=1
g9043.t1	Q92616	GCN1_HUMAN eIF-2-alpha kinase activator GCN1	OS=Homo sapiens OX=9606 GN=GCN1 PE=1
g9043.t1	E9PVA8	GCN1_MOUSE eIF-2-alpha kinase activator GCN1	OS=Mus musculus OX=10090 GN=Gcn1 PE=1
g9043.t1	F4I893	ILA_ARATH Protein ILITYHIA	OS=Arabidopsis thaliana OX=3702 GN=ILA PE=1
g9043.t1	Q54WR2	GCN1_DICDI eIF-2-alpha kinase activator GCN1	OS=Dictyostelium discoideum OX=44689 GN=gcn1 PE=3
g9043.t1	O94489	EF3_SCHPO Elongation factor 3	OS=Schizosaccharomyces pombe (strain 972 / ATCC 24843) OX=284812 GN=tef3 PE=1
g5949.t1	O13755	OSM1_SCHPO Fumarate reductase	OS=Schizosaccharomyces pombe (strain 972 / ATCC 24843) OX=284812 GN=osm1 PE=3
g5949.t1	P21375	OSM1_YEAST Fumarate reductase 2	OS=Saccharomyces cerevisiae (strain ATCC 204508 / S288c) OX=559292 GN=OSM1 PE=1
g5949.t1	P32614	FRDS_YEAST Fumarate reductase 1	OS=Saccharomyces cerevisiae (strain ATCC 204508 / S288c) OX=559292 GN=FRD1 PE=1
g5949.t1	B5XRB0	FRD_KLEP3 NADH:fumarate oxidoreductase	OS=Klebsiella pneumoniae (strain 342) OX=507522 GN=KPK_2907 PE=1
g5949.t1	Q9Z4P0	FRD2_SHEFN Fumarate reductase flavoprotein subunit	OS=Shewanella frigidimarina (strain NCIMB 400) OX=318167 GN=ifcA PE=1
g5949.t1	P83223	FRDA_SHEON Fumarate reductase flavoprotein subunit	OS=Shewanella oneidensis (strain MR-1) OX=211586 GN=SO_0970 PE=1
g5949.t1	Q07WU7	FRDA_SHEFN Fumarate reductase flavoprotein subunit	OS=Shewanella frigidimarina (strain NCIMB 400) OX=318167 GN=fccA PE=1
g5949.t1	P0C278	FRDA_SHEFR Fumarate reductase flavoprotein subunit	OS=Shewanella frigidimarina OX=56812 GN=fccA PE=1
g5949.t1	C8WLE3	URDA_EGGLE Urocanate reductase	OS=Eggerthella lenta (strain ATCC 25559 / DSM 2243 / CCUG 17323 / JCM 9979 / KCTC 3265 / NCTC 11813 / VPI 0255 / 1899 B) OX=479437 GN=urdA PE=1
g5949.t1	F9UNH3	URDA_LACPL Urocanate reductase	OS=Lactobacillus plantarum (strain ATCC BAA-793 / NCIMB 8826 / WCFS1) OX=220668 GN=urdA PE=1
g5949.t1	Q8DW88	URDA_STRMU Urocanate reductase	OS=Streptococcus mutans serotype c (strain ATCC 700610 / UA159) OX=210007 GN=urdA PE=1
g5949.t1	F8DIF2	URDA_STREP Urocanate reductase	OS=Streptococcus parasanguinis (strain ATCC 15912 / DSM 6778 / CIP 104372 / LMG 14537) OX=760570 GN=urdA PE=1
g5949.t1	Q60356	Y033_METJA Uncharacterized FAD-dependent oxidoreductase MJ0033	OS=Methanocaldococcus jannaschii (strain ATCC 43067 / DSM 2661 / JAL-1 / JCM 10045 / NBRC 100440) OX=243232 GN=MJ0033 PE=3
g5949.t1	P44894	FRDA_HAEIN Fumarate reductase flavoprotein subunit	OS=Haemophilus influenzae (strain ATCC 51907 / DSM 11121 / KW20 / Rd) OX=71421 GN=frdA PE=3
g5949.t1	O66973	NADB_AQUAE L-aspartate oxidase	OS=Aquifex aeolicus (strain VF5) OX=224324 GN=nadB PE=3
g5949.t1	D9PU00	TFRA_METTM Fumarate reductase (CoM/CoB) subunit A	OS=Methanothermobacter marburgensis (strain ATCC BAA-927 / DSM 2133 / JCM 14651 / NBRC 100331 / OCM 82 / Marburg) OX=79929 GN=tfrA PE=1
g5949.t1	P38032	NADB_BACSU L-aspartate oxidase	OS=Bacillus subtilis (strain 168) OX=224308 GN=nadB PE=3
g5949.t1	Q8ZQU3	SDHA_SALTY Succinate dehydrogenase flavoprotein subunit	OS=Salmonella typhimurium (strain LT2 / SGSC1412 / ATCC 700720) OX=99287 GN=sdhA PE=3
g5949.t1	P0AC43	SDHA_ECO57 Succinate dehydrogenase flavoprotein subunit	OS=Escherichia coli O157:H7 OX=83334 GN=sdhA PE=3
g5949.t1	P0AC42	SDHA_ECOL6 Succinate dehydrogenase flavoprotein subunit	OS=Escherichia coli O6:H1 (strain CFT073 / ATCC 700928 / UPEC) OX=199310 GN=sdhA PE=3
g5949.t1	P0AC41	SDHA_ECOLI Succinate dehydrogenase flavoprotein subunit	OS=Escherichia coli (strain K12) OX=83333 GN=sdhA PE=1
g5949.t1	G4V4G6	SDHA_SERS3 Succinate dehydrogenase flavoprotein subunit	OS=Serratia sp. (strain ATCC 39006) OX=104623 GN=sdhA PE=1
g5949.t1	Q9PC57	NADB_XYLFA L-aspartate oxidase	OS=Xylella fastidiosa (strain 9a5c) OX=160492 GN=nadB PE=3
g5949.t1	Q87D19	NADB_XYLFT L-aspartate oxidase	OS=Xylella fastidiosa (strain Temecula1 / ATCC 700964) OX=183190 GN=nadB PE=3
g5949.t1	P49100	CYB5_ORYSJ Cytochrome b5	OS=Oryza sativa subsp. japonica OX=39947 GN=Os05g0108800 PE=2
g7832.t1	P53659	VA0D_NEUCR V-type proton ATPase subunit d	OS=Neurospora crassa (strain ATCC 24698 / 74-OR23-1A / CBS 708.71 / DSM 1257 / FGSC 987) OX=367110 GN=vma-6 PE=3
g7832.t1	O13753	VA0D_SCHPO V-type proton ATPase subunit d	OS=Schizosaccharomyces pombe (strain 972 / ATCC 24843) OX=284812 GN=vma6 PE=3
g7832.t1	P32366	VA0D_YEAST V-type proton ATPase subunit d	OS=Saccharomyces cerevisiae (strain ATCC 204508 / S288c) OX=559292 GN=VMA6 PE=1
g7832.t1	P54641	VA0D_DICDI V-type proton ATPase subunit d	OS=Dictyostelium discoideum OX=44689 GN=vatD-1 PE=1
g7832.t1	Q6PGV1	VA0D1_DANRE V-type proton ATPase subunit d 1	OS=Danio rerio OX=7955 GN=atp6v0d1 PE=1
g7832.t1	Q9W4P5	VA0D1_DROME V-type proton ATPase subunit d 1	OS=Drosophila melanogaster OX=7227 GN=VhaAC39-1 PE=2
g7832.t1	P51863	VA0D1_MOUSE V-type proton ATPase subunit d 1	OS=Mus musculus OX=10090 GN=Atp6v0d1 PE=1
g7832.t1	Q5ZHL0	VA0D2_CHICK V-type proton ATPase subunit d 2	OS=Gallus gallus OX=9031 GN=ATP6V0D2 PE=2
g7832.t1	P61420	VA0D1_BOVIN V-type proton ATPase subunit d 1	OS=Bos taurus OX=9913 GN=ATP6V0D1 PE=1
g7832.t1	P61421	VA0D1_HUMAN V-type proton ATPase subunit d 1	OS=Homo sapiens OX=9606 GN=ATP6V0D1 PE=1
g7832.t1	Q5R6I1	VA0D1_PONAB V-type proton ATPase subunit d 1	OS=Pongo abelii OX=9601 GN=ATP6V0D1 PE=2
g7832.t1	Q25531	VA0D_MANSE V-type proton ATPase subunit d	OS=Manduca sexta OX=7130 PE=2
g7832.t1	Q9LHA4	VA0D2_ARATH V-type proton ATPase subunit d2	OS=Arabidopsis thaliana OX=3702 GN=VHA-d2 PE=2
g7832.t1	Q9LJI5	VA0D1_ARATH V-type proton ATPase subunit d1	OS=Arabidopsis thaliana OX=3702 GN=VHA-d1 PE=1
g7832.t1	Q6P335	VA0D2_XENTR V-type proton ATPase subunit d 2	OS=Xenopus tropicalis OX=8364 GN=atp6v0d2 PE=2
g7832.t1	Q8RU33	VA0D_ORYSJ Probable V-type proton ATPase subunit d	OS=Oryza sativa subsp. japonica OX=39947 GN=Os01g0587000 PE=2
g7832.t1	Q8N8Y2	VA0D2_HUMAN V-type proton ATPase subunit d 2	OS=Homo sapiens OX=9606 GN=ATP6V0D2 PE=1
g7832.t1	Q5FVL0	VA0D2_RAT V-type proton ATPase subunit d 2	OS=Rattus norvegicus OX=10116 GN=Atp6v0d2 PE=2
g7832.t1	Q80SY3	VA0D2_MOUSE V-type proton ATPase subunit d 2	OS=Mus musculus OX=10090 GN=Atp6v0d2 PE=2
g7832.t1	Q5R7B7	VA0D2_PONAB V-type proton ATPase subunit d 2	OS=Pongo abelii OX=9601 GN=ATP6V0D2 PE=2
g7832.t1	Q2KJB6	VA0D2_BOVIN V-type proton ATPase subunit d 2	OS=Bos taurus OX=9913 GN=ATP6V0D2 PE=2
g7832.t1	Q9VCQ3	VA0D2_DROME Probable V-type proton ATPase subunit d 2	OS=Drosophila melanogaster OX=7227 GN=VhaAC39-2 PE=2
g3926.t1	Q2UDK7	BGLM_ASPOR Probable beta-glucosidase M	OS=Aspergillus oryzae (strain ATCC 42149 / RIB 40) OX=510516 GN=bglM PE=3
g3926.t1	B8N5S6	BGLM_ASPFN Probable beta-glucosidase M	OS=Aspergillus flavus (strain ATCC 200026 / FGSC A1120 / NRRL 3357 / JCM 12722 / SRRC 167) OX=332952 GN=bglM PE=3
g3926.t1	A5ABF5	BGLM_ASPNC Probable beta-glucosidase M	OS=Aspergillus niger (strain CBS 513.88 / FGSC A1513) OX=425011 GN=bglM PE=3
g3926.t1	Q0C7L4	BGLM_ASPTN Probable beta-glucosidase M	OS=Aspergillus terreus (strain NIH 2624 / FGSC A1156) OX=341663 GN=bglM PE=3
g3926.t1	A1D122	BGLM_NEOFI Probable beta-glucosidase M	OS=Neosartorya fischeri (strain ATCC 1020 / DSM 3700 / CBS 544.65 / FGSC A1164 / JCM 1740 / NRRL 181 / WB 181) OX=331117 GN=bglM PE=3
g3926.t1	Q4WR62	BGLM_ASPFU Probable beta-glucosidase M	OS=Neosartorya fumigata (strain ATCC MYA-4609 / Af293 / CBS 101355 / FGSC A1100) OX=330879 GN=bglM PE=3
g3926.t1	B0XPB8	BGLM_ASPFC Probable beta-glucosidase M	OS=Neosartorya fumigata (strain CEA10 / CBS 144.89 / FGSC A1163) OX=451804 GN=bglM PE=3
g3926.t1	Q5AWD4	BGLM_EMENI Probable beta-glucosidase M	OS=Emericella nidulans (strain FGSC A4 / ATCC 38163 / CBS 112.46 / NRRL 194 / M139) OX=227321 GN=bglM PE=3
g3926.t1	G4N7Z0	CEL3B_MAGO7 Beta-glucosidase cel3A	OS=Magnaporthe oryzae (strain 70-15 / ATCC MYA-4617 / FGSC 8958) OX=242507 GN=cel3B PE=1
g3926.t1	B8NMR5	BGLG_ASPFN Probable beta-glucosidase G	OS=Aspergillus flavus (strain ATCC 200026 / FGSC A1120 / NRRL 3357 / JCM 12722 / SRRC 167) OX=332952 GN=bglG PE=3
g3926.t1	Q2U325	BGLG_ASPOR Probable beta-glucosidase G	OS=Aspergillus oryzae (strain ATCC 42149 / RIB 40) OX=510516 GN=bglG PE=3
g3926.t1	Q5B0F4	BGLG_EMENI Probable beta-glucosidase G	OS=Emericella nidulans (strain FGSC A4 / ATCC 38163 / CBS 112.46 / NRRL 194 / M139) OX=227321 GN=bglG PE=3
g3926.t1	A1DC16	BGLG_NEOFI Probable beta-glucosidase G	OS=Neosartorya fischeri (strain ATCC 1020 / DSM 3700 / CBS 544.65 / FGSC A1164 / JCM 1740 / NRRL 181 / WB 181) OX=331117 GN=bglG PE=3
g3926.t1	Q0CUC1	BGLG_ASPTN Probable beta-glucosidase G	OS=Aspergillus terreus (strain NIH 2624 / FGSC A1156) OX=341663 GN=bglG PE=3
g3926.t1	P48825	BGL1_ASPAC Beta-glucosidase 1	OS=Aspergillus aculeatus OX=5053 PE=1
g3926.t1	B0YB65	BGLL_ASPFC Probable beta-glucosidase L	OS=Neosartorya fumigata (strain CEA10 / CBS 144.89 / FGSC A1163) OX=451804 GN=bglL PE=3
g3926.t1	Q4WGT3	BGLL_ASPFU Probable beta-glucosidase L	OS=Neosartorya fumigata (strain ATCC MYA-4609 / Af293 / CBS 101355 / FGSC A1100) OX=330879 GN=bglL PE=3
g3926.t1	A1DCV5	BGLL_NEOFI Probable beta-glucosidase L	OS=Neosartorya fischeri (strain ATCC 1020 / DSM 3700 / CBS 544.65 / FGSC A1164 / JCM 1740 / NRRL 181 / WB 181) OX=331117 GN=bglL PE=3
g3926.t1	Q5B5S8	BGLA_EMENI Probable beta-glucosidase A	OS=Emericella nidulans (strain FGSC A4 / ATCC 38163 / CBS 112.46 / NRRL 194 / M139) OX=227321 GN=bglA PE=3
g3926.t1	Q0CTD7	BGLA_ASPTN Probable beta-glucosidase A	OS=Aspergillus terreus (strain NIH 2624 / FGSC A1156) OX=341663 GN=bglA PE=3
g3926.t1	Q0CEF3	BGLL_ASPTN Probable beta-glucosidase L	OS=Aspergillus terreus (strain NIH 2624 / FGSC A1156) OX=341663 GN=bglL PE=3
g3926.t1	D0VKF5	BGLA_ASPTE Probable beta-glucosidase A	OS=Aspergillus terreus OX=33178 GN=bglA PE=2
g3926.t1	B8NRX2	BGLA_ASPFN Probable beta-glucosidase A	OS=Aspergillus flavus (strain ATCC 200026 / FGSC A1120 / NRRL 3357 / JCM 12722 / SRRC 167) OX=332952 GN=bglA PE=3
g3926.t1	Q2UUD6	BGLA_ASPOR Probable beta-glucosidase A	OS=Aspergillus oryzae (strain ATCC 42149 / RIB 40) OX=510516 GN=bglA PE=1
g3926.t1	A1CR85	BGLA_ASPCL Probable beta-glucosidase A	OS=Aspergillus clavatus (strain ATCC 1007 / CBS 513.65 / DSM 816 / NCTC 3887 / NRRL 1) OX=344612 GN=bglA PE=3
g9066.t1	Q9Y804	FAN1_SCHPO Fanconi-associated nuclease 1 homolog	OS=Schizosaccharomyces pombe (strain 972 / ATCC 24843) OX=284812 GN=SPBC146.06c PE=1
g9066.t1	Q1LWH4	FAN1_DANRE Fanconi-associated nuclease 1	OS=Danio rerio OX=7955 GN=fan1 PE=2
g9066.t1	Q5XVJ4	FAN1_ARATH Fanconi-associated nuclease 1 homolog	OS=Arabidopsis thaliana OX=3702 GN=FAN1 PE=2
g9066.t1	Q5SNL7	FAN1_ORYSJ Fanconi-associated nuclease 1 homolog	OS=Oryza sativa subsp. japonica OX=39947 GN=Os06g0171800 PE=3
g3839.t1	G5EI08	BAS2_MAGO7 Biotrophy-associated secreted protein 2	OS=Magnaporthe oryzae (strain 70-15 / ATCC MYA-4617 / FGSC 8958) OX=242507 GN=BAS2 PE=2
g10900.t1	O94580	WSS2_SCHPO DNA-dependent metalloprotease WSS1 homolog 2	OS=Schizosaccharomyces pombe (strain 972 / ATCC 24843) OX=284812 GN=wss2 PE=1
g10900.t1	P38838	WSS1_YEAST DNA-dependent metalloprotease WSS1	OS=Saccharomyces cerevisiae (strain ATCC 204508 / S288c) OX=559292 GN=WSS1 PE=1
g7602.t1	B4YQU1	FAH12_CLAPU Oleate hydroxylase FAH12	OS=Claviceps purpurea OX=5111 GN=FAH12 PE=1
g7602.t1	P59668	FAD12_MORIS Delta(12) fatty acid desaturase	OS=Mortierella isabellina OX=91625 PE=2
g7602.t1	Q9Y8H5	FAD12_MORAP Delta(12) fatty acid desaturase	OS=Mortierella alpina OX=64518 PE=1
g7602.t1	Q84VT2	FAD12_PUNGR Delta(12)-acyl-lipid-desaturase	OS=Punica granatum OX=22663 GN=FAD12 PE=2
g7602.t1	Q9SCG2	FAD2B_CALOF Delta(12) fatty acid desaturase DES8.11	OS=Calendula officinalis OX=41496 GN=DES8.11 PE=2
g7602.t1	Q84UB9	FAD12_TRIKI Delta(12)-oleate desaturase	OS=Trichosanthes kirilowii OX=3677 GN=FAD2 PE=2
g7602.t1	Q41131	FAH12_RICCO Oleate hydroxylase FAH12	OS=Ricinus communis OX=3988 GN=FAH12 PE=1
g7602.t1	Q8GZC3	FAD2_VERFO Delta(12)-fatty-acid desaturase FAD2	OS=Vernicia fordii OX=73154 GN=FAD2 PE=1
g7602.t1	P48630	FD6E1_SOYBN Omega-6 fatty acid desaturase endoplasmic reticulum isozyme 1	OS=Glycine max OX=3847 GN=FAD2-1 PE=2
g7602.t1	P48631	FD6E2_SOYBN Omega-6 fatty acid desaturase endoplasmic reticulum isozyme 2	OS=Glycine max OX=3847 GN=FAD2-2 PE=2
g7602.t1	Q6RS95	FAD21_DIMSI Acyl-lipid (9+3)-(E)-desaturase	OS=Dimorphotheca sinuata OX=112408 PE=1
g7602.t1	A3F5L3	DES2_SORBI Fatty acid desaturase DES2	OS=Sorghum bicolor OX=4558 GN=DES2 PE=2
g7602.t1	P46313	FAD6E_ARATH Delta(12)-fatty-acid desaturase	OS=Arabidopsis thaliana OX=3702 GN=FAD2 PE=1
g7602.t1	Q9AT72	FAD2_CALOF Delta(12) fatty acid desaturase FAD2	OS=Calendula officinalis OX=41496 GN=FAD2 PE=2
g7602.t1	Q9SP61	FADX_MOMCH Delta(12) acyl-lipid conjugase (11E 13E-forming)	OS=Momordica charantia OX=3673 GN=FADX PE=1
g7602.t1	Q39287	FAD6E_BRAJU Omega-6 fatty acid desaturase endoplasmic reticulum	OS=Brassica juncea OX=3707 PE=2
g7602.t1	Q84UB8	FADX_PUNGR Bifunctional fatty acid conjugase/Delta(12)-oleate desaturase	OS=Punica granatum OX=22663 GN=FADX PE=1
g7602.t1	Q84UC0	FADX_TRIKI Bifunctional fatty acid conjugase/Delta(12)-oleate desaturase	OS=Trichosanthes kirilowii OX=3677 GN=FAC PE=2
g7602.t1	Q8GZC2	FADX_VERFO Bifunctional desaturase/conjugase FADX	OS=Vernicia fordii OX=73154 PE=1
g7602.t1	O81931	FAD12_CREAL Delta(12) fatty acid dehydrogenase	OS=Crepis alpina OX=72610 PE=1
g7602.t1	Q9SP62	FADX_IMPBA Delta(12) acyl-lipid conjugase (11E 13E-forming)	OS=Impatiens balsamina OX=63779 GN=FADX PE=1
g7602.t1	Q56VS4	FAD3C_HELAN sn-2 acyl-lipid omega-3 desaturase (ferredoxin) chloroplastic	OS=Helianthus annuus OX=4232 GN=FAD7 PE=1
g7602.t1	P48621	FAD3C_SOYBN Omega-3 fatty acid desaturase chloroplastic	OS=Glycine max OX=3847 GN=FAD7 PE=2
g7602.t1	Q594P3	DES3_SORBI Fatty acid desaturase DES3	OS=Sorghum bicolor OX=4558 GN=DES3 PE=1
g7602.t1	P48620	FAD3C_SESIN Omega-3 fatty acid desaturase chloroplastic	OS=Sesamum indicum OX=4182 GN=FAD7 PE=2
g9404.t1	A0A1J0HSR1	IACI_PESFW Transcription factor iacI	OS=Pestalotiopsis fici (strain W106-1 / CGMCC3.15140) OX=1229662 GN=iacI PE=1
g9404.t2	A0A1J0HSR1	IACI_PESFW Transcription factor iacI	OS=Pestalotiopsis fici (strain W106-1 / CGMCC3.15140) OX=1229662 GN=iacI PE=1
g3260.t1	P29141	SUBV_BACSU Minor extracellular protease vpr	OS=Bacillus subtilis (strain 168) OX=224308 GN=vpr PE=1
g3260.t1	P00782	SUBT_BACAM Subtilisin BPN'	OS=Bacillus amyloliquefaciens OX=1390 GN=apr PE=1
g3260.t1	P00783	SUBT_BACSA Subtilisin amylosacchariticus	OS=Bacillus subtilis subsp. amylosacchariticus OX=1483 GN=apr PE=1
g3260.t1	P29142	SUBT_GEOSE Subtilisin J	OS=Geobacillus stearothermophilus OX=1422 GN=aprJ PE=3
g3260.t1	P35835	SUBN_BACNA Subtilisin NAT	OS=Bacillus subtilis subsp. natto OX=86029 GN=aprN PE=1
g3260.t1	P04189	SUBT_BACSU Subtilisin E	OS=Bacillus subtilis (strain 168) OX=224308 GN=aprE PE=1
g3260.t1	P00780	SUBC_BACLI Subtilisin Carlsberg	OS=Bacillus licheniformis OX=1402 GN=subC PE=1
g3260.t1	P07518	SUBT_BACPU Subtilisin	OS=Bacillus pumilus OX=1408 GN=apr PE=1
g3260.t1	Q45670	THES_BACSJ Thermophilic serine proteinase	OS=Bacillus sp. (strain AK1) OX=268807 PE=1
g3260.t1	P00781	SUBD_BACLI Subtilisin DY	OS=Bacillus licheniformis OX=1402 GN=apr PE=1
g3260.t1	P27693	ELYA_ALKAL Alkaline protease	OS=Alkalihalobacillus alcalophilus OX=1445 PE=1
g3260.t1	P41362	ELYA_ALKCL Alkaline protease	OS=Alkalihalobacillus clausii OX=79880 PE=1
g3260.t1	Q99405	PRTM_BACSK M-protease	OS=Bacillus clausii (strain KSM-K16) OX=66692 GN=aprE PE=1
g3260.t1	P29600	SUBS_LEDLE Subtilisin Savinase	OS=Lederbergia lentus OX=1467 PE=1
g3260.t1	P29599	SUBB_LEDLE Subtilisin BL	OS=Lederbergia lentus OX=1467 PE=1
g3260.t1	P41363	ELYA_BACHD Thermostable alkaline protease	OS=Bacillus halodurans (strain ATCC BAA-125 / DSM 18197 / FERM 7344 / JCM 9153 / C-125) OX=272558 GN=BH0855 PE=1
g3260.t1	P11018	ISP1_BACSU Major intracellular serine protease	OS=Bacillus subtilis (strain 168) OX=224308 GN=isp PE=1
g3260.t1	Q8GWX9	SBT3G_ARATH Subtilisin-like protease SBT3.16	OS=Arabidopsis thaliana OX=3702 GN=SBT3.16 PE=2
g3260.t1	Q8GUK4	SBT3D_ARATH Subtilisin-like protease SBT3.13	OS=Arabidopsis thaliana OX=3702 GN=SBT3.13 PE=2
g3260.t1	F4JJH4	SBT31_ARATH Subtilisin-like protease SBT3.1	OS=Arabidopsis thaliana OX=3702 GN=SBT3.1 PE=3
g3260.t1	P54423	WPRA_BACSU Cell wall-associated protease	OS=Bacillus subtilis (strain 168) OX=224308 GN=wprA PE=1
g3260.t1	P20724	ELYA_BACYA Alkaline elastase YaB	OS=Bacillus sp. (strain YaB) OX=72578 GN=ale PE=1
g3260.t1	Q5JIZ5	TKSP_THEKO Subtilisin-like serine protease	OS=Thermococcus kodakarensis (strain ATCC BAA-918 / JCM 12380 / KOD1) OX=69014 GN=TK1689 PE=1
g3260.t1	P29139	ISP_PAEPO Intracellular serine protease	OS=Paenibacillus polymyxa OX=1406 GN=isp PE=1
g3260.t1	Q93LQ6	FLS_FERPE Fervidolysin	OS=Fervidobacterium pennivorans OX=93466 GN=fls PE=1
g6619.t1	P14682	UBC3_YEAST Ubiquitin-conjugating enzyme E2-34 kDa	OS=Saccharomyces cerevisiae (strain ATCC 204508 / S288c) OX=559292 GN=CDC34 PE=1
g6619.t1	Q712K3	UB2R2_HUMAN Ubiquitin-conjugating enzyme E2 R2	OS=Homo sapiens OX=9606 GN=UBE2R2 PE=1
g6619.t1	Q6ZWZ2	UB2R2_MOUSE Ubiquitin-conjugating enzyme E2 R2	OS=Mus musculus OX=10090 GN=Ube2r2 PE=1
g6619.t1	Q29503	UB2R2_RABIT Ubiquitin-conjugating enzyme E2 R2	OS=Oryctolagus cuniculus OX=9986 GN=UBE2R2 PE=2
g6619.t1	Q42540	UBC7_ARATH Ubiquitin-conjugating enzyme E2 7	OS=Arabidopsis thaliana OX=3702 GN=UBC7 PE=1
g6619.t1	Q8CFI2	UB2R1_MOUSE Ubiquitin-conjugating enzyme E2 R1	OS=Mus musculus OX=10090 GN=Cdc34 PE=1
g6619.t1	Q42541	UBC13_ARATH Ubiquitin-conjugating enzyme E2 13	OS=Arabidopsis thaliana OX=3702 GN=UBC13 PE=2
g6619.t1	P49427	UB2R1_HUMAN Ubiquitin-conjugating enzyme E2 R1	OS=Homo sapiens OX=9606 GN=CDC34 PE=1
g6619.t1	P25868	UBC7_WHEAT Ubiquitin-conjugating enzyme E2 7	OS=Triticum aestivum OX=4565 GN=UBC7 PE=2
g6619.t1	Q9Y818	UBC15_SCHPO Ubiquitin-conjugating enzyme E2 15	OS=Schizosaccharomyces pombe (strain 972 / ATCC 24843) OX=284812 GN=ubc15 PE=1
g6619.t1	Q17QG5	UB2G2_BOVIN Ubiquitin-conjugating enzyme E2 G2	OS=Bos taurus OX=9913 GN=UBE2G2 PE=2
g6619.t1	P60604	UB2G2_HUMAN Ubiquitin-conjugating enzyme E2 G2	OS=Homo sapiens OX=9606 GN=UBE2G2 PE=1
g6619.t1	P60605	UB2G2_MOUSE Ubiquitin-conjugating enzyme E2 G2	OS=Mus musculus OX=10090 GN=Ube2g2 PE=1
g6619.t1	Q5RF84	UB2G2_PONAB Ubiquitin-conjugating enzyme E2 G2	OS=Pongo abelii OX=9601 GN=UBE2G2 PE=2
g6619.t1	P42747	UBC14_ARATH Ubiquitin-conjugating enzyme E2 14	OS=Arabidopsis thaliana OX=3702 GN=UBC14 PE=1
g6619.t1	P34477	UBC7_CAEEL Probable ubiquitin-conjugating enzyme E2 7	OS=Caenorhabditis elegans OX=6239 GN=ubc-7 PE=1
g6619.t1	Q02159	UBC7_YEAST Ubiquitin-conjugating enzyme E2 7	OS=Saccharomyces cerevisiae (strain ATCC 204508 / S288c) OX=559292 GN=UBC7 PE=1
g6619.t1	P0C8G3	UBC_ASFK5 Ubiquitin-conjugating enzyme E2	OS=African swine fever virus (isolate Pig/Kenya/KEN-50/1950) OX=561445 GN=UBC PE=3
g6619.t1	P27949	UBC_ASFB7 Ubiquitin-conjugating enzyme E2	OS=African swine fever virus (strain Badajoz 1971 Vero-adapted) OX=10498 GN=UBC PE=1
g6619.t1	P0C8G4	UBC_ASFP4 Ubiquitin-conjugating enzyme E2	OS=African swine fever virus (isolate Tick/South Africa/Pretoriuskop Pr4/1996) OX=561443 GN=UBC PE=3
g6619.t1	P0C8G5	UBC_ASFWA Ubiquitin-conjugating enzyme E2	OS=African swine fever virus (isolate Warthog/Namibia/Wart80/1980) OX=561444 GN=UBC PE=3
g6619.t1	P62253	UB2G1_HUMAN Ubiquitin-conjugating enzyme E2 G1	OS=Homo sapiens OX=9606 GN=UBE2G1 PE=1
g6619.t1	P62254	UB2G1_MOUSE Ubiquitin-conjugating enzyme E2 G1	OS=Mus musculus OX=10090 GN=Ube2g1 PE=1
g6619.t1	P62255	UB2G1_RAT Ubiquitin-conjugating enzyme E2 G1	OS=Rattus norvegicus OX=10116 GN=Ube2g1 PE=2
g6619.t1	P25869	UBC_ASFM2 Ubiquitin-conjugating enzyme E2	OS=African swine fever virus (isolate Tick/Malawi/Lil 20-1/1983) OX=10500 GN=UBC PE=3
g6583.t1	Q06624	RHC31_YEAST DNA damage tolerance protein RHC31	OS=Saccharomyces cerevisiae (strain ATCC 204508 / S288c) OX=559292 GN=AOS1 PE=1
g6583.t1	Q6AXQ0	SAE1_RAT SUMO-activating enzyme subunit 1	OS=Rattus norvegicus OX=10116 GN=Sae1 PE=2
g6583.t1	Q9UBE0	SAE1_HUMAN SUMO-activating enzyme subunit 1	OS=Homo sapiens OX=9606 GN=SAE1 PE=1
g6583.t1	Q5NVN7	SAE1_PONAB SUMO-activating enzyme subunit 1	OS=Pongo abelii OX=9601 GN=SAE1 PE=2
g6583.t1	P79064	RAD31_SCHPO DNA damage tolerance protein rad31	OS=Schizosaccharomyces pombe (strain 972 / ATCC 24843) OX=284812 GN=rad31 PE=4
g6583.t1	Q28DS0	SAE1_XENTR SUMO-activating enzyme subunit 1	OS=Xenopus tropicalis OX=8364 GN=sae1 PE=2
g6583.t1	Q8JGT5	SAE1_XENLA SUMO-activating enzyme subunit 1	OS=Xenopus laevis OX=8355 GN=sae1 PE=2
g6583.t1	A2VE14	SAE1_BOVIN SUMO-activating enzyme subunit 1	OS=Bos taurus OX=9913 GN=SAE1 PE=2
g6583.t1	Q9R1T2	SAE1_MOUSE SUMO-activating enzyme subunit 1	OS=Mus musculus OX=10090 GN=Sae1 PE=1
g6583.t1	Q6IQS6	SAE1_DANRE SUMO-activating enzyme subunit 1	OS=Danio rerio OX=7955 GN=sae1 PE=2
g6583.t1	Q54WI4	SAE1_DICDI SUMO-activating enzyme subunit 1	OS=Dictyostelium discoideum OX=44689 GN=sae1 PE=3
g6583.t1	Q8VY78	SAE1A_ARATH SUMO-activating enzyme subunit 1A	OS=Arabidopsis thaliana OX=3702 GN=SAE1A PE=1
g6583.t1	P0DI12	SA1B1_ARATH SUMO-activating enzyme subunit 1B-1	OS=Arabidopsis thaliana OX=3702 GN=SAE1B-1 PE=1
g6583.t1	P0DI13	SA1B2_ARATH SUMO-activating enzyme subunit 1B-2	OS=Arabidopsis thaliana OX=3702 GN=SAE1B-2 PE=1
g6583.t1	Q17820	SAE1_CAEEL SUMO-activating enzyme subunit aos-1	OS=Caenorhabditis elegans OX=6239 GN=aos-1 PE=3
g6583.t1	O94609	UBA1_SCHPO Ubiquitin-activating enzyme E1 1	OS=Schizosaccharomyces pombe (strain 972 / ATCC 24843) OX=284812 GN=ptr3 PE=1
g6583.t1	P22515	UBA1_YEAST Ubiquitin-activating enzyme E1 1	OS=Saccharomyces cerevisiae (strain ATCC 204508 / S288c) OX=559292 GN=UBA1 PE=1
g6583.t1	P92974	UBE12_ARATH Ubiquitin-activating enzyme E1 2	OS=Arabidopsis thaliana OX=3702 GN=UBA2 PE=1
g6583.t1	P20973	UBE11_WHEAT Ubiquitin-activating enzyme E1 1	OS=Triticum aestivum OX=4565 GN=UBA1 PE=1
g6583.t1	Q9ZV69	AXL1_ARATH NEDD8-activating enzyme E1 regulatory subunit AXL	OS=Arabidopsis thaliana OX=3702 GN=AXL1 PE=1
g6583.t1	P31251	UBE12_WHEAT Ubiquitin-activating enzyme E1 2	OS=Triticum aestivum OX=4565 GN=UBA2 PE=2
g6583.t1	P42744	AXR1_ARATH NEDD8-activating enzyme E1 regulatory subunit AXR1	OS=Arabidopsis thaliana OX=3702 GN=AXR1 PE=1
g6583.t1	P93028	UBE11_ARATH Ubiquitin-activating enzyme E1 1	OS=Arabidopsis thaliana OX=3702 GN=UBA1 PE=1
g6583.t1	P31252	UBE13_WHEAT Ubiquitin-activating enzyme E1 3	OS=Triticum aestivum OX=4565 GN=UBA3 PE=1
g6583.t1	P41226	UBA7_HUMAN Ubiquitin-like modifier-activating enzyme 7	OS=Homo sapiens OX=9606 GN=UBA7 PE=1
g3946.t1	Q4WRQ4	MFSB_ASPFU Major facilitator superfamily multidrug transporter mfsB	OS=Neosartorya fumigata (strain ATCC MYA-4609 / Af293 / CBS 101355 / FGSC A1100) OX=330879 GN=mfsB PE=2
g3946.t1	P25351	YCR3_YEAST Uncharacterized membrane protein YCR023C	OS=Saccharomyces cerevisiae (strain ATCC 204508 / S288c) OX=559292 GN=YCR023C PE=1
g3946.t1	A0A286LF01	PSIT2_PSICY Major facilitator-type transporter psiT2	OS=Psilocybe cyanescens OX=93625 GN=psiT2 PE=2
g3946.t1	P0DPB2	PSIT2_PSICU Major facilitator-type transporter psiT2	OS=Psilocybe cubensis OX=181762 GN=psiT2 PE=3
g3946.t1	G3XMC9	AZAK_ASPNA Efflux pump azaK	OS=Aspergillus niger (strain ATCC 1015 / CBS 113.46 / FGSC A1144 / LSHB Ac4 / NCTC 3858a / NRRL 328 / USDA 3528.7) OX=380704 GN=azaK PE=2
g3946.t1	P51564	TCR8_PASMD Tetracycline resistance protein class H	OS=Pasteurella multocida OX=747 GN=tetA PE=3
g3946.t1	Q07282	TCR5_ECOLX Tetracycline resistance protein class E	OS=Escherichia coli OX=562 GN=tetA PE=3
g3946.t1	P02980	TCR2_ECOLX Tetracycline resistance protein class B	OS=Escherichia coli OX=562 GN=tetA PE=1
g3946.t1	P02982	TCR1_ECOLX Tetracycline resistance protein class A	OS=Escherichia coli OX=562 GN=tetA PE=3
g3946.t1	P02981	TCR3_ECOLX Tetracycline resistance protein class C	OS=Escherichia coli OX=562 GN=tetA PE=1
g3946.t1	P33733	TCR4_SALOR Tetracycline resistance protein class D	OS=Salmonella ordonez OX=612 GN=tetA PE=3
g3946.t1	B4EYY4	MDTG_PROMH Multidrug resistance protein MdtG	OS=Proteus mirabilis (strain HI4320) OX=529507 GN=mdtG PE=3
g4130.t1	P09201	F16P_YEAST Fructose-1 6-bisphosphatase	OS=Saccharomyces cerevisiae (strain ATCC 204508 / S288c) OX=559292 GN=FBP1 PE=1
g4130.t1	Q05079	F16P_KLULA Fructose-1 6-bisphosphatase	OS=Kluyveromyces lactis (strain ATCC 8585 / CBS 2359 / DSM 70799 / NBRC 1267 / NRRL Y-1140 / WM37) OX=284590 GN=FBP1 PE=3
g4130.t1	P09202	F16P_SCHPO Fructose-1 6-bisphosphatase	OS=Schizosaccharomyces pombe (strain 972 / ATCC 24843) OX=284812 GN=fbp1 PE=3
g4130.t1	P46276	F16P2_SOLTU Fructose-1 6-bisphosphatase cytosolic	OS=Solanum tuberosum OX=4113 PE=2
g4130.t1	A2WXB2	F16P2_ORYSI Fructose-1 6-bisphosphatase cytosolic	OS=Oryza sativa subsp. indica OX=39946 GN=OsI_04558 PE=2
g4130.t1	Q0JHF8	F16P2_ORYSJ Fructose-1 6-bisphosphatase cytosolic	OS=Oryza sativa subsp. japonica OX=39947 GN=CFBP1 PE=1
g4130.t1	Q42649	F16P2_BETVU Fructose-1 6-bisphosphatase cytosolic	OS=Beta vulgaris OX=161934 PE=2
g4130.t1	Q9SDL8	F16P2_ORYCO Fructose-1 6-bisphosphatase cytosolic	OS=Oryza coarctata OX=77588 PE=2
g4130.t1	Q9MA79	F16P2_ARATH Fructose-1 6-bisphosphatase cytosolic	OS=Arabidopsis thaliana OX=3702 GN=CYFBP PE=1
g4130.t1	P46267	F16P2_BRANA Fructose-1 6-bisphosphatase cytosolic	OS=Brassica napus OX=3708 PE=2
g4130.t1	P14766	F16P2_SPIOL Fructose-1 6-bisphosphatase cytosolic	OS=Spinacia oleracea OX=3562 PE=1
g4130.t1	Q9XF47	F16P2_MUSAC Fructose-1 6-bisphosphatase cytosolic	OS=Musa acuminata OX=4641 GN=FBPban1 PE=2
g4130.t1	Q43139	F16P2_SACHY Fructose-1 6-bisphosphatase cytosolic	OS=Saccharum hybrid OX=15819 GN=CFBP PE=2
g4130.t1	Q8RW99	F16P2_PEA Fructose-1 6-bisphosphatase cytosolic	OS=Pisum sativum OX=3888 PE=2
g4130.t1	P00636	F16P1_PIG Fructose-1 6-bisphosphatase 1	OS=Sus scrofa OX=9823 GN=FBP1 PE=1
g4130.t1	Q3SZB7	F16P1_BOVIN Fructose-1 6-bisphosphatase 1	OS=Bos taurus OX=9913 GN=FBP1 PE=2
g4130.t1	P00637	F16P1_RABIT Fructose-1 6-bisphosphatase 1	OS=Oryctolagus cuniculus OX=9986 GN=FBP1 PE=1
g4130.t1	Q07204	F16P1_BRANA Fructose-1 6-bisphosphatase chloroplastic	OS=Brassica napus OX=3708 GN=FBP PE=2
g4130.t1	P09199	F16P1_SHEEP Fructose-1 6-bisphosphatase 1	OS=Ovis aries OX=9940 GN=FBP1 PE=1
g4130.t1	P46275	F16P1_PEA Fructose-1 6-bisphosphatase chloroplastic	OS=Pisum sativum OX=3888 GN=FBP PE=1
g4130.t1	P09467	F16P1_HUMAN Fructose-1 6-bisphosphatase 1	OS=Homo sapiens OX=9606 GN=FBP1 PE=1
g4130.t1	Q9QXD6	F16P1_MOUSE Fructose-1 6-bisphosphatase 1	OS=Mus musculus OX=10090 GN=Fbp1 PE=1
g4130.t1	P19112	F16P1_RAT Fructose-1 6-bisphosphatase 1	OS=Rattus norvegicus OX=10116 GN=Fbp1 PE=1
g4130.t1	Q72RN8	F16PA_LEPIC Fructose-1 6-bisphosphatase class 1	OS=Leptospira interrogans serogroup Icterohaemorrhagiae serovar copenhageni (strain Fiocruz L1-130) OX=267671 GN=fbp PE=3
g4130.t1	Q8F421	F16PA_LEPIN Fructose-1 6-bisphosphatase class 1	OS=Leptospira interrogans serogroup Icterohaemorrhagiae serovar Lai (strain 56601) OX=189518 GN=fbp PE=3
g1454.t1	A0A345BJN8	CLZ9_COCLU MFS-type transporter clz9	OS=Cochliobolus lunatus OX=5503 GN=clz9 PE=3
g1454.t1	Q2HEW6	CHEC_CHAGB Chaetoglobosin A biosynthesis cluster protein C	OS=Chaetomium globosum (strain ATCC 6205 / CBS 148.51 / DSM 1962 / NBRC 6347 / NRRL 1970) OX=306901 GN=cheC PE=2
g1454.t1	Q2HEW6	CHEC_CHAGB Chaetoglobosin A biosynthesis cluster protein C	OS=Chaetomium globosum (strain ATCC 6205 / CBS 148.51 / DSM 1962 / NBRC 6347 / NRRL 1970) OX=306901 GN=cheC PE=2
g3137.t1	O74994	RNG3_SCHPO Ring assembly protein 3	OS=Schizosaccharomyces pombe (strain 972 / ATCC 24843) OX=284812 GN=rng3 PE=4
g3137.t1	Q5RAP0	UN45A_PONAB Protein unc-45 homolog A	OS=Pongo abelii OX=9601 GN=UNC45A PE=2
g3137.t1	P51534	SHE4_YEAST SWI5-dependent HO expression protein 4	OS=Saccharomyces cerevisiae (strain ATCC 204508 / S288c) OX=559292 GN=SHE4 PE=1
g6511.t1	P40467	ASG1_YEAST Activator of stress genes 1	OS=Saccharomyces cerevisiae (strain ATCC 204508 / S288c) OX=559292 GN=ASG1 PE=1
g6511.t1	B8N0F0	ASAR_ASPFN C6 transcription factor asaR	OS=Aspergillus flavus (strain ATCC 200026 / FGSC A1120 / NRRL 3357 / JCM 12722 / SRRC 167) OX=332952 GN=asaR PE=2
g9724.t1	O58320	GYAR_PYRHO Glyoxylate reductase	OS=Pyrococcus horikoshii (strain ATCC 700860 / DSM 12428 / JCM 9974 / NBRC 100139 / OT-3) OX=70601 GN=gyaR PE=1
g9724.t1	P35136	SERA_BACSU D-3-phosphoglycerate dehydrogenase	OS=Bacillus subtilis (strain 168) OX=224308 GN=serA PE=3
g9724.t1	B2VCD1	GHRB_ERWT9 Glyoxylate/hydroxypyruvate reductase B	OS=Erwinia tasmaniensis (strain DSM 17950 / CFBP 7177 / CIP 109463 / NCPPB 4357 / Et1/99) OX=465817 GN=ghrB PE=3
g9724.t1	C5A1V0	GYAR_THEGJ Glyoxylate reductase	OS=Thermococcus gammatolerans (strain DSM 15229 / JCM 11827 / EJ3) OX=593117 GN=gyaR PE=3
g9724.t1	B6YWH0	GYAR_THEON Glyoxylate reductase	OS=Thermococcus onnurineus (strain NA1) OX=523850 GN=gyaR PE=3
g9724.t1	Q5PLL9	GHRB_SALPA Glyoxylate/hydroxypyruvate reductase B	OS=Salmonella paratyphi A (strain ATCC 9150 / SARB42) OX=295319 GN=ghrB PE=3
g9724.t1	B5BHT3	GHRB_SALPK Glyoxylate/hydroxypyruvate reductase B	OS=Salmonella paratyphi A (strain AKU_12601) OX=554290 GN=ghrB PE=3
g9724.t1	B5FLC2	GHRB_SALDC Glyoxylate/hydroxypyruvate reductase B	OS=Salmonella dublin (strain CT_02021853) OX=439851 GN=ghrB PE=3
g9724.t1	B5R4N3	GHRB_SALEP Glyoxylate/hydroxypyruvate reductase B	OS=Salmonella enteritidis PT4 (strain P125109) OX=550537 GN=ghrB PE=3
g9724.t1	B4T938	GHRB_SALHS Glyoxylate/hydroxypyruvate reductase B	OS=Salmonella heidelberg (strain SL476) OX=454169 GN=ghrB PE=3
g9724.t1	B4SWJ5	GHRB_SALNS Glyoxylate/hydroxypyruvate reductase B	OS=Salmonella newport (strain SL254) OX=423368 GN=ghrB PE=3
g9724.t1	A9MUT4	GHRB_SALPB Glyoxylate/hydroxypyruvate reductase B	OS=Salmonella paratyphi B (strain ATCC BAA-1250 / SPB7) OX=1016998 GN=ghrB PE=3
g9724.t1	Q8Z2A8	GHRB_SALTI Glyoxylate/hydroxypyruvate reductase B	OS=Salmonella typhi OX=90370 GN=ghrB PE=3
g9724.t1	Q8ZLA1	GHRB_SALTY Glyoxylate/hydroxypyruvate reductase B	OS=Salmonella typhimurium (strain LT2 / SGSC1412 / ATCC 700720) OX=99287 GN=ghrB PE=3
g9724.t1	B5EX58	GHRB_SALA4 Glyoxylate/hydroxypyruvate reductase B	OS=Salmonella agona (strain SL483) OX=454166 GN=ghrB PE=3
g9724.t1	Q57IH8	GHRB_SALCH Glyoxylate/hydroxypyruvate reductase B	OS=Salmonella choleraesuis (strain SC-B67) OX=321314 GN=ghrB PE=3
g9724.t1	B5RGN1	GHRB_SALG2 Glyoxylate/hydroxypyruvate reductase B	OS=Salmonella gallinarum (strain 287/91 / NCTC 13346) OX=550538 GN=ghrB PE=3
g9724.t1	C0Q1A7	GHRB_SALPC Glyoxylate/hydroxypyruvate reductase B	OS=Salmonella paratyphi C (strain RKS4594) OX=476213 GN=ghrB PE=3
g9724.t1	A6TFG7	GHRB_KLEP7 Glyoxylate/hydroxypyruvate reductase B	OS=Klebsiella pneumoniae subsp. pneumoniae (strain ATCC 700721 / MGH 78578) OX=272620 GN=ghrB PE=3
g9724.t1	B4TZ41	GHRB_SALSV Glyoxylate/hydroxypyruvate reductase B	OS=Salmonella schwarzengrund (strain CVM19633) OX=439843 GN=ghrB PE=3
g9724.t1	A7FPA2	GHRB_YERP3 Glyoxylate/hydroxypyruvate reductase B	OS=Yersinia pseudotuberculosis serotype O:1b (strain IP 31758) OX=349747 GN=ghrB PE=3
g9724.t1	Q1C3K4	GHRB_YERPA Glyoxylate/hydroxypyruvate reductase B	OS=Yersinia pestis bv. Antiqua (strain Antiqua) OX=360102 GN=ghrB PE=3
g9724.t1	B2K7F1	GHRB_YERPB Glyoxylate/hydroxypyruvate reductase B	OS=Yersinia pseudotuberculosis serotype IB (strain PB1/+) OX=502801 GN=ghrB PE=3
g9724.t1	Q0W9V5	GHRB_YERPE Glyoxylate/hydroxypyruvate reductase B	OS=Yersinia pestis OX=632 GN=ghrB PE=3
g9724.t1	A9R4G6	GHRB_YERPG Glyoxylate/hydroxypyruvate reductase B	OS=Yersinia pestis bv. Antiqua (strain Angola) OX=349746 GN=ghrB PE=3
g10794.t1	A8NS27	N3009_COPC7 Adenylate-forming reductase 03009	OS=Coprinopsis cinerea (strain Okayama-7 / 130 / ATCC MYA-4618 / FGSC 9003) OX=240176 GN=CC1G_03009 PE=2
g10794.t1	A8NVB7	N6235_COPC7 Adenylate-forming reductase 06235	OS=Coprinopsis cinerea (strain Okayama-7 / 130 / ATCC MYA-4618 / FGSC 9003) OX=240176 GN=CC1G_06235 PE=2
g10794.t1	Q70LM5	LGRC_BREPA Linear gramicidin synthase subunit C	OS=Brevibacillus parabrevis OX=54914 GN=lgrC PE=3
g10794.t1	Q70LM4	LGRD_BREPA Linear gramicidin synthase subunit D	OS=Brevibacillus parabrevis OX=54914 GN=lgrD PE=1
g10794.t1	O68008	BACC_BACLI Bacitracin synthase 3	OS=Bacillus licheniformis OX=1402 GN=bacC PE=3
g10794.t1	O30408	TYCB_BREPA Tyrocidine synthase 2	OS=Brevibacillus parabrevis OX=54914 GN=tycB PE=1
g10794.t1	Q04747	SRFAB_BACSU Surfactin synthase subunit 2	OS=Bacillus subtilis (strain 168) OX=224308 GN=srfAB PE=1
g10794.t1	O30409	TYCC_BREPA Tyrocidine synthase 3	OS=Brevibacillus parabrevis OX=54914 GN=tycC PE=1
g10794.t1	P0C061	GRSA_ANEMI Gramicidin S synthase 1	OS=Aneurinibacillus migulanus OX=47500 GN=grsA PE=1
g10794.t1	P0C062	GRSA_BREBE Gramicidin S synthase 1	OS=Brevibacillus brevis OX=1393 GN=grsA PE=1
g10794.t1	Q4WYG2	NRPS5_ASPFU Nonribosomal peptide synthetase 5	OS=Neosartorya fumigata (strain ATCC MYA-4609 / Af293 / CBS 101355 / FGSC A1100) OX=330879 GN=NRPS5 PE=3
g10794.t1	P45745	DHBF_BACSU Dimodular nonribosomal peptide synthase	OS=Bacillus subtilis (strain 168) OX=224308 GN=dhbF PE=1
g10794.t1	P0C063	GRSB_ANEMI Gramicidin S synthase 2	OS=Aneurinibacillus migulanus OX=47500 GN=grsB PE=3
g10794.t1	P0C064	GRSB_BREBE Gramicidin S synthase 2	OS=Brevibacillus brevis OX=1393 GN=grsB PE=1
g10794.t1	O68007	BACB_BACLI Bacitracin synthase 2	OS=Bacillus licheniformis OX=1402 GN=bacB PE=3
g10794.t1	Q6Q883	SIRP_LEPMC Nonribosomal peptide synthetase sirP	OS=Leptosphaeria maculans OX=5022 GN=sirP PE=2
g10794.t1	Q9L9G0	NOVH_STRNV Novobiocin biosynthesis protein H	OS=Streptomyces niveus OX=193462 GN=novH PE=1
g10794.t1	O31782	PKSN_BACSU Polyketide synthase PksN	OS=Bacillus subtilis (strain 168) OX=224308 GN=pksN PE=1
g10794.t1	P40806	PKSJ_BACSU Polyketide synthase PksJ	OS=Bacillus subtilis (strain 168) OX=224308 GN=pksJ PE=1
g10794.t1	O68006	BACA_BACLI Bacitracin synthase 1	OS=Bacillus licheniformis OX=1402 GN=bacA PE=3
g10794.t1	P94459	PPSD_BACSU Plipastatin synthase subunit D	OS=Bacillus subtilis (strain 168) OX=224308 GN=ppsD PE=1
g10794.t1	Q70LM7	LGRA_BREPA Linear gramicidin synthase subunit A	OS=Brevibacillus parabrevis OX=54914 GN=lgrA PE=1
g10794.t1	P27206	SRFAA_BACSU Surfactin synthase subunit 1	OS=Bacillus subtilis (strain 168) OX=224308 GN=srfAA PE=1
g10794.t1	Q08787	SRFAC_BACSU Surfactin synthase subunit 3	OS=Bacillus subtilis (strain 168) OX=224308 GN=srfAC PE=1
g10794.t1	Q9R9I9	MYCC_BACIU Mycosubtilin synthase subunit C	OS=Bacillus subtilis OX=1423 GN=mycC PE=3
g7009.t1	P52320	PRTC_STRGR Streptogrisin-C	OS=Streptomyces griseus OX=1911 GN=sprC PE=3
g7009.t1	P52321	PRTD_STRGR Streptogrisin-D	OS=Streptomyces griseus OX=1911 GN=sprD PE=1
g7009.t1	P00777	PRTB_STRGR Streptogrisin-B	OS=Streptomyces griseus OX=1911 GN=sprB PE=1
g7009.t1	P00776	PRTA_STRGR Streptogrisin-A	OS=Streptomyces griseus OX=1911 GN=sprA PE=1
g7009.t1	P41140	SFAS2_STRFR Serine protease 2	OS=Streptomyces fradiae OX=1906 PE=1
g7037.t1	Q2UAZ8	PPSD_ASPOR Cytochrome P450 monooxygenase ppsD	OS=Aspergillus oryzae (strain ATCC 42149 / RIB 40) OX=510516 GN=ppsD PE=3
g7037.t1	F1SYH1	CY208_POSPM Cytochrome P450 monooxygenase 208	OS=Postia placenta (strain ATCC 44394 / Madison 698-R) OX=561896 GN=CYP208 PE=1
g7037.t1	A0A098D1J7	CLM2_GIBZE Cytochrome P450 monooxygenase CLM2	OS=Gibberella zeae (strain ATCC MYA-4620 / CBS 123657 / FGSC 9075 / NRRL 31084 / PH-1) OX=229533 GN=CLM2 PE=3
g7037.t1	O13345	AFLQ_ASPPU O-methylsterigmatocystin oxidoreductase	OS=Aspergillus parasiticus (strain ATCC 56775 / NRRL 5862 / SRRC 143 / SU-1) OX=1403190 GN=aflQ PE=1
g7037.t1	P0CT93	ORDA_ASPFL O-methylsterigmatocystin oxidoreductase	OS=Aspergillus flavus OX=5059 GN=ordA PE=3
g7037.t1	B8NHY4	ORDA_ASPFN O-methylsterigmatocystin oxidoreductase	OS=Aspergillus flavus (strain ATCC 200026 / FGSC A1120 / NRRL 3357 / JCM 12722 / SRRC 167) OX=332952 GN=ordA PE=2
g7037.t1	A0A0D9MRV9	ORDA_ASPFA O-methylsterigmatocystin oxidoreductase	OS=Aspergillus flavus (strain ATCC MYA-384 / AF70) OX=1392242 GN=ordA PE=3
g7037.t1	A0A2H3CNY6	ARMP1_ARMGA Cytochrome P450 monooxygenase ARMGADRAFT_974139	OS=Armillaria gallica OX=47427 GN=ARMGADRAFT_974139 PE=1
g7037.t1	A8NCK4	COX1_COPC7 Cytochrome P450 monooxygenase COX1	OS=Coprinopsis cinerea (strain Okayama-7 / 130 / ATCC MYA-4618 / FGSC 9003) OX=240176 GN=COX1 PE=1
g7037.t1	A8NCK6	COX2_COPC7 Cytochrome P450 monooxygenase COX2	OS=Coprinopsis cinerea (strain Okayama-7 / 130 / ATCC MYA-4618 / FGSC 9003) OX=240176 GN=COX2 PE=1
g7037.t1	A0A286LF02	PSIH_PSICY Tryptamine 4-monooxygenase	OS=Psilocybe cyanescens OX=93625 GN=psiH PE=2
g7037.t1	F1SY68	CY067_POSPM Cytochrome P450 monooxygenase 67	OS=Postia placenta (strain ATCC 44394 / Madison 698-R) OX=561896 GN=CYP067 PE=2
g7037.t1	P0DPA7	PSIH_PSICU Tryptamine 4-monooxygenase	OS=Psilocybe cubensis OX=181762 GN=psiH PE=1
g7037.t1	F1SYF1	CY176_POSPM Cytochrome P450 monooxygenase 176	OS=Postia placenta (strain ATCC 44394 / Madison 698-R) OX=561896 GN=CYP176 PE=1
g7037.t1	F1SY73	CY074_POSPM Cytochrome P450 monooxygenase 74	OS=Postia placenta (strain ATCC 44394 / Madison 698-R) OX=561896 GN=CYP074 PE=1
g7037.t1	F1SY52	CY045_POSPM Cytochrome P450 monooxygenase 45	OS=Postia placenta (strain ATCC 44394 / Madison 698-R) OX=561896 GN=CYP045 PE=1
g7037.t1	F1SYC2	CY136_POSPM Cytochrome P450 monooxygenase 136	OS=Postia placenta (strain ATCC 44394 / Madison 698-R) OX=561896 GN=CYP136 PE=1
g7037.t1	F1SY96	CY105_POSPM Cytochrome P450 monooxygenase 105	OS=Postia placenta (strain ATCC 44394 / Madison 698-R) OX=561896 GN=CYP105 PE=1
g7037.t1	A0A2H3CSA7	ARMP2_ARMGA Cytochrome P450 monooxygenase ARMGADRAFT_1018418	OS=Armillaria gallica OX=47427 GN=ARMGADRAFT_1018418 PE=1
g7037.t1	G3Y416	YANC_ASPNA Cytochrome P450 monooxygenase yanC	OS=Aspergillus niger (strain ATCC 1015 / CBS 113.46 / FGSC A1144 / LSHB Ac4 / NCTC 3858a / NRRL 328 / USDA 3528.7) OX=380704 GN=yanC PE=1
g7037.t1	Q7G602	C75B3_ORYSJ Flavonoid 3'-monooxygenase CYP75B3	OS=Oryza sativa subsp. japonica OX=39947 GN=CYP75B3 PE=2
g7037.t1	D1MI46	C76BA_SWEMU Geraniol 8-hydroxylase	OS=Swertia mussotii OX=137888 GN=CYP76B10 PE=1
g7037.t1	A0A4D6Q415	CYP1_CROXC Flavonoid 3'-monooxygenase CYP75B137	OS=Crocosmia x crocosmiiflora OX=1053288 GN=CYP75B137 PE=1
g7037.t1	Q9FXW4	C80B2_COPJA Probable (S)-N-methylcoclaurine 3'-hydroxylase isozyme 2	OS=Coptis japonica OX=3442 GN=CYP80B2 PE=2
g7037.t1	P48418	C75A1_PETHY Flavonoid 3' 5'-hydroxylase 1	OS=Petunia hybrida OX=4102 GN=CYP75A1 PE=1
g4039.t1	A0A084AFG6	SAT17_STACB Taurine hydroxylase-like protein SAT17	OS=Stachybotrys chartarum (strain CBS 109288 / IBT 7711) OX=1280523 GN=SAT17 PE=4
g5406.t1	O93995	COQ3_CANAX Ubiquinone biosynthesis O-methyltransferase mitochondrial	OS=Candida albicans OX=5476 GN=COQ3 PE=3
g5406.t1	A4WW91	UBIG_RHOS5 Ubiquinone biosynthesis O-methyltransferase	OS=Rhodobacter sphaeroides (strain ATCC 17025 / ATH 2.4.3) OX=349102 GN=ubiG PE=3
g5406.t1	A3PNM3	UBIG_RHOS1 Ubiquinone biosynthesis O-methyltransferase	OS=Rhodobacter sphaeroides (strain ATCC 17029 / ATH 2.4.9) OX=349101 GN=ubiG PE=3
g5406.t1	Q3IYM5	UBIG_RHOS4 Ubiquinone biosynthesis O-methyltransferase	OS=Rhodobacter sphaeroides (strain ATCC 17023 / DSM 158 / JCM 6121 / NBRC 12203 / NCIMB 8253 / ATH 2.4.1.) OX=272943 GN=ubiG PE=3
g5406.t1	B9KPP7	UBIG_RHOSK Ubiquinone biosynthesis O-methyltransferase	OS=Rhodobacter sphaeroides (strain KD131 / KCTC 12085) OX=557760 GN=ubiG PE=3
g5406.t1	P27680	COQ3_YEAST Ubiquinone biosynthesis O-methyltransferase mitochondrial	OS=Saccharomyces cerevisiae (strain ATCC 204508 / S288c) OX=559292 GN=COQ3 PE=1
g5406.t1	Q31GD8	UBIG_HYDCU Ubiquinone biosynthesis O-methyltransferase	OS=Hydrogenovibrio crunogenus (strain DSM 25203 / XCL-2) OX=317025 GN=ubiG PE=3
g5406.t1	Q16D32	UBIG_ROSDO Ubiquinone biosynthesis O-methyltransferase	OS=Roseobacter denitrificans (strain ATCC 33942 / OCh 114) OX=375451 GN=ubiG PE=3
g5406.t1	A8LQ43	UBIG_DINSH Ubiquinone biosynthesis O-methyltransferase	OS=Dinoroseobacter shibae (strain DSM 16493 / NCIMB 14021 / DFL 12) OX=398580 GN=ubiG PE=3
g5406.t1	Q8BMS4	COQ3_MOUSE Ubiquinone biosynthesis O-methyltransferase mitochondrial	OS=Mus musculus OX=10090 GN=Coq3 PE=1
g5406.t1	A3MZ07	UBIG_ACTP2 Ubiquinone biosynthesis O-methyltransferase	OS=Actinobacillus pleuropneumoniae serotype 5b (strain L20) OX=416269 GN=ubiG PE=3
g5406.t1	Q5LWM6	UBIG_RUEPO Ubiquinone biosynthesis O-methyltransferase	OS=Ruegeria pomeroyi (strain ATCC 700808 / DSM 15171 / DSS-3) OX=246200 GN=ubiG PE=3
g5406.t1	A4YKT6	UBIG_BRASO Ubiquinone biosynthesis O-methyltransferase	OS=Bradyrhizobium sp. (strain ORS 278) OX=114615 GN=ubiG PE=3
g5406.t1	B8IUB0	UBIG_METNO Ubiquinone biosynthesis O-methyltransferase	OS=Methylobacterium nodulans (strain LMG 21967 / CNCM I-2342 / ORS 2060) OX=460265 GN=ubiG PE=3
g5406.t1	Q3SVP3	UBIG_NITWN Ubiquinone biosynthesis O-methyltransferase	OS=Nitrobacter winogradskyi (strain ATCC 25391 / DSM 10237 / CIP 104748 / NCIMB 11846 / Nb-255) OX=323098 GN=ubiG PE=3
g5406.t1	Q1GCH8	UBIG_RUEST Ubiquinone biosynthesis O-methyltransferase	OS=Ruegeria sp. (strain TM1040) OX=292414 GN=ubiG PE=3
g5406.t1	B3H0C8	UBIG_ACTP7 Ubiquinone biosynthesis O-methyltransferase	OS=Actinobacillus pleuropneumoniae serotype 7 (strain AP76) OX=537457 GN=ubiG PE=3
g5406.t1	Q21BZ6	UBIG_RHOPB Ubiquinone biosynthesis O-methyltransferase	OS=Rhodopseudomonas palustris (strain BisB18) OX=316056 GN=ubiG PE=3
g5406.t1	Q07VB6	UBIG_RHOP5 Ubiquinone biosynthesis O-methyltransferase	OS=Rhodopseudomonas palustris (strain BisA53) OX=316055 GN=ubiG PE=3
g5406.t1	A1U3K1	UBIG_MARHV Ubiquinone biosynthesis O-methyltransferase	OS=Marinobacter hydrocarbonoclasticus (strain ATCC 700491 / DSM 11845 / VT8) OX=351348 GN=ubiG PE=3
g5406.t1	Q3SK91	UBIG_THIDA Ubiquinone biosynthesis O-methyltransferase	OS=Thiobacillus denitrificans (strain ATCC 25259) OX=292415 GN=ubiG PE=3
g5406.t1	Q28VP7	UBIG_JANSC Ubiquinone biosynthesis O-methyltransferase	OS=Jannaschia sp. (strain CCS1) OX=290400 GN=ubiG PE=3
g5406.t1	B0UAV0	UBIG_METS4 Ubiquinone biosynthesis O-methyltransferase	OS=Methylobacterium sp. (strain 4-46) OX=426117 GN=ubiG PE=3
g5406.t1	Q7VKW2	UBIG_HAEDU Ubiquinone biosynthesis O-methyltransferase	OS=Haemophilus ducreyi (strain 35000HP / ATCC 700724) OX=233412 GN=ubiG PE=3
g5406.t1	Q9PAM5	UBIG_XYLFA Ubiquinone biosynthesis O-methyltransferase	OS=Xylella fastidiosa (strain 9a5c) OX=160492 GN=ubiG PE=3
g8998.t1	C5FVN6	MCPA_ARTOC Metallocarboxypeptidase A	OS=Arthroderma otae (strain ATCC MYA-4605 / CBS 113480) OX=554155 GN=MCPA PE=3
g8998.t1	B8XGR3	MCPA_TRIEQ Metallocarboxypeptidase A	OS=Trichophyton equinum OX=63418 GN=MCPA PE=3
g8998.t1	B6V865	MCPA_TRITO Metallocarboxypeptidase A	OS=Trichophyton tonsurans OX=34387 GN=MCPA PE=3
g8998.t1	D4AS12	MCPA_ARTBC Probable metallocarboxypeptidase A	OS=Arthroderma benhamiae (strain ATCC MYA-4681 / CBS 112371) OX=663331 GN=MCPA PE=1
g8998.t1	A6XGK3	MCPA_TRIRU Metallocarboxypeptidase A	OS=Trichophyton rubrum OX=5551 GN=MCPA PE=1
g8998.t1	D4DL57	MCPA_TRIVH Probable metallocarboxypeptidase A	OS=Trichophyton verrucosum (strain HKI 0517) OX=663202 GN=MCPA PE=3
g4399.t1	A0A0A2IBP6	CNSO_PENEN MFS-type transporter cnsO	OS=Penicillium expansum OX=27334 GN=cnsO PE=3
g4399.t1	Q9US44	YIZG_SCHPO Uncharacterized transporter C1002.16c	OS=Schizosaccharomyces pombe (strain 972 / ATCC 24843) OX=284812 GN=SPAC1002.16c PE=3
g4399.t1	P53322	TNA1_YEAST High-affinity nicotinic acid transporter	OS=Saccharomyces cerevisiae (strain ATCC 204508 / S288c) OX=559292 GN=TNA1 PE=1
g4399.t1	Q9US37	YFZ4_SCHPO Uncharacterized transporter C1039.04	OS=Schizosaccharomyces pombe (strain 972 / ATCC 24843) OX=284812 GN=SPAC1039.04 PE=3
g4399.t1	A0A089FNE5	PRLL_FUNXX MFS transporter prlL	OS=Fungal sp. (strain NRRL 50135) OX=1547289 GN=prlL PE=3
g4399.t1	O94491	YC7A_SCHPO Uncharacterized transporter C417.10	OS=Schizosaccharomyces pombe (strain 972 / ATCC 24843) OX=284812 GN=SPCC417.10 PE=3
g4399.t1	P25621	FEN2_YEAST Pantothenate transporter FEN2	OS=Saccharomyces cerevisiae (strain ATCC 204508 / S288c) OX=559292 GN=FEN2 PE=1
g4399.t1	O74923	YJ7D_SCHPO Uncharacterized transporter C757.13	OS=Schizosaccharomyces pombe (strain 972 / ATCC 24843) OX=284812 GN=SPCC757.13 PE=3
g4399.t1	P40445	YIQ6_YEAST Uncharacterized transporter YIL166C	OS=Saccharomyces cerevisiae (strain ATCC 204508 / S288c) OX=559292 GN=YIL166C PE=1
g4399.t1	Q07904	THI73_YEAST Thiamine pathway transporter THI73	OS=Saccharomyces cerevisiae (strain ATCC 204508 / S288c) OX=559292 GN=THI73 PE=1
g4399.t1	O43000	LIZ1_SCHPO Pantothenate transporter liz1	OS=Schizosaccharomyces pombe (strain 972 / ATCC 24843) OX=284812 GN=liz1 PE=2
g4399.t1	Q44470	TUB4_AGRVI Putative tartrate transporter	OS=Agrobacterium vitis OX=373 GN=ttuB PE=2
g4399.t1	Q88FY6	NICT_PSEPK Putative metabolite transport protein NicT	OS=Pseudomonas putida (strain ATCC 47054 / DSM 6125 / NCIMB 11950 / KT2440) OX=160488 GN=nicT PE=2
g4399.t1	A0A0A2K5R6	CNSL_PENEN MFS-type transporter cnsL	OS=Penicillium expansum OX=27334 GN=cnsL PE=3
g4399.t1	O13880	VHT1_SCHPO Vitamin H transporter 1	OS=Schizosaccharomyces pombe (strain 972 / ATCC 24843) OX=284812 GN=vht1 PE=2
g8429.t1	O94466	RGA7_SCHPO Probable Rho-GTPase-activating protein 7	OS=Schizosaccharomyces pombe (strain 972 / ATCC 24843) OX=284812 GN=rga7 PE=1
g8429.t1	Q5SSL4	ABR_MOUSE Active breakpoint cluster region-related protein	OS=Mus musculus OX=10090 GN=Abr PE=1
g8429.t1	A0A0G2JTR4	ABR_RAT Active breakpoint cluster region-related protein	OS=Rattus norvegicus OX=10116 GN=Abr PE=1
g8429.t1	Q12979	ABR_HUMAN Active breakpoint cluster region-related protein	OS=Homo sapiens OX=9606 GN=ABR PE=1
g8429.t1	A6QNS3	ABR_BOVIN Active breakpoint cluster region-related protein	OS=Bos taurus OX=9913 GN=ABR PE=2
g8429.t1	A4II46	ABR_XENTR Active breakpoint cluster region-related protein	OS=Xenopus tropicalis OX=8364 GN=abr PE=2
g8429.t1	Q8AVG0	ABR_XENLA Active breakpoint cluster region-related protein	OS=Xenopus laevis OX=8355 GN=abr PE=2
g8429.t1	P11274	BCR_HUMAN Breakpoint cluster region protein	OS=Homo sapiens OX=9606 GN=BCR PE=1
g8429.t1	Q6PAJ1	BCR_MOUSE Breakpoint cluster region protein	OS=Mus musculus OX=10090 GN=Bcr PE=1
g8429.t1	F1LXF1	BCR_RAT Breakpoint cluster region protein	OS=Rattus norvegicus OX=10116 GN=Bcr PE=1
g8429.t1	O14559	RHG33_HUMAN Rho GTPase-activating protein 33	OS=Homo sapiens OX=9606 GN=ARHGAP33 PE=1
g8429.t1	Q80YF9	RHG33_MOUSE Rho GTPase-activating protein 33	OS=Mus musculus OX=10090 GN=Arhgap33 PE=1
g8429.t1	Q9BE31	RHG12_MACFA Rho GTPase-activating protein 12	OS=Macaca fascicularis OX=9541 GN=ARHGAP12 PE=2
g8429.t1	P97393	RHG05_MOUSE Rho GTPase-activating protein 5	OS=Mus musculus OX=10090 GN=Arhgap5 PE=1
g8429.t1	Q13017	RHG05_HUMAN Rho GTPase-activating protein 5	OS=Homo sapiens OX=9606 GN=ARHGAP5 PE=1
g8429.t1	Q68EM7	RHG17_HUMAN Rho GTPase-activating protein 17	OS=Homo sapiens OX=9606 GN=ARHGAP17 PE=1
g8429.t1	Q3UIA2	RHG17_MOUSE Rho GTPase-activating protein 17	OS=Mus musculus OX=10090 GN=Arhgap17 PE=1
g8429.t1	Q99N37	RHG17_RAT Rho GTPase-activating protein 17	OS=Rattus norvegicus OX=10116 GN=Arhgap17 PE=1
g8429.t1	P81128	RHG35_RAT Rho GTPase-activating protein 35	OS=Rattus norvegicus OX=10116 GN=Arhgap35 PE=1
g8429.t1	P83509	RHG35_CANLF Rho GTPase-activating protein 35	OS=Canis lupus familiaris OX=9615 GN=ARHGAP35 PE=2
g8429.t1	Q9NRY4	RHG35_HUMAN Rho GTPase-activating protein 35	OS=Homo sapiens OX=9606 GN=ARHGAP35 PE=1
g8429.t1	Q91YM2	RHG35_MOUSE Rho GTPase-activating protein 35	OS=Mus musculus OX=10090 GN=Arhgap35 PE=1
g8429.t1	Q6NU25	RHG35_XENLA Rho GTPase-activating protein 35	OS=Xenopus laevis OX=8355 GN=arhgap35 PE=1
g8429.t1	P98171	RHG04_HUMAN Rho GTPase-activating protein 4	OS=Homo sapiens OX=9606 GN=ARHGAP4 PE=1
g8429.t1	E7F3F0	MY9AB_DANRE Unconventional myosin-IXAb	OS=Danio rerio OX=7955 GN=myo9ab PE=3
g9987.t1	A0A1V0QS34	ERIB_HERER Short-chain dehydrogenase/reductase eriB	OS=Hericium erinaceus OX=91752 GN=eriB PE=2
g9987.t1	O74959	YJCD_SCHPO Uncharacterized oxidoreductase C736.13	OS=Schizosaccharomyces pombe (strain 972 / ATCC 24843) OX=284812 GN=SPCC736.13 PE=3
g9987.t1	A0A2H3D905	ARMD1_ARMGA Short-chain dehydrogenase/reductase ARMGADRAFT_1018437	OS=Armillaria gallica OX=47427 GN=ARMGADRAFT_1018437 PE=1
g9987.t1	A0A2H3CNT9	ARMD3_ARMGA Short-chain dehydrogenase/reductase ARMGADRAFT_1048226	OS=Armillaria gallica OX=47427 GN=ARMGADRAFT_1048226 PE=1
g9987.t1	D7UTD0	FC4_PHOAM Short-chain dehydrogenase/reductase	OS=Phomopsis amygdali OX=1214568 GN=fc-sdr PE=1
g9987.t1	A0A1B7YCL6	DPCHH_COLHI Short chain dehydrogenase/reductase dpchH	OS=Colletotrichum higginsianum (strain IMI 349063) OX=759273 GN=dpchH PE=1
g9987.t1	C8VI80	PKFC_EMENI Short-chain dehydrogenase/reductase pkfC	OS=Emericella nidulans (strain FGSC A4 / ATCC 38163 / CBS 112.46 / NRRL 194 / M139) OX=227321 GN=pkfC PE=2
g9987.t1	Q17QW3	RDH14_BOVIN Retinol dehydrogenase 14	OS=Bos taurus OX=9913 GN=RDH14 PE=2
g9987.t1	Q9ERI6	RDH14_MOUSE Retinol dehydrogenase 14	OS=Mus musculus OX=10090 GN=Rdh14 PE=1
g9987.t1	Q9HBH5	RDH14_HUMAN Retinol dehydrogenase 14	OS=Homo sapiens OX=9606 GN=RDH14 PE=1
g9987.t1	Q8BYK4	RDH12_MOUSE Retinol dehydrogenase 12	OS=Mus musculus OX=10090 GN=Rdh12 PE=2
g9987.t1	Q8NBN7	RDH13_HUMAN Retinol dehydrogenase 13	OS=Homo sapiens OX=9606 GN=RDH13 PE=1
g9987.t1	Q8CEE7	RDH13_MOUSE Retinol dehydrogenase 13	OS=Mus musculus OX=10090 GN=Rdh13 PE=1
g9987.t1	Q96NR8	RDH12_HUMAN Retinol dehydrogenase 12	OS=Homo sapiens OX=9606 GN=RDH12 PE=1
g9987.t1	A0A2H3CZZ2	ARMD2_ARMGA Short-chain dehydrogenase/reductase ARMGADRAFT_1169971	OS=Armillaria gallica OX=47427 GN=ARMGADRAFT_1169971 PE=1
g9987.t1	P59837	RDH12_BOVIN Retinol dehydrogenase 12	OS=Bos taurus OX=9913 GN=RDH12 PE=2
g9987.t1	I1RL15	DPFGH_GIBZE Short chain dehydrogenase/reductase dpfgH	OS=Gibberella zeae (strain ATCC MYA-4620 / CBS 123657 / FGSC 9075 / NRRL 31084 / PH-1) OX=229533 GN=dpfgH PE=1
g9987.t1	Q8TC12	RDH11_HUMAN Retinol dehydrogenase 11	OS=Homo sapiens OX=9606 GN=RDH11 PE=1
g9987.t1	A0A0C6DRT7	BET4_PLEBE Short-chain dehydrogenase/reductase bet4	OS=Pleospora betae OX=137527 GN=bet4 PE=1
g9987.t1	Q0UK52	STHC_PHANO Short-chain dehydrogenase/reductase sthC	OS=Phaeosphaeria nodorum (strain SN15 / ATCC MYA-4574 / FGSC 10173) OX=321614 GN=sthC PE=1
g9987.t1	Q91WL8	WWOX_MOUSE WW domain-containing oxidoreductase	OS=Mus musculus OX=10090 GN=Wwox PE=1
g9987.t1	Q9NZC7	WWOX_HUMAN WW domain-containing oxidoreductase	OS=Homo sapiens OX=9606 GN=WWOX PE=1
g9987.t1	Q5R9W5	WWOX_PONAB WW domain-containing oxidoreductase	OS=Pongo abelii OX=9601 GN=WWOX PE=2
g9987.t1	Q5F389	WWOX_CHICK WW domain-containing oxidoreductase	OS=Gallus gallus OX=9031 GN=WWOX PE=2
g9987.t1	G0R6S7	SOR7_HYPJQ Short chain dehydrogenase sor7	OS=Hypocrea jecorina (strain QM6a) OX=431241 GN=sor7 PE=3
g1927.t1	P38812	GEP4_YEAST Phosphatidylglycerophosphatase GEP4 mitochondrial	OS=Saccharomyces cerevisiae (strain ATCC 204508 / S288c) OX=559292 GN=GEP4 PE=1
g1927.t1	Q9Y7U3	GEP4_SCHPO Probable phosphatidylglycerophosphatase mitochondrial	OS=Schizosaccharomyces pombe (strain 972 / ATCC 24843) OX=284812 GN=gep4 PE=3
g1927.t2	P38812	GEP4_YEAST Phosphatidylglycerophosphatase GEP4 mitochondrial	OS=Saccharomyces cerevisiae (strain ATCC 204508 / S288c) OX=559292 GN=GEP4 PE=1
g1927.t2	Q9Y7U3	GEP4_SCHPO Probable phosphatidylglycerophosphatase mitochondrial	OS=Schizosaccharomyces pombe (strain 972 / ATCC 24843) OX=284812 GN=gep4 PE=3
g5088.t1	I1RNL0	C9MT2_GIBZE Sphingolipid C9-methyltransferase 2	OS=Gibberella zeae (strain ATCC MYA-4620 / CBS 123657 / FGSC 9075 / NRRL 31084 / PH-1) OX=229533 GN=MT2 PE=3
g5088.t1	I1RJD6	C9MT1_GIBZE Sphingolipid C9-methyltransferase 1	OS=Gibberella zeae (strain ATCC MYA-4620 / CBS 123657 / FGSC 9075 / NRRL 31084 / PH-1) OX=229533 GN=MT1 PE=3
g5088.t1	C4R7Z3	C9MT_KOMPG Sphingolipid C9-methyltransferase	OS=Komagataella phaffii (strain GS115 / ATCC 20864) OX=644223 GN=PAS_chr4_0465 PE=1
g5088.t1	Q5APD4	C9MT_CANAL Sphingolipid C9-methyltransferase	OS=Candida albicans (strain SC5314 / ATCC MYA-2876) OX=237561 GN=MTS1 PE=1
g5088.t1	O69687	FAMT_MYCTU Probable fatty acid methyltransferase Rv3720	OS=Mycobacterium tuberculosis (strain ATCC 25618 / H37Rv) OX=83332 GN=Rv3720 PE=1
g5088.t1	P31049	FAMT_PSEPU Probable fatty acid methyltransferase	OS=Pseudomonas putida OX=303 PE=3
g5088.t1	P0A9H8	CFA_ECOL6 Cyclopropane-fatty-acyl-phospholipid synthase	OS=Escherichia coli O6:H1 (strain CFT073 / ATCC 700928 / UPEC) OX=199310 GN=cfa PE=3
g5088.t1	P0A9H7	CFA_ECOLI Cyclopropane-fatty-acyl-phospholipid synthase	OS=Escherichia coli (strain K12) OX=83333 GN=cfa PE=1
g5088.t1	Q6MX39	UMAA_MYCTU S-adenosylmethionine-dependent methyltransferase UmaA	OS=Mycobacterium tuberculosis (strain ATCC 25618 / H37Rv) OX=83332 GN=umaA PE=1
g5088.t1	P0A5Q1	MMAA1_MYCBO Mycolic acid methyltransferase MmaA1	OS=Mycobacterium bovis (strain ATCC BAA-935 / AF2122/97) OX=233413 GN=cmaD PE=3
g5088.t1	A5U030	MMAA1_MYCTA Mycolic acid methyltransferase MmaA1	OS=Mycobacterium tuberculosis (strain ATCC 25177 / H37Ra) OX=419947 GN=mmaA1 PE=1
g5088.t1	P9WPB0	MMAA1_MYCTO Mycolic acid methyltransferase MmaA1	OS=Mycobacterium tuberculosis (strain CDC 1551 / Oshkosh) OX=83331 GN=mmaA1 PE=3
g5088.t1	P9WPB1	MMAA1_MYCTU Mycolic acid methyltransferase MmaA1	OS=Mycobacterium tuberculosis (strain ATCC 25618 / H37Rv) OX=83332 GN=mmaA1 PE=1
g5088.t1	P0A5P1	CMAS2_MYCBO Cyclopropane mycolic acid synthase 2	OS=Mycobacterium bovis (strain ATCC BAA-935 / AF2122/97) OX=233413 GN=cmaA2 PE=3
g5088.t1	P9WPB4	CMAS2_MYCTO Cyclopropane mycolic acid synthase 2	OS=Mycobacterium tuberculosis (strain CDC 1551 / Oshkosh) OX=83331 GN=cmaA2 PE=3
g5088.t1	P9WPB5	CMAS2_MYCTU Cyclopropane mycolic acid synthase 2	OS=Mycobacterium tuberculosis (strain ATCC 25618 / H37Rv) OX=83332 GN=cmaA2 PE=1
g5088.t1	Q9LM02	SMT1_ARATH Cycloartenol-C-24-methyltransferase	OS=Arabidopsis thaliana OX=3702 GN=SMT1 PE=1
g5088.t1	Q39227	SMT2_ARATH 24-methylenesterol C-methyltransferase 2	OS=Arabidopsis thaliana OX=3702 GN=SMT2 PE=1
g5088.t1	Q6C2D9	ERG6_YARLI Sterol 24-C-methyltransferase	OS=Yarrowia lipolytica (strain CLIB 122 / E 150) OX=284591 GN=ERG6 PE=3
g5088.t1	Q9M571	PEAMT_SPIOL Phosphoethanolamine N-methyltransferase	OS=Spinacia oleracea OX=3562 GN=PEAMT PE=1
g885.t1	Q81PE9	PEPX_BACAN Putative Xaa-Pro dipeptidyl-peptidase	OS=Bacillus anthracis OX=1392 GN=BA_2860 PE=3
g885.t1	Q81CB2	PEPX_BACCR Putative Xaa-Pro dipeptidyl-peptidase	OS=Bacillus cereus (strain ATCC 14579 / DSM 31 / JCM 2152 / NBRC 15305 / NCIMB 9373 / NRRL B-3711) OX=226900 GN=BC_2861 PE=3
g531.t1	A2R0Z6	FAEB_ASPNC Probable feruloyl esterase B	OS=Aspergillus niger (strain CBS 513.88 / FGSC A1513) OX=425011 GN=faeB PE=3
g531.t1	Q8WZI8	FAEB_ASPNG Feruloyl esterase B	OS=Aspergillus niger OX=5061 GN=faeB PE=1
g531.t1	Q0CVS2	FAEB1_ASPTN Probable feruloyl esterase B-1	OS=Aspergillus terreus (strain NIH 2624 / FGSC A1156) OX=341663 GN=faeB-1 PE=3
g531.t1	Q5BCF8	FAEB_EMENI Probable feruloyl esterase B	OS=Emericella nidulans (strain FGSC A4 / ATCC 38163 / CBS 112.46 / NRRL 194 / M139) OX=227321 GN=faeB PE=3
g6818.t1	Q7SHI4	SRDC_NEUCR Short-chain dehydrogenase srdC	OS=Neurospora crassa (strain ATCC 24698 / 74-OR23-1A / CBS 708.71 / DSM 1257 / FGSC 987) OX=367110 GN=srdC PE=2
g6818.t1	Q9LBG2	LVR_LEIAQ Levodione reductase	OS=Leifsonia aquatica OX=144185 GN=lvr PE=1
g6818.t1	Q9X248	FABG_THEMA 3-oxoacyl-[acyl-carrier-protein] reductase FabG	OS=Thermotoga maritima (strain ATCC 43589 / DSM 3109 / JCM 10099 / NBRC 100826 / MSB8) OX=243274 GN=fabG PE=3
g6818.t1	P0A2D2	UCPA_SALTI Oxidoreductase UcpA	OS=Salmonella typhi OX=90370 GN=ucpA PE=3
g6818.t1	P0A2D1	UCPA_SALTY Oxidoreductase UcpA	OS=Salmonella typhimurium (strain LT2 / SGSC1412 / ATCC 700720) OX=99287 GN=ucpA PE=3
g6818.t1	Q8XBJ4	UCPA_ECO57 Oxidoreductase UcpA	OS=Escherichia coli O157:H7 OX=83334 GN=ucpA PE=3
g6818.t1	P37440	UCPA_ECOLI Oxidoreductase UcpA	OS=Escherichia coli (strain K12) OX=83333 GN=ucpA PE=1
g6818.t1	A0A1L5BUG8	LINC_SPHIB 2 5-dichloro-2 5-cyclohexadiene-1 4-diol dehydrogenase	OS=Sphingobium indicum (strain DSM 16412 / CCM 7286 / MTCC 6364 / B90A) OX=861109 GN=linB PE=3
g6818.t1	D4YYG1	LINC_SPHJU 2 5-dichloro-2 5-cyclohexadiene-1 4-diol dehydrogenase	OS=Sphingobium japonicum (strain DSM 16413 / CCM 7287 / MTCC 6362 / UT26 / NBRC 101211 / UT26S) OX=452662 GN=linC PE=1
g6818.t1	Q1MLL4	GDH_RHIL3 Galactitol 2-dehydrogenase	OS=Rhizobium leguminosarum bv. viciae (strain 3841) OX=216596 GN=gdh PE=1
g6818.t1	Q53217	Y4VI_SINFN Uncharacterized short-chain type dehydrogenase/reductase y4vI	OS=Sinorhizobium fredii (strain NBRC 101917 / NGR234) OX=394 GN=NGR_a01150 PE=3
g6818.t1	Q5HGK2	FABG_STAAC 3-oxoacyl-[acyl-carrier-protein] reductase FabG	OS=Staphylococcus aureus (strain COL) OX=93062 GN=fabG PE=3
g6818.t1	P0A0H9	FABG_STAAM 3-oxoacyl-[acyl-carrier-protein] reductase FabG	OS=Staphylococcus aureus (strain Mu50 / ATCC 700699) OX=158878 GN=fabG PE=1
g6818.t1	P99093	FABG_STAAN 3-oxoacyl-[acyl-carrier-protein] reductase FabG	OS=Staphylococcus aureus (strain N315) OX=158879 GN=fabG PE=1
g6818.t1	Q6GHK4	FABG_STAAR 3-oxoacyl-[acyl-carrier-protein] reductase FabG	OS=Staphylococcus aureus (strain MRSA252) OX=282458 GN=fabG PE=3
g6818.t1	Q6G9Y2	FABG_STAAS 3-oxoacyl-[acyl-carrier-protein] reductase FabG	OS=Staphylococcus aureus (strain MSSA476) OX=282459 GN=fabG PE=3
g6818.t1	P0A0I0	FABG_STAAW 3-oxoacyl-[acyl-carrier-protein] reductase FabG	OS=Staphylococcus aureus (strain MW2) OX=196620 GN=fabG PE=3
g6818.t1	Q5FPE5	GMDH_GLUOX Glucose 1-dehydrogenase	OS=Gluconobacter oxydans (strain 621H) OX=290633 GN=GOX2015 PE=1
g6818.t1	A0A384JQF5	ABA4_BOTFB Short-chain dehydrogenase/reductase aba4	OS=Botryotinia fuckeliana (strain B05.10) OX=332648 GN=aba4 PE=2
g6818.t1	Q14RS1	ABA4_BOTFU Short-chain dehydrogenase/reductase aba4	OS=Botryotinia fuckeliana OX=40559 GN=aba4 PE=2
g6818.t1	P50167	ARDH_PICST D-arabinitol 2-dehydrogenase [ribulose-forming]	OS=Scheffersomyces stipitis (strain ATCC 58785 / CBS 6054 / NBRC 10063 / NRRL Y-11545) OX=322104 GN=ARDH PE=2
g6818.t1	Q5HPW0	FABG_STAEQ 3-oxoacyl-[acyl-carrier-protein] reductase FabG	OS=Staphylococcus epidermidis (strain ATCC 35984 / RP62A) OX=176279 GN=fabG PE=3
g6818.t1	Q8CPI3	FABG_STAES 3-oxoacyl-[acyl-carrier-protein] reductase FabG	OS=Staphylococcus epidermidis (strain ATCC 12228 / FDA PCI 1200) OX=176280 GN=fabG PE=3
g6818.t1	C8WJW0	3BHD1_EGGLE 3beta-hydroxysteroid dehydrogenase 1	OS=Eggerthella lenta (strain ATCC 25559 / DSM 2243 / CCUG 17323 / JCM 9979 / KCTC 3265 / NCTC 11813 / VPI 0255 / 1899 B) OX=479437 GN=Elen_0198 PE=1
g6818.t1	G4N1P8	ABA4_MAGO7 Short-chain dehydrogenase/reductase ABA4	OS=Magnaporthe oryzae (strain 70-15 / ATCC MYA-4617 / FGSC 8958) OX=242507 GN=ABA4 PE=2
g908.t1	Q59YF0	SSO2_CANAL Protein transport protein SSO2	OS=Candida albicans (strain SC5314 / ATCC MYA-2876) OX=237561 GN=SSO2 PE=3
g908.t1	P32867	SSO1_YEAST Protein SSO1	OS=Saccharomyces cerevisiae (strain ATCC 204508 / S288c) OX=559292 GN=SSO1 PE=1
g908.t1	Q9USH7	PSY1_SCHPO Syntaxin-like protein psy1	OS=Schizosaccharomyces pombe (strain 972 / ATCC 24843) OX=284812 GN=psy1 PE=3
g908.t1	P39926	SSO2_YEAST Protein SSO2	OS=Saccharomyces cerevisiae (strain ATCC 204508 / S288c) OX=559292 GN=SSO2 PE=1
g908.t1	Q9SRV7	SY131_ARATH Putative syntaxin-131	OS=Arabidopsis thaliana OX=3702 GN=SYP131 PE=3
g908.t1	Q8VZU2	SY132_ARATH Syntaxin-132	OS=Arabidopsis thaliana OX=3702 GN=SYP132 PE=1
g908.t1	Q9SXB0	SY125_ARATH Syntaxin-125	OS=Arabidopsis thaliana OX=3702 GN=SYP125 PE=2
g908.t1	O64791	SY124_ARATH Syntaxin-124	OS=Arabidopsis thaliana OX=3702 GN=SYP124 PE=2
g4197.t1	O74803	RHP23_SCHPO UV excision repair protein rhp23	OS=Schizosaccharomyces pombe (strain 972 / ATCC 24843) OX=284812 GN=rhp23 PE=1
g4197.t1	Q84L30	RD23D_ARATH Ubiquitin receptor RAD23d	OS=Arabidopsis thaliana OX=3702 GN=RAD23D PE=1
g4197.t1	Q84L33	RD23B_ARATH Ubiquitin receptor RAD23b	OS=Arabidopsis thaliana OX=3702 GN=RAD23B PE=1
g4197.t1	Q84L32	RD23A_ARATH Probable ubiquitin receptor RAD23a	OS=Arabidopsis thaliana OX=3702 GN=RAD23A PE=2
g4197.t1	P54726	RD23A_MOUSE UV excision repair protein RAD23 homolog A	OS=Mus musculus OX=10090 GN=Rad23a PE=1
g4197.t1	A3KMV2	RD23A_BOVIN UV excision repair protein RAD23 homolog A	OS=Bos taurus OX=9913 GN=RAD23A PE=2
g4197.t1	P54728	RD23B_MOUSE UV excision repair protein RAD23 homolog B	OS=Mus musculus OX=10090 GN=Rad23b PE=1
g4197.t1	P54725	RD23A_HUMAN UV excision repair protein RAD23 homolog A	OS=Homo sapiens OX=9606 GN=RAD23A PE=1
g4197.t1	Q4KMA2	RD23B_RAT UV excision repair protein RAD23 homolog B	OS=Rattus norvegicus OX=10116 GN=Rad23b PE=1
g4197.t1	Q84L31	RD23C_ARATH Ubiquitin receptor RAD23c	OS=Arabidopsis thaliana OX=3702 GN=RAD23C PE=1
g4197.t1	Q40742	RAD23_ORYSJ Probable ubiquitin receptor RAD23	OS=Oryza sativa subsp. japonica OX=39947 GN=RAD23 PE=1
g4197.t1	P32628	RAD23_YEAST UV excision repair protein RAD23	OS=Saccharomyces cerevisiae (strain ATCC 204508 / S288c) OX=559292 GN=RAD23 PE=1
g4197.t1	P54727	RD23B_HUMAN UV excision repair protein RAD23 homolog B	OS=Homo sapiens OX=9606 GN=RAD23B PE=1
g4197.t1	Q54LV1	RAD23_DICDI UV excision repair protein RAD23 homolog	OS=Dictyostelium discoideum OX=44689 GN=rcbA PE=1
g4197.t1	Q29RK4	RD23B_BOVIN UV excision repair protein RAD23 homolog B	OS=Bos taurus OX=9913 GN=RAD23B PE=2
g4197.t1	Q05120	UBIL_NPVOP Ubiquitin-like protein	OS=Orgyia pseudotsugata multicapsid polyhedrosis virus OX=262177 GN=V-UBI PE=3
g4197.t1	P63048	RL40_BOVIN Ubiquitin-60S ribosomal protein L40	OS=Bos taurus OX=9913 GN=UBA52 PE=1
g4197.t1	P63050	RL40_CANLF Ubiquitin-60S ribosomal protein L40	OS=Canis lupus familiaris OX=9615 GN=UBA52 PE=2
g4197.t1	P18101	RL40_DROME Ubiquitin-60S ribosomal protein L40	OS=Drosophila melanogaster OX=7227 GN=RpL40 PE=1
g4197.t1	P63052	RL40_FELCA Ubiquitin-60S ribosomal protein L40	OS=Felis catus OX=9685 GN=UBA52 PE=2
g4197.t1	P62987	RL40_HUMAN Ubiquitin-60S ribosomal protein L40	OS=Homo sapiens OX=9606 GN=UBA52 PE=1
g4197.t1	P0C273	RL40_MACFA Ubiquitin-60S ribosomal protein L40	OS=Macaca fascicularis OX=9541 GN=UBA52 PE=2
g4197.t1	P62984	RL40_MOUSE Ubiquitin-60S ribosomal protein L40	OS=Mus musculus OX=10090 GN=Uba52 PE=1
g4197.t1	P68205	RL40_OPHHA Ubiquitin-60S ribosomal protein L40	OS=Ophiophagus hannah OX=8665 PE=2
g4197.t1	P63053	RL40_PIG Ubiquitin-60S ribosomal protein L40	OS=Sus scrofa OX=9823 GN=UBA52 PE=1
g3799.t1	P39692	MET10_YEAST Sulfite reductase [NADPH] flavoprotein component	OS=Saccharomyces cerevisiae (strain ATCC 204508 / S288c) OX=559292 GN=MET10 PE=1
g3799.t1	Q09878	MET10_SCHPO Probable sulfite reductase [NADPH] flavoprotein component	OS=Schizosaccharomyces pombe (strain 972 / ATCC 24843) OX=284812 GN=SPCC584.01c PE=3
g3799.t1	Q94IN5	PNO_EUGGR Pyruvate dehydrogenase [NADP(+)] mitochondrial	OS=Euglena gracilis OX=3039 GN=PNO PE=1
g3799.t1	Q968X7	PNO_CRYPV Pyruvate dehydrogenase [NADP(+)]	OS=Cryptosporidium parvum OX=5807 GN=PFOR PE=2
g3799.t1	Q968X7	PNO_CRYPV Pyruvate dehydrogenase [NADP(+)]	OS=Cryptosporidium parvum OX=5807 GN=PFOR PE=2
g3799.t1	Q3SYT8	NCPR_BOVIN NADPH--cytochrome P450 reductase	OS=Bos taurus OX=9913 GN=POR PE=2
g3799.t1	P00389	NCPR_RABIT NADPH--cytochrome P450 reductase	OS=Oryctolagus cuniculus OX=9986 GN=POR PE=1
g3799.t1	Q9SB48	NCPR1_ARATH NADPH--cytochrome P450 reductase 1	OS=Arabidopsis thaliana OX=3702 GN=ATR1 PE=1
g3799.t1	P04175	NCPR_PIG NADPH--cytochrome P450 reductase	OS=Sus scrofa OX=9823 GN=POR PE=1
g3799.t1	Q653S9	NCPR3_ORYSJ NADPH--cytochrome P450 reductase 3	OS=Oryza sativa subsp. japonica OX=39947 GN=CPR3 PE=1
g3799.t1	P00388	NCPR_RAT NADPH--cytochrome P450 reductase	OS=Rattus norvegicus OX=10116 GN=Por PE=1
g3799.t1	Q0J705	NCPR2_ORYSJ NADPH--cytochrome P450 reductase 2	OS=Oryza sativa subsp. japonica OX=39947 GN=CPR2 PE=1
g3799.t1	P16435	NCPR_HUMAN NADPH--cytochrome P450 reductase	OS=Homo sapiens OX=9606 GN=POR PE=1
g3799.t1	P37040	NCPR_MOUSE NADPH--cytochrome P450 reductase	OS=Mus musculus OX=10090 GN=Por PE=1
g3799.t1	Q07994	NCPR_MUSDO NADPH--cytochrome P450 reductase	OS=Musca domestica OX=7370 PE=2
g3799.t1	C5YJG8	NCPR_SORBI NADPH--cytochrome P450 reductase	OS=Sorghum bicolor OX=4558 GN=CPR PE=1
g3799.t1	A0KTH4	CYSJ_SHESA Sulfite reductase [NADPH] flavoprotein alpha-component	OS=Shewanella sp. (strain ANA-3) OX=94122 GN=cysJ PE=3
g3799.t1	Q7X7K8	NCPR1_ORYSJ NADPH--cytochrome P450 reductase 1	OS=Oryza sativa subsp. japonica OX=39947 GN=CPR1 PE=1
g3799.t1	Q0HYB4	CYSJ_SHESR Sulfite reductase [NADPH] flavoprotein alpha-component	OS=Shewanella sp. (strain MR-7) OX=60481 GN=cysJ PE=3
g3799.t1	P37116	NCPR_VIGRR NADPH--cytochrome P450 reductase	OS=Vigna radiata var. radiata OX=3916 PE=1
g3799.t1	Q0HFL6	CYSJ_SHESM Sulfite reductase [NADPH] flavoprotein alpha-component	OS=Shewanella sp. (strain MR-4) OX=60480 GN=cysJ PE=3
g3799.t1	A0A2U1LIM9	NCPR1_ARTAN NADPH--cytochrome P450 reductase 1	OS=Artemisia annua OX=35608 GN=CPR1 PE=1
g3799.t1	A0A2U1KZS6	NCPR2_ARTAN NADPH--cytochrome P450 reductase 2	OS=Artemisia annua OX=35608 GN=CPR2 PE=3
g3799.t1	A7FLZ0	CYSJ_YERP3 Sulfite reductase [NADPH] flavoprotein alpha-component	OS=Yersinia pseudotuberculosis serotype O:1b (strain IP 31758) OX=349747 GN=cysJ PE=3
g3799.t1	Q1C3Z0	CYSJ_YERPA Sulfite reductase [NADPH] flavoprotein alpha-component	OS=Yersinia pestis bv. Antiqua (strain Antiqua) OX=360102 GN=cysJ PE=3
g3799.t1	Q8ZBN6	CYSJ_YERPE Sulfite reductase [NADPH] flavoprotein alpha-component	OS=Yersinia pestis OX=632 GN=cysJ PE=3
g368.t1	B2WM34	SLX1_PYRTR Structure-specific endonuclease subunit slx1	OS=Pyrenophora tritici-repentis (strain Pt-1C-BFP) OX=426418 GN=slx1 PE=3
g368.t1	Q0UAL6	SLX1_PHANO Structure-specific endonuclease subunit SLX1	OS=Phaeosphaeria nodorum (strain SN15 / ATCC MYA-4574 / FGSC 10173) OX=321614 GN=SLX1 PE=3
g368.t1	A6RYJ8	SLX1_BOTFB Structure-specific endonuclease subunit slx1	OS=Botryotinia fuckeliana (strain B05.10) OX=332648 GN=slx1 PE=3
g368.t1	C1GJU5	SLX1_PARBD Structure-specific endonuclease subunit SLX1	OS=Paracoccidioides brasiliensis (strain Pb18) OX=502780 GN=SLX1 PE=3
g368.t1	C1H0K4	SLX1_PARBA Structure-specific endonuclease subunit SLX1	OS=Paracoccidioides lutzii (strain ATCC MYA-826 / Pb01) OX=502779 GN=SLX1 PE=3
g368.t1	B8MDD1	SLX1_TALSN Structure-specific endonuclease subunit slx1	OS=Talaromyces stipitatus (strain ATCC 10500 / CBS 375.48 / QM 6759 / NRRL 1006) OX=441959 GN=slx1 PE=3
g368.t1	C0NTM8	SLX1_AJECG Structure-specific endonuclease subunit SLX1	OS=Ajellomyces capsulatus (strain G186AR / H82 / ATCC MYA-2454 / RMSCC 2432) OX=447093 GN=SLX1 PE=3
g368.t1	A2QUJ2	SLX1_ASPNC Structure-specific endonuclease subunit slx1	OS=Aspergillus niger (strain CBS 513.88 / FGSC A1513) OX=425011 GN=slx1 PE=3
g368.t1	Q0CE14	SLX1_ASPTN Structure-specific endonuclease subunit slx1	OS=Aspergillus terreus (strain NIH 2624 / FGSC A1156) OX=341663 GN=slx1 PE=3
g368.t1	B6QFH5	SLX1_TALMQ Structure-specific endonuclease subunit slx1	OS=Talaromyces marneffei (strain ATCC 18224 / CBS 334.59 / QM 7333) OX=441960 GN=slx1 PE=3
g368.t1	B6HK90	SLX1_PENRW Structure-specific endonuclease subunit slx1	OS=Penicillium rubens (strain ATCC 28089 / DSM 1075 / NRRL 1951 / Wisconsin 54-1255) OX=500485 GN=slx1 PE=3
g368.t1	A1C4Z4	SLX1_ASPCL Structure-specific endonuclease subunit slx1	OS=Aspergillus clavatus (strain ATCC 1007 / CBS 513.65 / DSM 816 / NCTC 3887 / NRRL 1) OX=344612 GN=slx1 PE=3
g368.t1	B2B674	SLX1_PODAN Structure-specific endonuclease subunit SLX1	OS=Podospora anserina (strain S / ATCC MYA-4624 / DSM 980 / FGSC 10383) OX=515849 GN=SLX1 PE=3
g368.t1	B0Y2U0	SLX1_ASPFC Structure-specific endonuclease subunit slx1	OS=Neosartorya fumigata (strain CEA10 / CBS 144.89 / FGSC A1163) OX=451804 GN=slx1 PE=3
g368.t1	Q4WEL6	SLX1_ASPFU Structure-specific endonuclease subunit slx1	OS=Neosartorya fumigata (strain ATCC MYA-4609 / Af293 / CBS 101355 / FGSC A1100) OX=330879 GN=slx1 PE=3
g368.t1	C0S8C7	SLX1_PARBP Structure-specific endonuclease subunit SLX1	OS=Paracoccidioides brasiliensis (strain Pb03) OX=482561 GN=SLX1 PE=3
g368.t1	Q2UA42	SLX1_ASPOR Structure-specific endonuclease subunit slx1	OS=Aspergillus oryzae (strain ATCC 42149 / RIB 40) OX=510516 GN=slx1 PE=3
g368.t1	Q9P737	SLX1_NEUCR Structure-specific endonuclease subunit slx1	OS=Neurospora crassa (strain ATCC 24698 / 74-OR23-1A / CBS 708.71 / DSM 1257 / FGSC 987) OX=367110 GN=slx1 PE=3
g368.t1	Q2GWJ7	SLX1_CHAGB Structure-specific endonuclease subunit SLX1	OS=Chaetomium globosum (strain ATCC 6205 / CBS 148.51 / DSM 1962 / NBRC 6347 / NRRL 1970) OX=306901 GN=SLX1 PE=3
g368.t1	A1CZX3	SLX1_NEOFI Structure-specific endonuclease subunit slx1	OS=Neosartorya fischeri (strain ATCC 1020 / DSM 3700 / CBS 544.65 / FGSC A1164 / JCM 1740 / NRRL 181 / WB 181) OX=331117 GN=slx1 PE=3
g368.t1	Q5AU18	SLX1_EMENI Structure-specific endonuclease subunit slx1	OS=Emericella nidulans (strain FGSC A4 / ATCC 38163 / CBS 112.46 / NRRL 194 / M139) OX=227321 GN=slx1 PE=3
g368.t1	Q75EA5	SLX1_ASHGO Structure-specific endonuclease subunit SLX1	OS=Ashbya gossypii (strain ATCC 10895 / CBS 109.51 / FGSC 9923 / NRRL Y-1056) OX=284811 GN=SLX1 PE=3
g368.t1	B6JY16	SLX1_SCHJY Structure-specific endonuclease subunit slx1	OS=Schizosaccharomyces japonicus (strain yFS275 / FY16936) OX=402676 GN=slx1 PE=3
g368.t1	P0CN81	SLX1_CRYNB Structure-specific endonuclease subunit SLX1	OS=Cryptococcus neoformans var. neoformans serotype D (strain B-3501A) OX=283643 GN=SLX1 PE=3
g368.t1	P0CN80	SLX1_CRYNJ Structure-specific endonuclease subunit SLX1	OS=Cryptococcus neoformans var. neoformans serotype D (strain JEC21 / ATCC MYA-565) OX=214684 GN=SLX1 PE=3
g4049.t1	B0ZT47	PRF1_ELSFA Prefoldin subunit 3	OS=Elsinoe fawcettii OX=40997 GN=PRF1 PE=2
g4049.t1	Q10143	PFD3_SCHPO Probable prefoldin subunit 3	OS=Schizosaccharomyces pombe (strain 972 / ATCC 24843) OX=284812 GN=SPAC3H8.07c PE=3
g4049.t1	P48363	PFD3_YEAST Prefoldin subunit 3	OS=Saccharomyces cerevisiae (strain ATCC 204508 / S288c) OX=559292 GN=PAC10 PE=1
g4049.t1	Q9VGP6	PFD3_DROME Prefoldin subunit 3	OS=Drosophila melanogaster OX=7227 GN=mgr PE=1
g4049.t1	P57741	PFD3_ARATH Probable prefoldin subunit 3	OS=Arabidopsis thaliana OX=3702 GN=At5g49510 PE=1
g8627.t1	P83006	PAFA2_RAT Platelet-activating factor acetylhydrolase 2 cytoplasmic	OS=Rattus norvegicus OX=10116 GN=Pafah2 PE=1
g8627.t1	Q8VDG7	PAFA2_MOUSE Platelet-activating factor acetylhydrolase 2 cytoplasmic	OS=Mus musculus OX=10090 GN=Pafah2 PE=1
g8627.t1	Q90678	PAFA_CHICK Platelet-activating factor acetylhydrolase	OS=Gallus gallus OX=9031 GN=PLA2G7 PE=2
g8627.t1	Q99487	PAFA2_HUMAN Platelet-activating factor acetylhydrolase 2 cytoplasmic	OS=Homo sapiens OX=9606 GN=PAFAH2 PE=1
g8627.t1	Q28017	PAFA_BOVIN Platelet-activating factor acetylhydrolase	OS=Bos taurus OX=9913 GN=PLA2G7 PE=2
g8627.t1	Q28262	PAFA_CANLF Platelet-activating factor acetylhydrolase	OS=Canis lupus familiaris OX=9615 GN=PLA2G7 PE=2
g8627.t1	P79106	PAFA2_BOVIN Platelet-activating factor acetylhydrolase 2 cytoplasmic	OS=Bos taurus OX=9913 GN=PAFAH2 PE=1
g8627.t1	Q13093	PAFA_HUMAN Platelet-activating factor acetylhydrolase	OS=Homo sapiens OX=9606 GN=PLA2G7 PE=1
g8627.t1	P70683	PAFA_CAVPO Platelet-activating factor acetylhydrolase	OS=Cavia porcellus OX=10141 GN=PLA2G7 PE=2
g8302.t1	Q9UUH1	VPS55_SCHPO Vacuolar protein sorting-associated protein 55	OS=Schizosaccharomyces pombe (strain 972 / ATCC 24843) OX=284812 GN=vps55 PE=3
g8302.t1	P47111	VPS55_YEAST Vacuolar protein sorting-associated protein 55	OS=Saccharomyces cerevisiae (strain ATCC 204508 / S288c) OX=559292 GN=VPS55 PE=1
g5931.t1	Q0TZA1	TRM82_PHANO tRNA (guanine-N(7)-)-methyltransferase non-catalytic subunit TRM82	OS=Phaeosphaeria nodorum (strain SN15 / ATCC MYA-4574 / FGSC 10173) OX=321614 GN=TRM82 PE=3
g5931.t1	Q1DXS8	TRM82_COCIM tRNA (guanine-N(7)-)-methyltransferase non-catalytic subunit TRM82	OS=Coccidioides immitis (strain RS) OX=246410 GN=TRM82 PE=3
g5931.t1	Q2UKH7	TRM82_ASPOR tRNA (guanine-N(7)-)-methyltransferase non-catalytic subunit trm82	OS=Aspergillus oryzae (strain ATCC 42149 / RIB 40) OX=510516 GN=trm82 PE=3
g5931.t1	B0XNT4	TRM82_ASPFC tRNA (guanine-N(7)-)-methyltransferase non-catalytic subunit trm82	OS=Neosartorya fumigata (strain CEA10 / CBS 144.89 / FGSC A1163) OX=451804 GN=trm82 PE=3
g5931.t1	Q4WJR4	TRM82_ASPFU tRNA (guanine-N(7)-)-methyltransferase non-catalytic subunit trm82	OS=Neosartorya fumigata (strain ATCC MYA-4609 / Af293 / CBS 101355 / FGSC A1100) OX=330879 GN=trm82 PE=3
g5931.t1	A1CRF7	TRM82_ASPCL tRNA (guanine-N(7)-)-methyltransferase non-catalytic subunit trm82	OS=Aspergillus clavatus (strain ATCC 1007 / CBS 513.65 / DSM 816 / NCTC 3887 / NRRL 1) OX=344612 GN=trm82 PE=3
g5931.t1	A7F9K1	TRM82_SCLS1 tRNA (guanine-N(7)-)-methyltransferase non-catalytic subunit trm82	OS=Sclerotinia sclerotiorum (strain ATCC 18683 / 1980 / Ss-1) OX=665079 GN=trm82 PE=3
g5931.t1	A7TEN6	TRM82_VANPO tRNA (guanine-N(7)-)-methyltransferase non-catalytic subunit TRM82	OS=Vanderwaltozyma polyspora (strain ATCC 22028 / DSM 70294 / BCRC 21397 / CBS 2163 / NBRC 10782 / NRRL Y-8283 / UCD 57-17) OX=436907 GN=TRM82 PE=3
g5931.t1	Q5AH60	TRM82_CANAL tRNA (guanine-N(7)-)-methyltransferase non-catalytic subunit TRM82	OS=Candida albicans (strain SC5314 / ATCC MYA-2876) OX=237561 GN=TRM82 PE=3
g5931.t1	A3LPG0	TRM82_PICST tRNA (guanine-N(7)-)-methyltransferase non-catalytic subunit TRM82	OS=Scheffersomyces stipitis (strain ATCC 58785 / CBS 6054 / NBRC 10063 / NRRL Y-11545) OX=322104 GN=TRM82 PE=3
g5931.t1	Q6BP03	TRM82_DEBHA tRNA (guanine-N(7)-)-methyltransferase non-catalytic subunit TRM82	OS=Debaryomyces hansenii (strain ATCC 36239 / CBS 767 / BCRC 21394 / JCM 1990 / NBRC 0083 / IGC 2968) OX=284592 GN=TRM82 PE=3
g5931.t1	Q03774	TRM82_YEAST tRNA (guanine-N(7)-)-methyltransferase non-catalytic subunit TRM82	OS=Saccharomyces cerevisiae (strain ATCC 204508 / S288c) OX=559292 GN=TRM82 PE=1
g5931.t1	B3LGB9	TRM82_YEAS1 tRNA (guanine-N(7)-)-methyltransferase non-catalytic subunit TRM82	OS=Saccharomyces cerevisiae (strain RM11-1a) OX=285006 GN=TRM82 PE=3
g5931.t1	B5VG60	TRM82_YEAS6 tRNA (guanine-N(7)-)-methyltransferase non-catalytic subunit TRM82	OS=Saccharomyces cerevisiae (strain AWRI1631) OX=545124 GN=TRM82 PE=3
g5931.t1	A6ZYC3	TRM82_YEAS7 tRNA (guanine-N(7)-)-methyltransferase non-catalytic subunit TRM82	OS=Saccharomyces cerevisiae (strain YJM789) OX=307796 GN=TRM82 PE=3
g5931.t1	Q750U8	TRM82_ASHGO tRNA (guanine-N(7)-)-methyltransferase non-catalytic subunit TRM82	OS=Ashbya gossypii (strain ATCC 10895 / CBS 109.51 / FGSC 9923 / NRRL Y-1056) OX=284811 GN=TRM82 PE=3
g5931.t1	A5DNM7	TRM82_PICGU tRNA (guanine-N(7)-)-methyltransferase non-catalytic subunit TRM82	OS=Meyerozyma guilliermondii (strain ATCC 6260 / CBS 566 / DSM 6381 / JCM 1539 / NBRC 10279 / NRRL Y-324) OX=294746 GN=TRM82 PE=3
g5931.t1	Q6C705	TRM82_YARLI tRNA (guanine-N(7)-)-methyltransferase non-catalytic subunit TRM82	OS=Yarrowia lipolytica (strain CLIB 122 / E 150) OX=284591 GN=TRM82 PE=3
g5931.t1	Q6CQH2	TRM82_KLULA tRNA (guanine-N(7)-)-methyltransferase non-catalytic subunit TRM82	OS=Kluyveromyces lactis (strain ATCC 8585 / CBS 2359 / DSM 70799 / NBRC 1267 / NRRL Y-1140 / WM37) OX=284590 GN=TRM82 PE=3
g5931.t1	Q6FVL4	TRM82_CANGA tRNA (guanine-N(7)-)-methyltransferase non-catalytic subunit TRM82	OS=Candida glabrata (strain ATCC 2001 / CBS 138 / JCM 3761 / NBRC 0622 / NRRL Y-65) OX=284593 GN=TRM82 PE=3
g5931.t1	O74863	TRM82_SCHPO tRNA (guanine-N(7)-)-methyltransferase non-catalytic subunit trm82	OS=Schizosaccharomyces pombe (strain 972 / ATCC 24843) OX=284812 GN=trm82 PE=1
g5931.t1	P0CS53	TRM82_CRYNB tRNA (guanine-N(7)-)-methyltransferase non-catalytic subunit TRM82	OS=Cryptococcus neoformans var. neoformans serotype D (strain B-3501A) OX=283643 GN=TRM82 PE=3
g5931.t1	P0CS52	TRM82_CRYNJ tRNA (guanine-N(7)-)-methyltransferase non-catalytic subunit TRM82	OS=Cryptococcus neoformans var. neoformans serotype D (strain JEC21 / ATCC MYA-565) OX=214684 GN=TRM82 PE=3
g5931.t1	A5E654	TRM82_LODEL tRNA (guanine-N(7)-)-methyltransferase non-catalytic subunit TRM82	OS=Lodderomyces elongisporus (strain ATCC 11503 / CBS 2605 / JCM 1781 / NBRC 1676 / NRRL YB-4239) OX=379508 GN=TRM82 PE=3
g5931.t1	A7E3S5	WDR4_BOVIN tRNA (guanine-N(7)-)-methyltransferase non-catalytic subunit WDR4	OS=Bos taurus OX=9913 GN=WDR4 PE=2
g2056.t1	A0A0U1LQF6	CCTO_TALIS Cyclochlorotine biosynthesis protein O	OS=Talaromyces islandicus OX=28573 GN=cctO PE=3
g8354.t1	Q0UIN2	KYNU1_PHANO Kynureninase 1	OS=Phaeosphaeria nodorum (strain SN15 / ATCC MYA-4574 / FGSC 10173) OX=321614 GN=BNA5-1 PE=3
g8354.t1	Q2U038	KYNU1_ASPOR Kynureninase 1	OS=Aspergillus oryzae (strain ATCC 42149 / RIB 40) OX=510516 GN=bna5-1 PE=3
g8354.t1	Q1DZA6	KYNU_COCIM Kynureninase	OS=Coccidioides immitis (strain RS) OX=246410 GN=BNA5 PE=3
g8354.t1	A1DGW4	KYNU1_NEOFI Kynureninase 1	OS=Neosartorya fischeri (strain ATCC 1020 / DSM 3700 / CBS 544.65 / FGSC A1164 / JCM 1740 / NRRL 181 / WB 181) OX=331117 GN=bna5-1 PE=3
g8354.t1	A2R7T0	KYNU1_ASPNC Kynureninase 1	OS=Aspergillus niger (strain CBS 513.88 / FGSC A1513) OX=425011 GN=bna5-1 PE=3
g8354.t1	Q0CPB0	KYNU1_ASPTN Kynureninase 1	OS=Aspergillus terreus (strain NIH 2624 / FGSC A1156) OX=341663 GN=bna5-1 PE=3
g8354.t1	Q5B0H8	KYNU1_EMENI Kynureninase 1	OS=Emericella nidulans (strain FGSC A4 / ATCC 38163 / CBS 112.46 / NRRL 194 / M139) OX=227321 GN=bna5-1 PE=3
g8354.t1	A1C688	KYNU1_ASPCL Kynureninase 1	OS=Aspergillus clavatus (strain ATCC 1007 / CBS 513.65 / DSM 816 / NCTC 3887 / NRRL 1) OX=344612 GN=bna5-1 PE=3
g8354.t1	B0XS72	KYNU1_ASPFC Kynureninase 1	OS=Neosartorya fumigata (strain CEA10 / CBS 144.89 / FGSC A1163) OX=451804 GN=bna5-1 PE=3
g8354.t1	Q4X1D4	KYNU1_ASPFU Kynureninase 1	OS=Neosartorya fumigata (strain ATCC MYA-4609 / Af293 / CBS 101355 / FGSC A1100) OX=330879 GN=bna5-1 PE=3
g8354.t1	A7ESB8	KYNU_SCLS1 Kynureninase	OS=Sclerotinia sclerotiorum (strain ATCC 18683 / 1980 / Ss-1) OX=665079 GN=bna5 PE=3
g8354.t1	A6RSP5	KYNU_BOTFB Kynureninase	OS=Botryotinia fuckeliana (strain B05.10) OX=332648 GN=bna5 PE=3
g8354.t1	A2QJI5	KYNU2_ASPNC Kynureninase 2	OS=Aspergillus niger (strain CBS 513.88 / FGSC A1513) OX=425011 GN=bna5-2 PE=3
g8354.t1	Q2UJE8	KYNU2_ASPOR Kynureninase 2	OS=Aspergillus oryzae (strain ATCC 42149 / RIB 40) OX=510516 GN=bna5-2 PE=3
g8354.t1	Q0CZX6	KYNU2_ASPTN Kynureninase 2	OS=Aspergillus terreus (strain NIH 2624 / FGSC A1156) OX=341663 GN=bna5-2 PE=3
g8354.t1	A1CHT0	KYNU2_ASPCL Kynureninase 2	OS=Aspergillus clavatus (strain ATCC 1007 / CBS 513.65 / DSM 816 / NCTC 3887 / NRRL 1) OX=344612 GN=bna5-2 PE=3
g8354.t1	Q5BC73	KYNU2_EMENI Kynureninase 2	OS=Emericella nidulans (strain FGSC A4 / ATCC 38163 / CBS 112.46 / NRRL 194 / M139) OX=227321 GN=bna5-2 PE=3
g8354.t1	Q7RXY2	KYNU2_NEUCR Kynureninase 2	OS=Neurospora crassa (strain ATCC 24698 / 74-OR23-1A / CBS 708.71 / DSM 1257 / FGSC 987) OX=367110 GN=kyn-2 PE=3
g8354.t1	A1CWY1	KYNU2_NEOFI Kynureninase 2	OS=Neosartorya fischeri (strain ATCC 1020 / DSM 3700 / CBS 544.65 / FGSC A1164 / JCM 1740 / NRRL 181 / WB 181) OX=331117 GN=bna5-2 PE=3
g8354.t1	B0Y6H2	KYNU2_ASPFC Kynureninase 2	OS=Neosartorya fumigata (strain CEA10 / CBS 144.89 / FGSC A1163) OX=451804 GN=bna5-2 PE=3
g8354.t1	Q4WPN0	KYNU2_ASPFU Kynureninase 2	OS=Neosartorya fumigata (strain ATCC MYA-4609 / Af293 / CBS 101355 / FGSC A1100) OX=330879 GN=bna5-2 PE=3
g8354.t1	Q7S332	KYNU1_NEUCR Kynureninase 1	OS=Neurospora crassa (strain ATCC 24698 / 74-OR23-1A / CBS 708.71 / DSM 1257 / FGSC 987) OX=367110 GN=kyn-1 PE=3
g8354.t1	Q2H9P7	KYNU1_CHAGB Kynureninase 1	OS=Chaetomium globosum (strain ATCC 6205 / CBS 148.51 / DSM 1962 / NBRC 6347 / NRRL 1970) OX=306901 GN=BNA5-1 PE=3
g8354.t1	A4UBV5	KYNU_MAGO7 Kynureninase	OS=Magnaporthe oryzae (strain 70-15 / ATCC MYA-4617 / FGSC 8958) OX=242507 GN=BNA5 PE=3
g8354.t1	Q2H7G2	KYNU2_CHAGB Kynureninase 2	OS=Chaetomium globosum (strain ATCC 6205 / CBS 148.51 / DSM 1962 / NBRC 6347 / NRRL 1970) OX=306901 GN=BNA5-2 PE=3
g8253.t1	Q13733	AT1A4_HUMAN Sodium/potassium-transporting ATPase subunit alpha-4	OS=Homo sapiens OX=9606 GN=ATP1A4 PE=1
g8253.t1	P05024	AT1A1_PIG Sodium/potassium-transporting ATPase subunit alpha-1	OS=Sus scrofa OX=9823 GN=ATP1A1 PE=1
g8253.t1	P17326	AT1A_ARTSF Sodium/potassium-transporting ATPase subunit alpha-A	OS=Artemia franciscana OX=6661 PE=2
g8253.t1	Q8VDN2	AT1A1_MOUSE Sodium/potassium-transporting ATPase subunit alpha-1	OS=Mus musculus OX=10090 GN=Atp1a1 PE=1
g8253.t1	P06685	AT1A1_RAT Sodium/potassium-transporting ATPase subunit alpha-1	OS=Rattus norvegicus OX=10116 GN=Atp1a1 PE=1
g8253.t1	Q64541	AT1A4_RAT Sodium/potassium-transporting ATPase subunit alpha-4	OS=Rattus norvegicus OX=10116 GN=Atp1a4 PE=1
g8253.t1	P05023	AT1A1_HUMAN Sodium/potassium-transporting ATPase subunit alpha-1	OS=Homo sapiens OX=9606 GN=ATP1A1 PE=1
g8253.t1	Q5RDR3	AT1A1_PONAB Sodium/potassium-transporting ATPase subunit alpha-1	OS=Pongo abelii OX=9601 GN=ATP1A1 PE=2
g8253.t1	P30714	AT1A1_RHIMB Sodium/potassium-transporting ATPase subunit alpha-1	OS=Rhinella marina OX=8386 GN=ATP1A1 PE=1
g8253.t1	P50997	AT1A1_CANLF Sodium/potassium-transporting ATPase subunit alpha-1	OS=Canis lupus familiaris OX=9615 GN=ATP1A1 PE=1
g8253.t1	Q9N0Z6	AT1A1_RABIT Sodium/potassium-transporting ATPase subunit alpha-1	OS=Oryctolagus cuniculus OX=9986 GN=ATP1A1 PE=1
g8253.t1	P18907	AT1A1_HORSE Sodium/potassium-transporting ATPase subunit alpha-1	OS=Equus caballus OX=9796 GN=ATP1A1 PE=3
g8253.t1	Q92123	AT1A1_XENLA Sodium/potassium-transporting ATPase subunit alpha-1	OS=Xenopus laevis OX=8355 GN=atp1a1 PE=2
g8253.t1	Q9WV27	AT1A4_MOUSE Sodium/potassium-transporting ATPase subunit alpha-4	OS=Mus musculus OX=10090 GN=Atp1a4 PE=1
g8253.t1	Q08DA1	AT1A1_BOVIN Sodium/potassium-transporting ATPase subunit alpha-1	OS=Bos taurus OX=9913 GN=ATP1A1 PE=1
g8253.t1	Q6PIE5	AT1A2_MOUSE Sodium/potassium-transporting ATPase subunit alpha-2	OS=Mus musculus OX=10090 GN=Atp1a2 PE=1
g8253.t1	P06686	AT1A2_RAT Sodium/potassium-transporting ATPase subunit alpha-2	OS=Rattus norvegicus OX=10116 GN=Atp1a2 PE=1
g8253.t1	P04074	AT1A1_SHEEP Sodium/potassium-transporting ATPase subunit alpha-1	OS=Ovis aries OX=9940 GN=ATP1A1 PE=1
g8253.t1	P50993	AT1A2_HUMAN Sodium/potassium-transporting ATPase subunit alpha-2	OS=Homo sapiens OX=9606 GN=ATP1A2 PE=1
g8253.t1	A2VDL6	AT1A2_BOVIN Sodium/potassium-transporting ATPase subunit alpha-2	OS=Bos taurus OX=9913 GN=ATP1A2 PE=1
g8253.t1	D2WKD8	AT1A2_PIG Sodium/potassium-transporting ATPase subunit alpha-2	OS=Sus scrofa OX=9823 GN=ATP1A2 PE=1
g8253.t1	Q5RCD8	AT1A2_PONAB Sodium/potassium-transporting ATPase subunit alpha-2	OS=Pongo abelii OX=9601 GN=ATP1A2 PE=2
g8253.t1	P13607	ATNA_DROME Sodium/potassium-transporting ATPase subunit alpha	OS=Drosophila melanogaster OX=7227 GN=Atpalpha PE=1
g8253.t1	P09572	AT1A1_CHICK Sodium/potassium-transporting ATPase subunit alpha-1	OS=Gallus gallus OX=9031 GN=ATP1A1 PE=2
g8253.t1	Q9YH26	AT1A1_OREMO Sodium/potassium-transporting ATPase subunit alpha-1	OS=Oreochromis mossambicus OX=8127 GN=atp1a1 PE=2
g5267.t1	A0A075TRL0	PATA_PENEN Acetate transporter protein patA	OS=Penicillium expansum OX=27334 GN=patA PE=1
g3737.t1	P53970	EFM6_YEAST Protein-lysine N-methyltransferase EFM6	OS=Saccharomyces cerevisiae (strain ATCC 204508 / S288c) OX=559292 GN=EFM6 PE=1
g4468.t1	O14210	IES2_SCHPO INO80 complex subunit 2	OS=Schizosaccharomyces pombe (strain 972 / ATCC 24843) OX=284812 GN=ies2 PE=1
g4468.t1	P40154	IES2_YEAST Ino eighty subunit 2	OS=Saccharomyces cerevisiae (strain ATCC 204508 / S288c) OX=559292 GN=IES2 PE=1
g9341.t1	Q7Z8M6	CHT_ALTBR Cyanide hydratase	OS=Alternaria brassicicola OX=29001 GN=CyhAB PE=2
g9341.t1	E3RV84	CHT_PYRTT Cyanide hydratase	OS=Pyrenophora teres f. teres (strain 0-1) OX=861557 GN=chy PE=1
g9341.t1	Q7RVT0	CHT_NEUCR Cyanide hydratase	OS=Neurospora crassa (strain ATCC 24698 / 74-OR23-1A / CBS 708.71 / DSM 1257 / FGSC 987) OX=367110 GN=cnh-1 PE=1
g9341.t1	Q9P8V3	CHT_LEPMC Cyanide hydratase	OS=Leptosphaeria maculans OX=5022 GN=Cht PE=2
g9341.t1	P9WEU5	CHT_STEHR Cyanide hydratase	OS=Stereum hirsutum (strain FP-91666) OX=721885 GN=nit PE=1
g9341.t1	I1RP53	CHT_GIBZE Cyanide hydratase	OS=Gibberella zeae (strain ATCC MYA-4620 / CBS 123657 / FGSC 9075 / NRRL 31084 / PH-1) OX=229533 GN=cht PE=1
g9341.t1	P32963	CHT_GIBBA Cyanide hydratase	OS=Gibberella baccata OX=5523 GN=chy1 PE=1
g9341.t1	Q96UG7	CHT_FUSSL Cyanide hydratase	OS=Fusarium solani OX=169388 GN=chy PE=1
g9341.t1	P32964	CHT_MICSH Cyanide hydratase	OS=Microdochium sorghi OX=1682391 GN=cht PE=1
g9341.t1	G2XQT1	CHT_BOTF4 Cyanide hydratase	OS=Botryotinia fuckeliana (strain T4) OX=999810 GN=chy PE=1
g9341.t1	A9QXE0	CHT_ASPNG Cyanide hydratase	OS=Aspergillus niger OX=5061 PE=1
g9341.t1	B6HCY4	CHT_PENRW Cyanide hydratase	OS=Penicillium rubens (strain ATCC 28089 / DSM 1075 / NRRL 1951 / Wisconsin 54-1255) OX=500485 GN=PCH_Pc18g02620 PE=1
g9341.t1	C8V9R7	CHT_EMENI Cyanide hydratase	OS=Emericella nidulans (strain FGSC A4 / ATCC 38163 / CBS 112.46 / NRRL 194 / M139) OX=227321 GN=cht PE=1
g9341.t1	Q02068	NRL1_RHORH Aliphatic nitrilase	OS=Rhodococcus rhodochrous OX=1829 PE=1
g9341.t1	B6Q5I3	NIT_TALMQ Nitrilase	OS=Talaromyces marneffei (strain ATCC 18224 / CBS 334.59 / QM 7333) OX=441960 GN=PMAA_032480 PE=1
g9341.t1	G9N4E3	NIT_HYPVG Arylacetonitrilase	OS=Hypocrea virens (strain Gv29-8 / FGSC 10586) OX=413071 GN=TRIVIDRAFT_77162 PE=1
g9341.t1	A0A2H3E4G0	NIT_ARMGA Cyanide hydratase	OS=Armillaria gallica OX=47427 GN=ARMGADRAFT_1007240 PE=1
g9341.t1	G7X8S6	NIT2_ASPKW Arylacetonitrilase	OS=Aspergillus kawachii (strain NBRC 4308) OX=1033177 GN=nit2 PE=1
g9341.t1	B6HVR6	NIT2_PENRW Nitrilase	OS=Penicillium rubens (strain ATCC 28089 / DSM 1075 / NRRL 1951 / Wisconsin 54-1255) OX=500485 GN=Pc22g19330ma2m PE=1
g9341.t1	P10045	NRLB_KLEPO Nitrilase bromoxynil-specific	OS=Klebsiella pneumoniae subsp. ozaenae OX=574 GN=bxn PE=1
g9341.t1	Q89GE3	NITR1_BRADU Nitrilase bll6402	OS=Bradyrhizobium diazoefficiens (strain JCM 10833 / BCRC 13528 / IAM 13628 / NBRC 14792 / USDA 110) OX=224911 GN=bll6402 PE=1
g9341.t1	A2RA31	NIT2_ASPNC Arylacetonitrilase	OS=Aspergillus niger (strain CBS 513.88 / FGSC A1513) OX=425011 GN=An18g01740 PE=1
g9341.t1	G7XTA8	NIT1_ASPKW Aromatic nitrilase	OS=Aspergillus kawachii (strain NBRC 4308) OX=1033177 GN=nit1 PE=1
g9341.t1	Q03217	NRL2_RHORH Aliphatic nitrilase	OS=Rhodococcus rhodochrous OX=1829 GN=nitA PE=1
g9341.t1	Q19A54	NIT_GIBMO Nitrilase	OS=Gibberella moniliformis OX=117187 PE=1
g6794.t1	Q09859	MSRA_SCHPO Probable peptide methionine sulfoxide reductase	OS=Schizosaccharomyces pombe (strain 972 / ATCC 24843) OX=284812 GN=mxr1 PE=3
g6794.t1	P40029	MSRA_YEAST Peptide methionine sulfoxide reductase	OS=Saccharomyces cerevisiae (strain ATCC 204508 / S288c) OX=559292 GN=MXR1 PE=1
g6794.t1	A3CUG3	MSRA_METMJ Peptide methionine sulfoxide reductase MsrA	OS=Methanoculleus marisnigri (strain ATCC 35101 / DSM 1498 / JR1) OX=368407 GN=msrA PE=3
g6794.t1	A1UNG1	MSRA_MYCSK Peptide methionine sulfoxide reductase MsrA	OS=Mycobacterium sp. (strain KMS) OX=189918 GN=msrA PE=3
g6794.t1	Q1B1N8	MSRA_MYCSS Peptide methionine sulfoxide reductase MsrA	OS=Mycobacterium sp. (strain MCS) OX=164756 GN=msrA PE=3
g6794.t1	A3Q7V7	MSRA_MYCSJ Peptide methionine sulfoxide reductase MsrA	OS=Mycobacterium sp. (strain JLS) OX=164757 GN=msrA PE=3
g6794.t1	Q2RRT3	MSRA_RHORT Peptide methionine sulfoxide reductase MsrA	OS=Rhodospirillum rubrum (strain ATCC 11170 / ATH 1.1.1 / DSM 467 / LMG 4362 / NCIMB 8255 / S1) OX=269796 GN=msrA PE=3
g6794.t1	A1TH24	MSRA_MYCVP Peptide methionine sulfoxide reductase MsrA	OS=Mycolicibacterium vanbaalenii (strain DSM 7251 / JCM 13017 / BCRC 16820 / KCTC 9966 / NRRL B-24157 / PYR-1) OX=350058 GN=msrA PE=3
g6794.t1	O26635	MSRA_METTH Peptide methionine sulfoxide reductase MsrA	OS=Methanothermobacter thermautotrophicus (strain ATCC 29096 / DSM 1053 / JCM 10044 / NBRC 100330 / Delta H) OX=187420 GN=msrA PE=3
g6794.t1	A4T413	MSRA_MYCGI Peptide methionine sulfoxide reductase MsrA	OS=Mycolicibacterium gilvum (strain PYR-GCK) OX=350054 GN=msrA PE=3
g6794.t1	Q5YUS0	MSRA_NOCFA Peptide methionine sulfoxide reductase MsrA	OS=Nocardia farcinica (strain IFM 10152) OX=247156 GN=msrA PE=3
g6794.t1	A0PWH2	MSRA_MYCUA Peptide methionine sulfoxide reductase MsrA	OS=Mycobacterium ulcerans (strain Agy99) OX=362242 GN=msrA PE=3
g6794.t1	B8ZTJ5	MSRA_MYCLB Peptide methionine sulfoxide reductase MsrA	OS=Mycobacterium leprae (strain Br4923) OX=561304 GN=msrA PE=3
g6794.t1	Q9CCZ3	MSRA_MYCLE Peptide methionine sulfoxide reductase MsrA	OS=Mycobacterium leprae (strain TN) OX=272631 GN=msrA PE=3
g6794.t1	B2HLR5	MSRA_MYCMM Peptide methionine sulfoxide reductase MsrA	OS=Mycobacterium marinum (strain ATCC BAA-535 / M) OX=216594 GN=msrA PE=3
g6794.t1	Q6AG94	MSRA_LEIXX Peptide methionine sulfoxide reductase MsrA	OS=Leifsonia xyli subsp. xyli (strain CTCB07) OX=281090 GN=msrA PE=3
g6794.t1	Q73U14	MSRA_MYCPA Peptide methionine sulfoxide reductase MsrA	OS=Mycolicibacterium paratuberculosis (strain ATCC BAA-968 / K-10) OX=262316 GN=msrA PE=3
g6794.t1	O69761	MSRA_PSEFL Peptide methionine sulfoxide reductase MsrA	OS=Pseudomonas fluorescens OX=294 GN=msrA PE=3
g6794.t1	Q8TQV6	MSRA_METAC Peptide methionine sulfoxide reductase MsrA	OS=Methanosarcina acetivorans (strain ATCC 35395 / DSM 2834 / JCM 12185 / C2A) OX=188937 GN=msrA PE=3
g6794.t1	P0A5L1	MSRA_MYCBO Peptide methionine sulfoxide reductase MsrA	OS=Mycobacterium bovis (strain ATCC BAA-935 / AF2122/97) OX=233413 GN=msrA PE=3
g6794.t1	A1KEV7	MSRA_MYCBP Peptide methionine sulfoxide reductase MsrA	OS=Mycobacterium bovis (strain BCG / Pasteur 1173P2) OX=410289 GN=msrA PE=3
g6794.t1	C1AJG2	MSRA_MYCBT Peptide methionine sulfoxide reductase MsrA	OS=Mycobacterium bovis (strain BCG / Tokyo 172 / ATCC 35737 / TMC 1019) OX=561275 GN=msrA PE=3
g6794.t1	A5TYL2	MSRA_MYCTA Peptide methionine sulfoxide reductase MsrA	OS=Mycobacterium tuberculosis (strain ATCC 25177 / H37Ra) OX=419947 GN=msrA PE=3
g6794.t1	P9WJM4	MSRA_MYCTO Peptide methionine sulfoxide reductase MsrA	OS=Mycobacterium tuberculosis (strain CDC 1551 / Oshkosh) OX=83331 GN=msrA PE=3
g6794.t1	P9WJM5	MSRA_MYCTU Peptide methionine sulfoxide reductase MsrA	OS=Mycobacterium tuberculosis (strain ATCC 25618 / H37Rv) OX=83332 GN=msrA PE=1
g3262.t1	G4N1S3	RAS1_MAGO7 Ras-like protein 1	OS=Magnaporthe oryzae (strain 70-15 / ATCC MYA-4617 / FGSC 8958) OX=242507 GN=RAS1 PE=1
g3262.t1	Q01387	RAS2_NEUCR Protein ras-2	OS=Neurospora crassa (strain ATCC 24698 / 74-OR23-1A / CBS 708.71 / DSM 1257 / FGSC 987) OX=367110 GN=ras-2 PE=3
g3262.t1	P34726	RAS2_PHYPO Ras-like protein 2	OS=Physarum polycephalum OX=5791 GN=RAS-2 PE=2
g3262.t1	P34729	RAS1_PHYPO Ras-like protein 1	OS=Physarum polycephalum OX=5791 GN=RAS1 PE=2
g3262.t1	O42785	RASL_COLTR Ras-like protein	OS=Colletotrichum trifolii OX=5466 GN=RAS PE=2
g3262.t1	P03967	RASD_DICDI Ras-like protein rasD	OS=Dictyostelium discoideum OX=44689 GN=rasD PE=1
g3262.t1	P87018	RAS_BOTFU Ras-like protein	OS=Botryotinia fuckeliana OX=40559 GN=ras1 PE=3
g3262.t1	G4MZY8	RAS2_MAGO7 Ras-like protein 2	OS=Magnaporthe oryzae (strain 70-15 / ATCC MYA-4617 / FGSC 8958) OX=242507 GN=RAS2 PE=1
g3262.t1	P15064	RASG_DICDI Ras-like protein rasG	OS=Dictyostelium discoideum OX=44689 GN=rasG PE=1
g3262.t1	P22278	RAS1_MUCCL Ras-like protein 1	OS=Mucor circinelloides f. lusitanicus OX=29924 GN=RAS1 PE=2
g3262.t1	P22280	RAS3_MUCCL Ras-like protein 3	OS=Mucor circinelloides f. lusitanicus OX=29924 GN=RAS3 PE=2
g3262.t1	Q12526	RAS_EMENI Ras-like protein	OS=Emericella nidulans (strain FGSC A4 / ATCC 38163 / CBS 112.46 / NRRL 194 / M139) OX=227321 GN=rasA PE=2
g3262.t1	P08647	RAS_SCHPO Ras-like protein 1	OS=Schizosaccharomyces pombe (strain 972 / ATCC 24843) OX=284812 GN=ras1 PE=1
g3262.t1	O93856	RAS_LACBI Ras-like protein	OS=Laccaria bicolor OX=29883 PE=2
g3262.t1	A8NU18	RASL_COPC7 24 kDa Ras-like protein	OS=Coprinopsis cinerea (strain Okayama-7 / 130 / ATCC MYA-4618 / FGSC 9003) OX=240176 GN=CC-RAS PE=3
g3262.t1	Q05058	RASL_COPCI 24 kDa Ras-like protein	OS=Coprinopsis cinerea OX=5346 GN=CC-RAS PE=3
g3262.t1	P28775	RAS_LENED Ras-like protein	OS=Lentinula edodes OX=5353 PE=3
g3262.t1	Q5F352	RASN_CHICK GTPase NRas	OS=Gallus gallus OX=9031 GN=NRAS PE=2
g3262.t1	Q59XU5	RAS1_CANAL Ras-like protein 1	OS=Candida albicans (strain SC5314 / ATCC MYA-2876) OX=237561 GN=RAS1 PE=3
g3262.t1	C4YKT4	RAS1_CANAW Ras-like protein 1	OS=Candida albicans (strain WO-1) OX=294748 GN=RAS1 PE=3
g3262.t1	P0CY32	RAS1_CANAX Ras-like protein 1	OS=Candida albicans OX=5476 GN=RAS1 PE=3
g3262.t1	P12825	RASN_CAVPO GTPase NRas	OS=Cavia porcellus OX=10141 GN=NRAS PE=2
g3262.t1	P01111	RASN_HUMAN GTPase NRas	OS=Homo sapiens OX=9606 GN=NRAS PE=1
g3262.t1	Q95ME4	RASN_MONDO GTPase NRas	OS=Monodelphis domestica OX=13616 GN=NRAS PE=2
g3262.t1	P08556	RASN_MOUSE GTPase NRas	OS=Mus musculus OX=10090 GN=Nras PE=1
g2176.t1	B0Y691	MOCOS_ASPFC Molybdenum cofactor sulfurase	OS=Neosartorya fumigata (strain CEA10 / CBS 144.89 / FGSC A1163) OX=451804 GN=hxB PE=3
g2176.t1	Q4WPE6	MOCOS_ASPFU Molybdenum cofactor sulfurase	OS=Neosartorya fumigata (strain ATCC MYA-4609 / Af293 / CBS 101355 / FGSC A1100) OX=330879 GN=hxB PE=3
g2176.t1	A2QIK9	MOCOS_ASPNC Molybdenum cofactor sulfurase	OS=Aspergillus niger (strain CBS 513.88 / FGSC A1513) OX=425011 GN=hxB PE=3
g2176.t1	Q2HE65	MOCOS_CHAGB Molybdenum cofactor sulfurase	OS=Chaetomium globosum (strain ATCC 6205 / CBS 148.51 / DSM 1962 / NBRC 6347 / NRRL 1970) OX=306901 GN=hxB PE=3
g2176.t1	Q7SE17	MOCOS_NEUCR Molybdenum cofactor sulfurase	OS=Neurospora crassa (strain ATCC 24698 / 74-OR23-1A / CBS 708.71 / DSM 1257 / FGSC 987) OX=367110 GN=nit-13 PE=3
g2176.t1	A1CHL0	MOCOS_ASPCL Molybdenum cofactor sulfurase	OS=Aspergillus clavatus (strain ATCC 1007 / CBS 513.65 / DSM 816 / NCTC 3887 / NRRL 1) OX=344612 GN=hxB PE=3
g2176.t1	A1CX75	MOCOS_NEOFI Molybdenum cofactor sulfurase	OS=Neosartorya fischeri (strain ATCC 1020 / DSM 3700 / CBS 544.65 / FGSC A1164 / JCM 1740 / NRRL 181 / WB 181) OX=331117 GN=hxB PE=3
g2176.t1	Q0CLW8	MOCOS_ASPTN Molybdenum cofactor sulfurase	OS=Aspergillus terreus (strain NIH 2624 / FGSC A1156) OX=341663 GN=hxB PE=3
g2176.t1	A6SRX6	MOCOS_BOTFB Molybdenum cofactor sulfurase	OS=Botryotinia fuckeliana (strain B05.10) OX=332648 GN=hxB PE=3
g2176.t1	Q9UV64	MOCOS_EMENI Molybdenum cofactor sulfurase	OS=Emericella nidulans (strain FGSC A4 / ATCC 38163 / CBS 112.46 / NRRL 194 / M139) OX=227321 GN=hxB PE=2
g2176.t1	Q2UH11	MOCOS_ASPOR Molybdenum cofactor sulfurase	OS=Aspergillus oryzae (strain ATCC 42149 / RIB 40) OX=510516 GN=hxB PE=3
g2176.t1	A4RK48	MOCOS_MAGO7 Molybdenum cofactor sulfurase	OS=Magnaporthe oryzae (strain 70-15 / ATCC MYA-4617 / FGSC 8958) OX=242507 GN=hxB PE=3
g2176.t1	Q9N0E7	MOCOS_BOVIN Molybdenum cofactor sulfurase	OS=Bos taurus OX=9913 GN=MOCOS PE=2
g2176.t1	Q8IU29	MOCOS_BOMMO Molybdenum cofactor sulfurase	OS=Bombyx mori OX=7091 GN=mal PE=2
g2176.t1	Q7QFL7	MOCOS_ANOGA Molybdenum cofactor sulfurase	OS=Anopheles gambiae OX=7165 GN=mal PE=3
g2176.t1	B4PYH5	MOCOS_DROYA Molybdenum cofactor sulfurase	OS=Drosophila yakuba OX=7245 GN=mal PE=3
g2176.t1	A2VD33	MOCOS_DANRE Molybdenum cofactor sulfurase	OS=Danio rerio OX=7955 GN=mocos PE=2
g2176.t1	B3NY19	MOCOS_DROER Molybdenum cofactor sulfurase	OS=Drosophila erecta OX=7220 GN=mal PE=3
g2176.t1	Q16P87	MOCO2_AEDAE Molybdenum cofactor sulfurase 2	OS=Aedes aegypti OX=7159 GN=mal2 PE=3
g2176.t1	Q9VRA2	MOCOS_DROME Molybdenum cofactor sulfurase	OS=Drosophila melanogaster OX=7227 GN=mal PE=1
g2176.t1	B0WSW8	MOCO1_CULQU Molybdenum cofactor sulfurase 1	OS=Culex quinquefasciatus OX=7176 GN=mal1 PE=3
g2176.t1	B3MZN7	MOCOS_DROAN Molybdenum cofactor sulfurase	OS=Drosophila ananassae OX=7217 GN=mal PE=3
g2176.t1	Q16P90	MOCO3_AEDAE Molybdenum cofactor sulfurase 3	OS=Aedes aegypti OX=7159 GN=mal3 PE=3
g2176.t1	Q16GH0	MOCO1_AEDAE Molybdenum cofactor sulfurase 1	OS=Aedes aegypti OX=7159 GN=mal1 PE=3
g2176.t1	B4H0S8	MOCOS_DROPE Molybdenum cofactor sulfurase	OS=Drosophila persimilis OX=7234 GN=mal PE=3
g2176.t2	B0Y691	MOCOS_ASPFC Molybdenum cofactor sulfurase	OS=Neosartorya fumigata (strain CEA10 / CBS 144.89 / FGSC A1163) OX=451804 GN=hxB PE=3
g2176.t2	Q4WPE6	MOCOS_ASPFU Molybdenum cofactor sulfurase	OS=Neosartorya fumigata (strain ATCC MYA-4609 / Af293 / CBS 101355 / FGSC A1100) OX=330879 GN=hxB PE=3
g2176.t2	A2QIK9	MOCOS_ASPNC Molybdenum cofactor sulfurase	OS=Aspergillus niger (strain CBS 513.88 / FGSC A1513) OX=425011 GN=hxB PE=3
g2176.t2	Q2HE65	MOCOS_CHAGB Molybdenum cofactor sulfurase	OS=Chaetomium globosum (strain ATCC 6205 / CBS 148.51 / DSM 1962 / NBRC 6347 / NRRL 1970) OX=306901 GN=hxB PE=3
g2176.t2	A1CX75	MOCOS_NEOFI Molybdenum cofactor sulfurase	OS=Neosartorya fischeri (strain ATCC 1020 / DSM 3700 / CBS 544.65 / FGSC A1164 / JCM 1740 / NRRL 181 / WB 181) OX=331117 GN=hxB PE=3
g2176.t2	Q7SE17	MOCOS_NEUCR Molybdenum cofactor sulfurase	OS=Neurospora crassa (strain ATCC 24698 / 74-OR23-1A / CBS 708.71 / DSM 1257 / FGSC 987) OX=367110 GN=nit-13 PE=3
g2176.t2	A1CHL0	MOCOS_ASPCL Molybdenum cofactor sulfurase	OS=Aspergillus clavatus (strain ATCC 1007 / CBS 513.65 / DSM 816 / NCTC 3887 / NRRL 1) OX=344612 GN=hxB PE=3
g2176.t2	Q0CLW8	MOCOS_ASPTN Molybdenum cofactor sulfurase	OS=Aspergillus terreus (strain NIH 2624 / FGSC A1156) OX=341663 GN=hxB PE=3
g2176.t2	A6SRX6	MOCOS_BOTFB Molybdenum cofactor sulfurase	OS=Botryotinia fuckeliana (strain B05.10) OX=332648 GN=hxB PE=3
g2176.t2	Q9UV64	MOCOS_EMENI Molybdenum cofactor sulfurase	OS=Emericella nidulans (strain FGSC A4 / ATCC 38163 / CBS 112.46 / NRRL 194 / M139) OX=227321 GN=hxB PE=2
g2176.t2	Q2UH11	MOCOS_ASPOR Molybdenum cofactor sulfurase	OS=Aspergillus oryzae (strain ATCC 42149 / RIB 40) OX=510516 GN=hxB PE=3
g2176.t2	A4RK48	MOCOS_MAGO7 Molybdenum cofactor sulfurase	OS=Magnaporthe oryzae (strain 70-15 / ATCC MYA-4617 / FGSC 8958) OX=242507 GN=hxB PE=3
g2176.t2	Q9N0E7	MOCOS_BOVIN Molybdenum cofactor sulfurase	OS=Bos taurus OX=9913 GN=MOCOS PE=2
g2176.t2	Q8IU29	MOCOS_BOMMO Molybdenum cofactor sulfurase	OS=Bombyx mori OX=7091 GN=mal PE=2
g2176.t2	Q7QFL7	MOCOS_ANOGA Molybdenum cofactor sulfurase	OS=Anopheles gambiae OX=7165 GN=mal PE=3
g2176.t2	A2VD33	MOCOS_DANRE Molybdenum cofactor sulfurase	OS=Danio rerio OX=7955 GN=mocos PE=2
g2176.t2	B4PYH5	MOCOS_DROYA Molybdenum cofactor sulfurase	OS=Drosophila yakuba OX=7245 GN=mal PE=3
g2176.t2	Q16P87	MOCO2_AEDAE Molybdenum cofactor sulfurase 2	OS=Aedes aegypti OX=7159 GN=mal2 PE=3
g2176.t2	B3NY19	MOCOS_DROER Molybdenum cofactor sulfurase	OS=Drosophila erecta OX=7220 GN=mal PE=3
g2176.t2	Q9VRA2	MOCOS_DROME Molybdenum cofactor sulfurase	OS=Drosophila melanogaster OX=7227 GN=mal PE=1
g2176.t2	B0WSW8	MOCO1_CULQU Molybdenum cofactor sulfurase 1	OS=Culex quinquefasciatus OX=7176 GN=mal1 PE=3
g2176.t2	Q16P90	MOCO3_AEDAE Molybdenum cofactor sulfurase 3	OS=Aedes aegypti OX=7159 GN=mal3 PE=3
g2176.t2	B3MZN7	MOCOS_DROAN Molybdenum cofactor sulfurase	OS=Drosophila ananassae OX=7217 GN=mal PE=3
g2176.t2	Q16GH0	MOCO1_AEDAE Molybdenum cofactor sulfurase 1	OS=Aedes aegypti OX=7159 GN=mal1 PE=3
g2176.t2	B4H0S8	MOCOS_DROPE Molybdenum cofactor sulfurase	OS=Drosophila persimilis OX=7234 GN=mal PE=3
g9150.t1	Q9UTJ2	PMM_SCHPO Phosphomannomutase	OS=Schizosaccharomyces pombe (strain 972 / ATCC 24843) OX=284812 GN=pmm1 PE=2
g9150.t1	P31353	PMM_CANAL Phosphomannomutase	OS=Candida albicans (strain SC5314 / ATCC MYA-2876) OX=237561 GN=PMM1 PE=1
g9150.t1	P07283	PMM_YEAST Phosphomannomutase	OS=Saccharomyces cerevisiae (strain ATCC 204508 / S288c) OX=559292 GN=SEC53 PE=1
g9150.t1	A0A1S4A695	PMM_TOBAC Phosphomannomutase	OS=Nicotiana tabacum OX=4097 GN=PMM PE=3
g9150.t1	Q1W375	PMM_NICBE Phosphomannomutase	OS=Nicotiana benthamiana OX=4100 GN=PMM PE=1
g9150.t1	A0A0U1WZ18	PMM_DENOF Phosphomannomutase	OS=Dendrobium officinale OX=142615 GN=PMM PE=1
g9150.t1	Q259G4	PMM_ORYSI Phosphomannomutase	OS=Oryza sativa subsp. indica OX=39946 GN=PMM PE=3
g9150.t1	Q7XPW5	PMM_ORYSJ Phosphomannomutase	OS=Oryza sativa subsp. japonica OX=39947 GN=PMM PE=1
g9150.t1	Q1W376	PMM_SOYBN Phosphomannomutase	OS=Glycine max OX=3847 GN=PMM PE=1
g9150.t1	Q86B09	PMM2_DICDI Phosphomannomutase 2	OS=Dictyostelium discoideum OX=44689 GN=pmmB PE=3
g9150.t1	Q1W377	PMM_SOLLC Phosphomannomutase	OS=Solanum lycopersicum OX=4081 GN=PMM PE=1
g9150.t1	Q54X03	PMM1_DICDI Phosphomannomutase 1	OS=Dictyostelium discoideum OX=44689 GN=pmmA PE=3
g9150.t1	O80840	PMM_ARATH Phosphomannomutase	OS=Arabidopsis thaliana OX=3702 GN=PMM PE=1
g9150.t1	A0A0K9RL25	PMM_SPIOL Phosphomannomutase	OS=Spinacia oleracea OX=3562 GN=PMM PE=1
g9150.t1	Q9VTZ6	PMM_DROME Phosphomannomutase	OS=Drosophila melanogaster OX=7227 GN=Pmm2 PE=1
g9150.t1	Q1W374	PMM_WHEAT Phosphomannomutase	OS=Triticum aestivum OX=4565 GN=PMM PE=1
g9150.t1	M2VWL5	PMM_GALSU Phosphomannomutase	OS=Galdieria sulphuraria OX=130081 GN=PMM PE=1
g9150.t1	Q8SVM5	PMM_ENCCU Phosphomannomutase	OS=Encephalitozoon cuniculi (strain GB-M1) OX=284813 GN=SEC53 PE=1
g9150.t1	Q60HD6	PMM2_MACFA Phosphomannomutase 2	OS=Macaca fascicularis OX=9541 GN=PMM2 PE=2
g9150.t1	O15305	PMM2_HUMAN Phosphomannomutase 2	OS=Homo sapiens OX=9606 GN=PMM2 PE=1
g9150.t1	Q9Z2M7	PMM2_MOUSE Phosphomannomutase 2	OS=Mus musculus OX=10090 GN=Pmm2 PE=1
g9150.t1	Q3SZJ9	PMM2_BOVIN Phosphomannomutase 2	OS=Bos taurus OX=9913 GN=PMM2 PE=2
g9150.t1	Q9XUE6	PMM_CAEEL Probable phosphomannomutase	OS=Caenorhabditis elegans OX=6239 GN=F52B11.2 PE=3
g9150.t1	O35621	PMM1_MOUSE Phosphomannomutase 1	OS=Mus musculus OX=10090 GN=Pmm1 PE=1
g9150.t1	Q92871	PMM1_HUMAN Phosphomannomutase 1	OS=Homo sapiens OX=9606 GN=PMM1 PE=1
g4269.t1	O59715	DEGS_SCHPO Sphingolipid delta(4)-desaturase	OS=Schizosaccharomyces pombe (strain 972 / ATCC 24843) OX=284812 GN=dsd1 PE=1
g4269.t1	Q5AJX2	DEGS_CANAL Sphingolipid delta(4)-desaturase	OS=Candida albicans (strain SC5314 / ATCC MYA-2876) OX=237561 GN=DES1 PE=1
g4269.t1	C4R613	DEGS_KOMPG Sphingolipid delta(4)-desaturase	OS=Komagataella phaffii (strain GS115 / ATCC 20864) OX=644223 GN=PAS_chr3_0939 PE=1
g4269.t1	Q6H5U3	DES1L_ORYSJ Sphingolipid delta(4)-desaturase DES1-like	OS=Oryza sativa subsp. japonica OX=39947 GN=Os02g0639600 PE=2
g4269.t1	Q9ZPH4	DES1L_ARATH Sphingolipid delta(4)-desaturase DES1-like	OS=Arabidopsis thaliana OX=3702 GN=At4g04930 PE=2
g4269.t1	Q5RE51	DEGS1_PONAB Sphingolipid delta(4)-desaturase DES1	OS=Pongo abelii OX=9601 GN=DEGS1 PE=2
g4269.t1	O15121	DEGS1_HUMAN Sphingolipid delta(4)-desaturase DES1	OS=Homo sapiens OX=9606 GN=DEGS1 PE=1
g4269.t1	Q3ZBY7	DEGS1_BOVIN Sphingolipid delta(4)-desaturase DES1	OS=Bos taurus OX=9913 GN=DEGS1 PE=2
g4269.t1	Q6QHC5	DEGS2_HUMAN Sphingolipid delta(4)-desaturase/C4-monooxygenase DES2	OS=Homo sapiens OX=9606 GN=DEGS2 PE=1
g4269.t1	Q564G3	DEGS2_RAT Sphingolipid delta(4)-desaturase/C4-monooxygenase DES2	OS=Rattus norvegicus OX=10116 GN=Degs2 PE=1
g4269.t1	Q5XIF5	DEGS1_RAT Sphingolipid delta(4)-desaturase DES1	OS=Rattus norvegicus OX=10116 GN=Degs1 PE=2
g4269.t1	Q68FB8	DEGS1_XENTR Sphingolipid delta(4)-desaturase DES1	OS=Xenopus tropicalis OX=8364 GN=degs1 PE=2
g4269.t1	Q5F3C1	DEGS1_CHICK Sphingolipid delta(4)-desaturase DES1	OS=Gallus gallus OX=9031 GN=DEGS1 PE=1
g4269.t1	Q6UQ04	DEGS1_MICFO Sphingolipid delta(4)-desaturase DES1	OS=Microtus fortis OX=100897 GN=DEGS1 PE=2
g4269.t1	Q0II71	DEGS2_BOVIN Sphingolipid delta(4)-desaturase/C4-monooxygenase DES2	OS=Bos taurus OX=9913 GN=DEGS2 PE=2
g4269.t1	Q8R2F2	DEGS2_MOUSE Sphingolipid delta(4)-desaturase/C4-monooxygenase DES2	OS=Mus musculus OX=10090 GN=Degs2 PE=1
g4269.t1	O09005	DEGS1_MOUSE Sphingolipid delta(4)-desaturase DES1	OS=Mus musculus OX=10090 GN=Degs1 PE=1
g4269.t1	O44186	DEGS1_CAEEL Putative sphingolipid delta(4)-desaturase	OS=Caenorhabditis elegans OX=6239 GN=F33D4.4 PE=3
g4269.t1	G5EC63	DEGS2_CAEEL Putative sphingolipid delta(4)-desaturase/C4-monooxygenase	OS=Caenorhabditis elegans OX=6239 GN=ttm-5 PE=3
g4115.t1	P38674	ILV5_NEUCR Ketol-acid reductoisomerase mitochondrial	OS=Neurospora crassa (strain ATCC 24698 / 74-OR23-1A / CBS 708.71 / DSM 1257 / FGSC 987) OX=367110 GN=ilv-2 PE=3
g4115.t1	P06168	ILV5_YEAST Ketol-acid reductoisomerase mitochondrial	OS=Saccharomyces cerevisiae (strain ATCC 204508 / S288c) OX=559292 GN=ILV5 PE=1
g4115.t1	P78827	ILV5_SCHPO Probable ketol-acid reductoisomerase mitochondrial	OS=Schizosaccharomyces pombe (strain 972 / ATCC 24843) OX=284812 GN=ilv5 PE=1
g4115.t1	A8ZTR0	ILVC_DESOH Ketol-acid reductoisomerase (NAD(+))	OS=Desulfococcus oleovorans (strain DSM 6200 / JCM 39069 / Hxd3) OX=96561 GN=Dole_2039 PE=1
g4115.t1	C5D5M1	ILVC_GEOSW Ketol-acid reductoisomerase (NADP(+))	OS=Geobacillus sp. (strain WCH70) OX=471223 GN=ilvC PE=3
g4115.t1	Q5KWJ2	ILVC_GEOKA Ketol-acid reductoisomerase (NADP(+))	OS=Geobacillus kaustophilus (strain HTA426) OX=235909 GN=ilvC PE=3
g4115.t1	B8DNQ9	ILVC_DESVM Ketol-acid reductoisomerase (NADP(+))	OS=Desulfovibrio vulgaris (strain DSM 19637 / Miyazaki F) OX=883 GN=ilvC PE=3
g4115.t1	Q8TJJ4	ILVC_METAC Ketol-acid reductoisomerase (NADP(+))	OS=Methanosarcina acetivorans (strain ATCC 35395 / DSM 2834 / JCM 12185 / C2A) OX=188937 GN=ilvC PE=3
g4115.t1	Q9WZ20	ILVC_THEMA Ketol-acid reductoisomerase (NADP(+))	OS=Thermotoga maritima (strain ATCC 43589 / DSM 3109 / JCM 10099 / NBRC 100826 / MSB8) OX=243274 GN=ilvC PE=3
g4115.t1	B1L8U5	ILVC_THESQ Ketol-acid reductoisomerase (NADP(+))	OS=Thermotoga sp. (strain RQ2) OX=126740 GN=ilvC PE=3
g4115.t1	Q6LZH4	ILVC_METMP Ketol-acid reductoisomerase (NADP(+))	OS=Methanococcus maripaludis (strain S2 / LL) OX=267377 GN=ilvC PE=3
g4115.t1	A6USF9	ILVC_METVS Ketol-acid reductoisomerase (NADP(+))	OS=Methanococcus vannielii (strain ATCC 35089 / DSM 1224 / JCM 13029 / OCM 148 / SB) OX=406327 GN=ilvC PE=3
g4115.t1	Q97MV0	ILVC_CLOAB Ketol-acid reductoisomerase (NADP(+))	OS=Clostridium acetobutylicum (strain ATCC 824 / DSM 792 / JCM 1419 / LMG 5710 / VKM B-1787) OX=272562 GN=ilvC PE=3
g4115.t1	A4FYE4	ILVC_METM5 Ketol-acid reductoisomerase (NADP(+))	OS=Methanococcus maripaludis (strain C5 / ATCC BAA-1333) OX=402880 GN=ilvC PE=3
g4115.t1	A9A7D0	ILVC_METM6 Ketol-acid reductoisomerase (NADP(+))	OS=Methanococcus maripaludis (strain C6 / ATCC BAA-1332) OX=444158 GN=ilvC PE=3
g4115.t1	A6VJW0	ILVC_METM7 Ketol-acid reductoisomerase (NADP(+))	OS=Methanococcus maripaludis (strain C7 / ATCC BAA-1331) OX=426368 GN=ilvC PE=3
g4115.t1	B8CX20	ILVC_HALOH Ketol-acid reductoisomerase (NADP(+))	OS=Halothermothrix orenii (strain H 168 / OCM 544 / DSM 9562) OX=373903 GN=ilvC PE=3
g4115.t1	P37253	ILVC_BACSU Ketol-acid reductoisomerase (NADP(+))	OS=Bacillus subtilis (strain 168) OX=224308 GN=ilvC PE=1
g4115.t1	A7Z7B9	ILVC_BACVZ Ketol-acid reductoisomerase (NADP(+))	OS=Bacillus velezensis (strain DSM 23117 / BGSC 10A6 / FZB42) OX=326423 GN=ilvC PE=3
g4115.t1	Q72CA6	ILVC_DESVH Ketol-acid reductoisomerase (NADP(+))	OS=Desulfovibrio vulgaris (strain ATCC 29579 / DSM 644 / NCIMB 8303 / VKM B-1760 / Hildenborough) OX=882 GN=ilvC PE=3
g4115.t1	A1VE41	ILVC_DESVV Ketol-acid reductoisomerase (NADP(+))	OS=Desulfovibrio vulgaris subsp. vulgaris (strain DP4) OX=391774 GN=ilvC PE=3
g4115.t1	B9MNV1	ILVC_CALBD Ketol-acid reductoisomerase (NADP(+))	OS=Caldicellulosiruptor bescii (strain ATCC BAA-1888 / DSM 6725 / Z-1320) OX=521460 GN=ilvC PE=3
g4115.t1	A8FFW6	ILVC_BACP2 Ketol-acid reductoisomerase (NADP(+))	OS=Bacillus pumilus (strain SAFR-032) OX=315750 GN=ilvC PE=3
g4115.t1	A4XIL7	ILVC_CALS8 Ketol-acid reductoisomerase (NADP(+))	OS=Caldicellulosiruptor saccharolyticus (strain ATCC 43494 / DSM 8903 / Tp8T 6331) OX=351627 GN=ilvC PE=3
g4115.t1	A4IRH9	ILVC_GEOTN Ketol-acid reductoisomerase (NADP(+))	OS=Geobacillus thermodenitrificans (strain NG80-2) OX=420246 GN=ilvC PE=3
g8001.t1	Q9XIG1	U80B1_ARATH Sterol 3-beta-glucosyltransferase UGT80B1	OS=Arabidopsis thaliana OX=3702 GN=UGT80B1 PE=2
g8001.t1	Q9M8Z7	U80A2_ARATH Sterol 3-beta-glucosyltransferase UGT80A2	OS=Arabidopsis thaliana OX=3702 GN=UGT80A2 PE=1
g8001.t1	Q6C8M8	ATG26_YARLI Sterol 3-beta-glucosyltransferase	OS=Yarrowia lipolytica (strain CLIB 122 / E 150) OX=284591 GN=ATG26 PE=3
g8001.t1	Q8NJS1	ATG26_LEPMC Sterol 3-beta-glucosyltransferase	OS=Leptosphaeria maculans OX=5022 GN=ATG26 PE=3
g8001.t1	Q54IL5	UGT52_DICDI UDP-sugar-dependent glycosyltransferase 52	OS=Dictyostelium discoideum OX=44689 GN=ugt52 PE=2
g8001.t1	P0CN91	ATG26_CRYNB Sterol 3-beta-glucosyltransferase	OS=Cryptococcus neoformans var. neoformans serotype D (strain B-3501A) OX=283643 GN=ATG26 PE=3
g8001.t1	P0CN90	ATG26_CRYNJ Sterol 3-beta-glucosyltransferase	OS=Cryptococcus neoformans var. neoformans serotype D (strain JEC21 / ATCC MYA-565) OX=214684 GN=ATG26 PE=3
g8001.t1	A1CYS1	ATG26_NEOFI Sterol 3-beta-glucosyltransferase	OS=Neosartorya fischeri (strain ATCC 1020 / DSM 3700 / CBS 544.65 / FGSC A1164 / JCM 1740 / NRRL 181 / WB 181) OX=331117 GN=atg26 PE=3
g8001.t1	Q0UY53	ATG26_PHANO Sterol 3-beta-glucosyltransferase	OS=Phaeosphaeria nodorum (strain SN15 / ATCC MYA-4574 / FGSC 10173) OX=321614 GN=ATG26 PE=3
g8001.t1	Q0CKU4	ATG26_ASPTN Sterol 3-beta-glucosyltransferase	OS=Aspergillus terreus (strain NIH 2624 / FGSC A1156) OX=341663 GN=atg26 PE=3
g8001.t1	Q4WID6	ATG26_ASPFU Sterol 3-beta-glucosyltransferase	OS=Neosartorya fumigata (strain ATCC MYA-4609 / Af293 / CBS 101355 / FGSC A1100) OX=330879 GN=atg26 PE=3
g8001.t1	Q2U0C3	ATG26_ASPOR Sterol 3-beta-glucosyltransferase	OS=Aspergillus oryzae (strain ATCC 42149 / RIB 40) OX=510516 GN=atg26 PE=3
g8001.t1	A1CFB3	ATG26_ASPCL Sterol 3-beta-glucosyltransferase	OS=Aspergillus clavatus (strain ATCC 1007 / CBS 513.65 / DSM 816 / NCTC 3887 / NRRL 1) OX=344612 GN=atg26 PE=3
g8001.t1	Q5A950	ATG26_CANAL Sterol 3-beta-glucosyltransferase	OS=Candida albicans (strain SC5314 / ATCC MYA-2876) OX=237561 GN=ATG26 PE=3
g8001.t1	A7ERM5	ATG26_SCLS1 Sterol 3-beta-glucosyltransferase	OS=Sclerotinia sclerotiorum (strain ATCC 18683 / 1980 / Ss-1) OX=665079 GN=atg26 PE=3
g8001.t1	A2QNQ5	ATG26_ASPNC Sterol 3-beta-glucosyltransferase	OS=Aspergillus niger (strain CBS 513.88 / FGSC A1513) OX=425011 GN=atg26 PE=3
g8001.t1	Q9Y751	ATG26_KOMPG Sterol 3-beta-glucosyltransferase	OS=Komagataella phaffii (strain GS115 / ATCC 20864) OX=644223 GN=ATG26 PE=3
g8001.t1	Q5B4C9	ATG26_EMENI Sterol 3-beta-glucosyltransferase	OS=Emericella nidulans (strain FGSC A4 / ATCC 38163 / CBS 112.46 / NRRL 194 / M139) OX=227321 GN=atg26 PE=3
g8001.t1	Q6BN88	ATG26_DEBHA Sterol 3-beta-glucosyltransferase	OS=Debaryomyces hansenii (strain ATCC 36239 / CBS 767 / BCRC 21394 / JCM 1990 / NBRC 0083 / IGC 2968) OX=284592 GN=ATG26 PE=3
g8001.t1	A7KAN4	ATG26_PENRW Sterol 3-beta-glucosyltransferase	OS=Penicillium rubens (strain ATCC 28089 / DSM 1075 / NRRL 1951 / Wisconsin 54-1255) OX=500485 GN=atg26 PE=3
g8001.t1	A7KAK6	ATG26_PICAN Sterol 3-beta-glucosyltransferase	OS=Pichia angusta OX=870730 GN=ATG26 PE=3
g8001.t1	Q7S1I0	ATG26_NEUCR Sterol 3-beta-glucosyltransferase	OS=Neurospora crassa (strain ATCC 24698 / 74-OR23-1A / CBS 708.71 / DSM 1257 / FGSC 987) OX=367110 GN=apg-12 PE=3
g8001.t1	A7A179	ATG26_YEAS7 Sterol 3-beta-glucosyltransferase	OS=Saccharomyces cerevisiae (strain YJM789) OX=307796 GN=ATG26 PE=3
g8001.t1	A7TF84	ATG26_VANPO Sterol 3-beta-glucosyltransferase	OS=Vanderwaltozyma polyspora (strain ATCC 22028 / DSM 70294 / BCRC 21397 / CBS 2163 / NBRC 10782 / NRRL Y-8283 / UCD 57-17) OX=436907 GN=ATG26 PE=3
g8001.t1	Q751Z4	ATG26_ASHGO Sterol 3-beta-glucosyltransferase	OS=Ashbya gossypii (strain ATCC 10895 / CBS 109.51 / FGSC 9923 / NRRL Y-1056) OX=284811 GN=ATG26 PE=3
g8001.t2	Q9XIG1	U80B1_ARATH Sterol 3-beta-glucosyltransferase UGT80B1	OS=Arabidopsis thaliana OX=3702 GN=UGT80B1 PE=2
g8001.t2	Q9M8Z7	U80A2_ARATH Sterol 3-beta-glucosyltransferase UGT80A2	OS=Arabidopsis thaliana OX=3702 GN=UGT80A2 PE=1
g8001.t2	Q6C8M8	ATG26_YARLI Sterol 3-beta-glucosyltransferase	OS=Yarrowia lipolytica (strain CLIB 122 / E 150) OX=284591 GN=ATG26 PE=3
g8001.t2	Q8NJS1	ATG26_LEPMC Sterol 3-beta-glucosyltransferase	OS=Leptosphaeria maculans OX=5022 GN=ATG26 PE=3
g8001.t2	Q54IL5	UGT52_DICDI UDP-sugar-dependent glycosyltransferase 52	OS=Dictyostelium discoideum OX=44689 GN=ugt52 PE=2
g8001.t2	P0CN91	ATG26_CRYNB Sterol 3-beta-glucosyltransferase	OS=Cryptococcus neoformans var. neoformans serotype D (strain B-3501A) OX=283643 GN=ATG26 PE=3
g8001.t2	P0CN90	ATG26_CRYNJ Sterol 3-beta-glucosyltransferase	OS=Cryptococcus neoformans var. neoformans serotype D (strain JEC21 / ATCC MYA-565) OX=214684 GN=ATG26 PE=3
g8001.t2	A1CYS1	ATG26_NEOFI Sterol 3-beta-glucosyltransferase	OS=Neosartorya fischeri (strain ATCC 1020 / DSM 3700 / CBS 544.65 / FGSC A1164 / JCM 1740 / NRRL 181 / WB 181) OX=331117 GN=atg26 PE=3
g8001.t2	Q0UY53	ATG26_PHANO Sterol 3-beta-glucosyltransferase	OS=Phaeosphaeria nodorum (strain SN15 / ATCC MYA-4574 / FGSC 10173) OX=321614 GN=ATG26 PE=3
g8001.t2	Q0CKU4	ATG26_ASPTN Sterol 3-beta-glucosyltransferase	OS=Aspergillus terreus (strain NIH 2624 / FGSC A1156) OX=341663 GN=atg26 PE=3
g8001.t2	Q4WID6	ATG26_ASPFU Sterol 3-beta-glucosyltransferase	OS=Neosartorya fumigata (strain ATCC MYA-4609 / Af293 / CBS 101355 / FGSC A1100) OX=330879 GN=atg26 PE=3
g8001.t2	Q2U0C3	ATG26_ASPOR Sterol 3-beta-glucosyltransferase	OS=Aspergillus oryzae (strain ATCC 42149 / RIB 40) OX=510516 GN=atg26 PE=3
g8001.t2	A1CFB3	ATG26_ASPCL Sterol 3-beta-glucosyltransferase	OS=Aspergillus clavatus (strain ATCC 1007 / CBS 513.65 / DSM 816 / NCTC 3887 / NRRL 1) OX=344612 GN=atg26 PE=3
g8001.t2	Q5A950	ATG26_CANAL Sterol 3-beta-glucosyltransferase	OS=Candida albicans (strain SC5314 / ATCC MYA-2876) OX=237561 GN=ATG26 PE=3
g8001.t2	A7ERM5	ATG26_SCLS1 Sterol 3-beta-glucosyltransferase	OS=Sclerotinia sclerotiorum (strain ATCC 18683 / 1980 / Ss-1) OX=665079 GN=atg26 PE=3
g8001.t2	A2QNQ5	ATG26_ASPNC Sterol 3-beta-glucosyltransferase	OS=Aspergillus niger (strain CBS 513.88 / FGSC A1513) OX=425011 GN=atg26 PE=3
g8001.t2	Q9Y751	ATG26_KOMPG Sterol 3-beta-glucosyltransferase	OS=Komagataella phaffii (strain GS115 / ATCC 20864) OX=644223 GN=ATG26 PE=3
g8001.t2	Q5B4C9	ATG26_EMENI Sterol 3-beta-glucosyltransferase	OS=Emericella nidulans (strain FGSC A4 / ATCC 38163 / CBS 112.46 / NRRL 194 / M139) OX=227321 GN=atg26 PE=3
g8001.t2	Q6BN88	ATG26_DEBHA Sterol 3-beta-glucosyltransferase	OS=Debaryomyces hansenii (strain ATCC 36239 / CBS 767 / BCRC 21394 / JCM 1990 / NBRC 0083 / IGC 2968) OX=284592 GN=ATG26 PE=3
g8001.t2	A7KAN4	ATG26_PENRW Sterol 3-beta-glucosyltransferase	OS=Penicillium rubens (strain ATCC 28089 / DSM 1075 / NRRL 1951 / Wisconsin 54-1255) OX=500485 GN=atg26 PE=3
g8001.t2	A7KAK6	ATG26_PICAN Sterol 3-beta-glucosyltransferase	OS=Pichia angusta OX=870730 GN=ATG26 PE=3
g8001.t2	Q7S1I0	ATG26_NEUCR Sterol 3-beta-glucosyltransferase	OS=Neurospora crassa (strain ATCC 24698 / 74-OR23-1A / CBS 708.71 / DSM 1257 / FGSC 987) OX=367110 GN=apg-12 PE=3
g8001.t2	A7A179	ATG26_YEAS7 Sterol 3-beta-glucosyltransferase	OS=Saccharomyces cerevisiae (strain YJM789) OX=307796 GN=ATG26 PE=3
g8001.t2	A7TF84	ATG26_VANPO Sterol 3-beta-glucosyltransferase	OS=Vanderwaltozyma polyspora (strain ATCC 22028 / DSM 70294 / BCRC 21397 / CBS 2163 / NBRC 10782 / NRRL Y-8283 / UCD 57-17) OX=436907 GN=ATG26 PE=3
g8001.t2	Q751Z4	ATG26_ASHGO Sterol 3-beta-glucosyltransferase	OS=Ashbya gossypii (strain ATCC 10895 / CBS 109.51 / FGSC 9923 / NRRL Y-1056) OX=284811 GN=ATG26 PE=3
g3081.t1	P18496	ATP10_YEAST Mitochondrial ATPase complex subunit ATP10	OS=Saccharomyces cerevisiae (strain ATCC 204508 / S288c) OX=559292 GN=ATP10 PE=1
g2914.t1	A0A455R5K2	ASCJ_ACREG Short-chain dehydrogenase/reductase ascJ	OS=Acremonium egyptiacum OX=749675 GN=ascJ PE=1
g2914.t1	A0A023I4C8	PRX4_PENRO Short-chain dehydrogenase/reductase prx4	OS=Penicillium roqueforti OX=5082 GN=prx4 PE=3
g2914.t1	B6H065	PRX4_PENRW Short-chain dehydrogenase/reductase prx4	OS=Penicillium rubens (strain ATCC 28089 / DSM 1075 / NRRL 1951 / Wisconsin 54-1255) OX=500485 GN=prx4 PE=2
g2914.t1	W6QP06	PRX4_PENRF Short-chain dehydrogenase/reductase prx4	OS=Penicillium roqueforti (strain FM164) OX=1365484 GN=prx4 PE=3
g2914.t1	O31680	YKVO_BACSU Uncharacterized oxidoreductase YkvO	OS=Bacillus subtilis (strain 168) OX=224308 GN=ykvO PE=3
g2914.t1	B6H061	PRX7_PENRW Short-chain dehydrogenase/reductase prx7	OS=Penicillium rubens (strain ATCC 28089 / DSM 1075 / NRRL 1951 / Wisconsin 54-1255) OX=500485 GN=prx7 PE=2
g2914.t1	P87017	AFLH_ASPPU 5'-hydroxyaverantin dehydrogenase	OS=Aspergillus parasiticus (strain ATCC 56775 / NRRL 5862 / SRRC 143 / SU-1) OX=1403190 GN=aflH PE=1
g2914.t1	P0A2D0	FABG_SALTI 3-oxoacyl-[acyl-carrier-protein] reductase FabG	OS=Salmonella typhi OX=90370 GN=fabG PE=3
g2914.t1	P0A2C9	FABG_SALTY 3-oxoacyl-[acyl-carrier-protein] reductase FabG	OS=Salmonella typhimurium (strain LT2 / SGSC1412 / ATCC 700720) OX=99287 GN=fabG PE=1
g2914.t1	Q99714	HCD2_HUMAN 3-hydroxyacyl-CoA dehydrogenase type-2	OS=Homo sapiens OX=9606 GN=HSD17B10 PE=1
g2914.t1	P0AEK2	FABG_ECOLI 3-oxoacyl-[acyl-carrier-protein] reductase FabG	OS=Escherichia coli (strain K12) OX=83333 GN=fabG PE=1
g2914.t1	P0AEK3	FABG_SHIFL 3-oxoacyl-[acyl-carrier-protein] reductase FabG	OS=Shigella flexneri OX=623 GN=fabG PE=3
g2914.t1	Q9KQH7	FABG_VIBCH 3-oxoacyl-[acyl-carrier-protein] reductase FabG	OS=Vibrio cholerae serotype O1 (strain ATCC 39315 / El Tor Inaba N16961) OX=243277 GN=fabG PE=1
g2914.t1	O02691	HCD2_BOVIN 3-hydroxyacyl-CoA dehydrogenase type-2	OS=Bos taurus OX=9913 GN=HSD17B10 PE=1
g2914.t1	M2YJK1	ADHA_DOTSN 5'-hydroxyaverantin dehydrogenase	OS=Dothistroma septosporum (strain NZE10 / CBS 128990) OX=675120 GN=adhA PE=2
g2914.t1	Q5C9I9	ISPD_MENPI (-)-isopiperitenol/(-)-carveol dehydrogenase mitochondrial	OS=Mentha piperita OX=34256 PE=1
g2914.t1	A0A3Q8GLE8	NEPS3_NEPRA (+)-cis cis-nepetalactol synthase NEPS3	OS=Nepeta racemosa OX=54731 GN=NEPS3 PE=1
g2914.t1	P55336	FABG_VIBHA 3-oxoacyl-[acyl-carrier-protein] reductase FabG	OS=Vibrio harveyi OX=669 GN=fabG PE=3
g2914.t1	O80713	SDR3A_ARATH Short-chain dehydrogenase reductase 3a	OS=Arabidopsis thaliana OX=3702 GN=SDR3a PE=2
g2914.t1	P19871	3BHD_COMTE 3-beta-hydroxysteroid dehydrogenase	OS=Comamonas testosteroni OX=285 PE=1
g2914.t1	P43713	FABG_HAEIN 3-oxoacyl-[acyl-carrier-protein] reductase FabG	OS=Haemophilus influenzae (strain ATCC 51907 / DSM 11121 / KW20 / Rd) OX=71421 GN=fabG PE=3
g2914.t1	D2WKD9	SDR1_AEDAE Farnesol dehydrogenase	OS=Aedes aegypti OX=7159 GN=SDR-1 PE=1
g2914.t1	P41177	DHKR_STRCM Monensin polyketide synthase putative ketoacyl reductase	OS=Streptomyces cinnamonensis OX=1900 PE=3
g2914.t1	F4J2Z7	SDR4_ARATH Short-chain dehydrogenase reductase 4	OS=Arabidopsis thaliana OX=3702 GN=SDR4 PE=2
g2914.t1	H9BFQ0	TPRL1_ERYCB Tropinone reductase-like 1	OS=Erythroxylum coca OX=289672 PE=2
g2282.t1	Q87AD6	BLH_XYLFT Beta-lactamase hydrolase-like protein	OS=Xylella fastidiosa (strain Temecula1 / ATCC 700964) OX=183190 GN=blh PE=3
g2282.t1	Q9PFB0	BLH_XYLFA Beta-lactamase hydrolase-like protein	OS=Xylella fastidiosa (strain 9a5c) OX=160492 GN=blh PE=2
g2282.t1	Q8UAA9	BLH_AGRFC Beta-lactamase hydrolase-like protein	OS=Agrobacterium fabrum (strain C58 / ATCC 33970) OX=176299 GN=blh PE=2
g2282.t1	Q54EJ5	GLOB2_DICDI Glyoxylase B2	OS=Dictyostelium discoideum OX=44689 GN=gloB2 PE=3
g2282.t1	Q3JRV4	Y2304_BURP1 Probable metallo-hydrolase BURPS1710b_2304	OS=Burkholderia pseudomallei (strain 1710b) OX=320372 GN=BURPS1710b_2304 PE=1
g2282.t1	Q57544	GLO22_HAEIN Hydroxyacylglutathione hydrolase GloC	OS=Haemophilus influenzae (strain ATCC 51907 / DSM 11121 / KW20 / Rd) OX=71421 GN=gloC PE=3
g2282.t1	A1S6T3	GLO2_SHEAM Hydroxyacylglutathione hydrolase	OS=Shewanella amazonensis (strain ATCC BAA-1098 / SB2B) OX=326297 GN=gloB PE=3
g2282.t1	P75849	GLO22_ECOLI Hydroxyacylglutathione hydrolase GloC	OS=Escherichia coli (strain K12) OX=83333 GN=gloC PE=1
g2282.t1	A2BQ40	GLO2_PROMS Hydroxyacylglutathione hydrolase	OS=Prochlorococcus marinus (strain AS9601) OX=146891 GN=gloB PE=3
g2282.t1	Q8U9W1	GLO2_AGRFC Hydroxyacylglutathione hydrolase	OS=Agrobacterium fabrum (strain C58 / ATCC 33970) OX=176299 GN=gloB PE=3
g2282.t1	A0A411PQM3	AGN7_PAEDI Atrochrysone carboxyl ACP thioesterase AgnL7	OS=Paecilomyces divaricatus OX=644132 GN=AgnL7 PE=3
g2010.t1	P32599	FIMB_YEAST Fimbrin	OS=Saccharomyces cerevisiae (strain ATCC 204508 / S288c) OX=559292 GN=SAC6 PE=1
g2010.t1	O59945	FIMB_SCHPO Fimbrin	OS=Schizosaccharomyces pombe (strain 972 / ATCC 24843) OX=284812 GN=fim1 PE=1
g2010.t1	P54680	FIMB_DICDI Fimbrin	OS=Dictyostelium discoideum OX=44689 GN=fimA PE=2
g2010.t1	A7E3Q8	PLST_BOVIN Plastin-3	OS=Bos taurus OX=9913 GN=PLS3 PE=2
g2010.t1	P13797	PLST_HUMAN Plastin-3	OS=Homo sapiens OX=9606 GN=PLS3 PE=1
g2010.t1	O88818	PLST_CRIGR Plastin-3	OS=Cricetulus griseus OX=10029 GN=PLS3 PE=2
g2010.t1	Q9FJ70	FIMB3_ARATH Fimbrin-3	OS=Arabidopsis thaliana OX=3702 GN=FIM3 PE=3
g2010.t1	Q14651	PLSI_HUMAN Plastin-1	OS=Homo sapiens OX=9606 GN=PLS1 PE=1
g2010.t1	Q99K51	PLST_MOUSE Plastin-3	OS=Mus musculus OX=10090 GN=Pls3 PE=1
g2010.t1	Q63598	PLST_RAT Plastin-3	OS=Rattus norvegicus OX=10116 GN=Pls3 PE=1
g2010.t1	Q9SJ84	FIMB4_ARATH Fimbrin-4	OS=Arabidopsis thaliana OX=3702 GN=FIM4 PE=3
g2010.t1	P13796	PLSL_HUMAN Plastin-2	OS=Homo sapiens OX=9606 GN=LCP1 PE=1
g2010.t1	Q7G188	FIMB1_ARATH Fimbrin-1	OS=Arabidopsis thaliana OX=3702 GN=FIM1 PE=1
g2010.t1	Q3V0K9	PLSI_MOUSE Plastin-1	OS=Mus musculus OX=10090 GN=Pls1 PE=1
g2010.t1	A6H742	PLSI_BOVIN Plastin-1	OS=Bos taurus OX=9913 GN=PLS1 PE=2
g2010.t1	Q6P698	PLSL_DANRE Plastin-2	OS=Danio rerio OX=7955 GN=lcp1 PE=2
g2010.t1	Q61233	PLSL_MOUSE Plastin-2	OS=Mus musculus OX=10090 GN=Lcp1 PE=1
g2010.t1	O50064	FIMB2_ARATH Fimbrin-2	OS=Arabidopsis thaliana OX=3702 GN=FIM2 PE=2
g2010.t1	Q9FKI0	FIMB5_ARATH Fimbrin-5	OS=Arabidopsis thaliana OX=3702 GN=FIM5 PE=1
g2010.t1	P19179	PLSI_CHICK Plastin-1	OS=Gallus gallus OX=9031 GN=PLS1 PE=1
g2010.t1	O76329	ACTNB_DICDI Interaptin	OS=Dictyostelium discoideum OX=44689 GN=abpD PE=1
g2159.t1	O14297	YF1F_SCHPO Uncharacterized protein C9E9.15	OS=Schizosaccharomyces pombe (strain 972 / ATCC 24843) OX=284812 GN=SPAC9E9.15 PE=3
g1102.t1	P56287	EI2BE_SCHPO Probable translation initiation factor eIF-2B subunit epsilon	OS=Schizosaccharomyces pombe (strain 972 / ATCC 24843) OX=284812 GN=tif225 PE=1
g1102.t1	P87163	EI2BE_CANAL Translation initiation factor eIF-2B subunit epsilon	OS=Candida albicans (strain SC5314 / ATCC MYA-2876) OX=237561 GN=GCD6 PE=3
g1102.t1	P32501	EI2BE_YEAST Translation initiation factor eIF-2B subunit epsilon	OS=Saccharomyces cerevisiae (strain ATCC 204508 / S288c) OX=559292 GN=GCD6 PE=1
g1102.t1	Q54RF3	EI2BE_DICDI Translation initiation factor eIF-2B subunit epsilon	OS=Dictyostelium discoideum OX=44689 GN=eif2b5 PE=3
g1102.t1	Q64350	EI2BE_RAT Translation initiation factor eIF-2B subunit epsilon	OS=Rattus norvegicus OX=10116 GN=Eif2b5 PE=1
g1102.t1	Q8CHW4	EI2BE_MOUSE Translation initiation factor eIF-2B subunit epsilon	OS=Mus musculus OX=10090 GN=Eif2b5 PE=1
g1102.t1	P47823	EI2BE_RABIT Translation initiation factor eIF-2B subunit epsilon	OS=Oryctolagus cuniculus OX=9986 GN=EIF2B5 PE=1
g1102.t1	Q13144	EI2BE_HUMAN Translation initiation factor eIF-2B subunit epsilon	OS=Homo sapiens OX=9606 GN=EIF2B5 PE=1
g4274.t1	Q44091	SNDH_GLULI L-sorbosone dehydrogenase	OS=Gluconacetobacter liquefaciens OX=89584 PE=4
g9708.t1	Q6F6Y2	HPXO_ACIAD FAD-dependent urate hydroxylase	OS=Acinetobacter baylyi (strain ATCC 33305 / BD413 / ADP1) OX=62977 GN=hpxO PE=1
g9708.t1	Q5EXK1	3HBH_KLEOX 3-hydroxybenzoate 6-hydroxylase	OS=Klebsiella oxytoca OX=571 GN=mhbM PE=1
g9708.t1	G0R6T0	SORC_HYPJQ FAD-dependent monooxygenase sor5	OS=Hypocrea jecorina (strain QM6a) OX=431241 GN=sor5 PE=2
g9708.t1	A8LVF4	KMO_SALAI Kynurenine 3-monooxygenase	OS=Salinispora arenicola (strain CNS-205) OX=391037 GN=kmo PE=3
g9708.t1	A4XD40	KMO_SALTO Kynurenine 3-monooxygenase	OS=Salinispora tropica (strain ATCC BAA-916 / DSM 44818 / CNB-440) OX=369723 GN=kmo PE=3
g9708.t1	Q0CZG6	PYTG_ASPTN FAD-dependent monooxygenase pytG	OS=Aspergillus terreus (strain NIH 2624 / FGSC A1156) OX=341663 GN=pytG PE=2
g9708.t1	P25534	UBIH_ECOLI 2-octaprenyl-6-methoxyphenol hydroxylase	OS=Escherichia coli (strain K12) OX=83333 GN=ubiH PE=1
g3080.t1	P38736	GOSR1_YEAST Golgi SNAP receptor complex member 1	OS=Saccharomyces cerevisiae (strain ATCC 204508 / S288c) OX=559292 GN=GOS1 PE=1
g4595.t1	A0A348AXY0	TR07_CURCL Probable dehydrogenase TR07	OS=Curvularia clavata OX=95742 GN=TR07 PE=3
g4595.t1	P52643	LDHD_ECOLI D-lactate dehydrogenase	OS=Escherichia coli (strain K12) OX=83333 GN=ldhA PE=1
g4595.t1	P44501	DDH_HAEIN 2-hydroxyacid dehydrogenase homolog	OS=Haemophilus influenzae (strain ATCC 51907 / DSM 11121 / KW20 / Rd) OX=71421 GN=ddh PE=3
g4595.t1	Q9P7P8	DDH1_SCHPO 2-hydroxyacid dehydrogenase homolog 1	OS=Schizosaccharomyces pombe (strain 972 / ATCC 24843) OX=284812 GN=SPAC186.07c PE=3
g4595.t1	P30799	DDH_ZYMMO 2-hydroxyacid dehydrogenase homolog	OS=Zymomonas mobilis subsp. mobilis (strain ATCC 31821 / ZM4 / CP4) OX=264203 GN=ddh PE=3
g4595.t1	Q9P7Q1	DDH2_SCHPO 2-hydroxyacid dehydrogenase homolog 2	OS=Schizosaccharomyces pombe (strain 972 / ATCC 24843) OX=284812 GN=SPAC186.02c PE=3
g4595.t1	Q54UF7	LDHD_DICDI Putative D-lactate dehydrogenase	OS=Dictyostelium discoideum OX=44689 GN=ldhA PE=1
g4595.t1	G9EZR6	FLDH_CLOS3 Phenyllactate dehydrogenase	OS=Clostridium sporogenes (strain ATCC 7955 / DSM 767 / NBRC 16411 / NCIMB 8053 / NCTC 8594 / PA 3679) OX=1075091 GN=fldH PE=1
g4595.t1	Q47748	VANH_ENTFA D-specific alpha-keto acid dehydrogenase	OS=Enterococcus faecalis (strain ATCC 700802 / V583) OX=226185 GN=vanHB PE=3
g4595.t1	Q05709	VANH_ENTFC D-specific alpha-keto acid dehydrogenase	OS=Enterococcus faecium OX=1352 GN=vanH PE=1
g4595.t1	P26297	LDHD_LACDA D-lactate dehydrogenase	OS=Lactobacillus delbrueckii subsp. bulgaricus (strain ATCC 11842 / DSM 20081 / BCRC 10696 / JCM 1002 / NBRC 13953 / NCIMB 11778 / NCTC 12712 / WDCM 00102 / Lb 14) OX=390333 GN=ldhA PE=1
g4595.t1	P30901	LDHD_LACHE D-lactate dehydrogenase	OS=Lactobacillus helveticus OX=1587 PE=1
g4595.t1	P17584	DHD2_LACPA D-2-hydroxyisocaproate dehydrogenase	OS=Lactobacillus paracasei OX=1597 PE=1
g4595.t1	O83080	LDHD_TREPA D-lactate dehydrogenase	OS=Treponema pallidum (strain Nichols) OX=243276 GN=ldhD PE=1
g4595.t1	Q8E0N5	LDHD_STRA5 D-lactate dehydrogenase	OS=Streptococcus agalactiae serotype V (strain ATCC BAA-611 / 2603 V/R) OX=208435 GN=ldhD PE=3
g4595.t1	Q8E6A9	LDHD_STRA3 D-lactate dehydrogenase	OS=Streptococcus agalactiae serotype III (strain NEM316) OX=211110 GN=ldhD PE=3
g4595.t1	D2RJU7	HGDH_ACIFV (R)-2-hydroxyglutarate dehydrogenase	OS=Acidaminococcus fermentans (strain ATCC 25085 / DSM 20731 / VR4) OX=591001 GN=hgdH PE=1
g4595.t1	B1L765	GYAR_KORCO Glyoxylate reductase	OS=Korarchaeum cryptofilum (strain OPF8) OX=374847 GN=gyaR PE=3
g4595.t1	Q99ZM2	LDHD_STRP1 D-lactate dehydrogenase	OS=Streptococcus pyogenes serotype M1 OX=301447 GN=ldhD PE=3
g4595.t1	Q5HLA0	LDHD_STAEQ D-lactate dehydrogenase	OS=Staphylococcus epidermidis (strain ATCC 35984 / RP62A) OX=176279 GN=ldhD PE=3
g4595.t1	Q8CN22	LDHD_STAES D-lactate dehydrogenase	OS=Staphylococcus epidermidis (strain ATCC 12228 / FDA PCI 1200) OX=176280 GN=ldhD PE=3
g4595.t1	Q9C4M5	GYAR_THELN Glyoxylate reductase	OS=Thermococcus litoralis (strain ATCC 51850 / DSM 5473 / JCM 8560 / NS-C) OX=523849 GN=gyaR PE=1
g4595.t1	Q6GDS2	LDHD_STAAR D-lactate dehydrogenase	OS=Staphylococcus aureus (strain MRSA252) OX=282458 GN=ldhD PE=3
g4595.t1	P63940	LDHD_STAAM D-lactate dehydrogenase	OS=Staphylococcus aureus (strain Mu50 / ATCC 700699) OX=158878 GN=ldhD PE=3
g4595.t1	P99116	LDHD_STAAN D-lactate dehydrogenase	OS=Staphylococcus aureus (strain N315) OX=158879 GN=ldhD PE=1
g4028.t1	P87144	SYTC_SCHPO Threonine--tRNA ligase cytoplasmic	OS=Schizosaccharomyces pombe (strain 972 / ATCC 24843) OX=284812 GN=ths1 PE=3
g4028.t1	P04801	SYTC_YEAST Threonine--tRNA ligase cytoplasmic	OS=Saccharomyces cerevisiae (strain ATCC 204508 / S288c) OX=559292 GN=THS1 PE=1
g4028.t1	Q9D0R2	SYTC_MOUSE Threonine--tRNA ligase 1 cytoplasmic	OS=Mus musculus OX=10090 GN=Tars1 PE=1
g4028.t1	Q5XHY5	SYTC_RAT Threonine--tRNA ligase 1 cytoplasmic	OS=Rattus norvegicus OX=10116 GN=Tars1 PE=1
g4028.t1	Q3ZBV8	SYTC_BOVIN Threonine--tRNA ligase 1 cytoplasmic	OS=Bos taurus OX=9913 GN=TARS1 PE=2
g4028.t1	P26639	SYTC_HUMAN Threonine--tRNA ligase 1 cytoplasmic	OS=Homo sapiens OX=9606 GN=TARS1 PE=1
g4028.t1	P52709	SYTC_CAEEL Threonine--tRNA ligase cytoplasmic	OS=Caenorhabditis elegans OX=6239 GN=tars-1 PE=3
g4028.t1	Q8BLY2	SYTC2_MOUSE Threonine--tRNA ligase 2 cytoplasmic	OS=Mus musculus OX=10090 GN=Tars3 PE=1
g4028.t1	Q0V9S0	SYTC2_XENTR Threonine--tRNA ligase 2 cytoplasmic	OS=Xenopus tropicalis OX=8364 GN=tars3 PE=2
g4028.t1	A2RTX5	SYTC2_HUMAN Threonine--tRNA ligase 2 cytoplasmic	OS=Homo sapiens OX=9606 GN=TARS3 PE=1
g4028.t1	Q54J66	SYTC1_DICDI Probable threonine--tRNA ligase 1 cytoplasmic	OS=Dictyostelium discoideum OX=44689 GN=thrS1 PE=3
g4028.t1	O04630	SYTM1_ARATH Threonine--tRNA ligase mitochondrial 1	OS=Arabidopsis thaliana OX=3702 GN=THRRS PE=1
g4028.t1	A6QNM8	SYTC2_BOVIN Threonine--tRNA ligase 2 cytoplasmic	OS=Bos taurus OX=9913 GN=TARS3 PE=2
g4028.t1	Q9BW92	SYTM_HUMAN Threonine--tRNA ligase mitochondrial	OS=Homo sapiens OX=9606 GN=TARS2 PE=1
g4028.t1	Q3UQ84	SYTM_MOUSE Threonine--tRNA ligase mitochondrial	OS=Mus musculus OX=10090 GN=Tars2 PE=1
g4028.t1	Q68FW7	SYTM_RAT Threonine--tRNA ligase mitochondrial	OS=Rattus norvegicus OX=10116 GN=Tars2 PE=2
g4028.t1	Q8SRH2	SYTC_ENCCU Probable threonine--tRNA ligase cytoplasmic	OS=Encephalitozoon cuniculi (strain GB-M1) OX=284813 GN=ECU07_1570 PE=3
g4028.t1	B9KAN7	SYT_THENN Threonine--tRNA ligase	OS=Thermotoga neapolitana (strain ATCC 49049 / DSM 4359 / NBRC 107923 / NS-E) OX=309803 GN=thrS PE=3
g4028.t1	B7XIA1	SYTC_ENTBH Probable threonine--tRNA ligase cytoplasmic	OS=Enterocytozoon bieneusi (strain H348) OX=481877 GN=EBI_22768 PE=3
g4028.t1	Q9WZJ9	SYT_THEMA Threonine--tRNA ligase	OS=Thermotoga maritima (strain ATCC 43589 / DSM 3109 / JCM 10099 / NBRC 100826 / MSB8) OX=243274 GN=thrS PE=3
g4028.t1	A5IJ45	SYT_THEP1 Threonine--tRNA ligase	OS=Thermotoga petrophila (strain ATCC BAA-488 / DSM 13995 / JCM 10881 / RKU-1) OX=390874 GN=thrS PE=3
g4028.t1	B1L7W6	SYT_THESQ Threonine--tRNA ligase	OS=Thermotoga sp. (strain RQ2) OX=126740 GN=thrS PE=3
g4028.t1	P18256	SYT2_BACSU Threonine--tRNA ligase 2	OS=Bacillus subtilis (strain 168) OX=224308 GN=thrZ PE=2
g4028.t1	Q8R9A4	SYT_CALS4 Threonine--tRNA ligase	OS=Caldanaerobacter subterraneus subsp. tengcongensis (strain DSM 15242 / JCM 11007 / NBRC 100824 / MB4) OX=273068 GN=thrS PE=3
g4028.t1	C5CI64	SYT_KOSOT Threonine--tRNA ligase	OS=Kosmotoga olearia (strain ATCC BAA-1733 / DSM 21960 / TBF 19.5.1) OX=521045 GN=thrS PE=3
g3813.t1	P28569	TRK1_SACUV High-affinity potassium transport protein	OS=Saccharomyces uvarum OX=230603 GN=TRK1 PE=3
g3813.t1	P12685	TRK1_YEAST High-affinity potassium transport protein	OS=Saccharomyces cerevisiae (strain ATCC 204508 / S288c) OX=559292 GN=TRK1 PE=1
g3813.t1	P28584	TRK2_YEAST Low-affinity potassium transport protein	OS=Saccharomyces cerevisiae (strain ATCC 204508 / S288c) OX=559292 GN=TRK2 PE=1
g3813.t1	P47946	TRK1_SCHPO Potassium transport protein 1	OS=Schizosaccharomyces pombe (strain 972 / ATCC 24843) OX=284812 GN=trk1 PE=3
g3813.t1	Q10065	TRK2_SCHPO Potassium transport protein 2	OS=Schizosaccharomyces pombe (strain 972 / ATCC 24843) OX=284812 GN=trk2 PE=2
g3813.t1	Q6H501	HKT6_ORYSJ Probable cation transporter HKT6	OS=Oryza sativa subsp. japonica OX=39947 GN=HKT6 PE=2
g3813.t1	Q8L481	HKT3_ORYSJ Probable cation transporter HKT3	OS=Oryza sativa subsp. japonica OX=39947 GN=HKT3 PE=2
g3813.t1	Q8L4K5	HKT9_ORYSJ Probable cation transporter HKT9	OS=Oryza sativa subsp. japonica OX=39947 GN=HKT9 PE=2
g3813.t1	A2YGP9	HKT1_ORYSI Cation transporter HKT1	OS=Oryza sativa subsp. indica OX=39946 GN=HKT1 PE=1
g3813.t1	Q0D9S3	HKT1_ORYSJ Cation transporter HKT1	OS=Oryza sativa subsp. japonica OX=39947 GN=HKT1 PE=1
g3813.t1	Q7XPF7	HKT7_ORYSJ Probable cation transporter HKT7	OS=Oryza sativa subsp. japonica OX=39947 GN=HKT7 PE=2
g3813.t1	Q93XI5	HKT2_ORYSI Cation transporter HKT2	OS=Oryza sativa subsp. indica OX=39946 GN=HKT2 PE=1
g3813.t1	Q7XPF8	HKT4_ORYSJ Cation transporter HKT4	OS=Oryza sativa subsp. japonica OX=39947 GN=HKT4 PE=1
g10887.t1	Q00808	HETE1_PODAS Vegetative incompatibility protein HET-E-1	OS=Podospora anserina OX=2587412 GN=HET-E1 PE=4
g6796.t1	O14343	KLP5_SCHPO Kinesin-like protein 5	OS=Schizosaccharomyces pombe (strain 972 / ATCC 24843) OX=284812 GN=klp5 PE=1
g6796.t1	O59751	KLP6_SCHPO Kinesin-like protein 6	OS=Schizosaccharomyces pombe (strain 972 / ATCC 24843) OX=284812 GN=klp6 PE=1
g6796.t1	P53086	KIP3_YEAST Kinesin-like protein KIP3	OS=Saccharomyces cerevisiae (strain ATCC 204508 / S288c) OX=559292 GN=KIP3 PE=1
g6796.t1	Q8NI77	KI18A_HUMAN Kinesin-like protein KIF18A	OS=Homo sapiens OX=9606 GN=KIF18A PE=1
g6796.t1	Q91WD7	KI18A_MOUSE Kinesin-like protein KIF18A	OS=Mus musculus OX=10090 GN=Kif18a PE=2
g6796.t1	Q4KLL9	KI18B_RAT Kinesin-like protein KIF18B	OS=Rattus norvegicus OX=10116 GN=Kif18b PE=2
g6796.t1	Q5ZLK6	KI18B_CHICK Kinesin-like protein KIF18B	OS=Gallus gallus OX=9031 GN=KIF18B PE=2
g6796.t1	Q6PFD6	KI18B_MOUSE Kinesin-like protein KIF18B	OS=Mus musculus OX=10090 GN=Kif18b PE=2
g6796.t1	Q86Y91	KI18B_HUMAN Kinesin-like protein KIF18B	OS=Homo sapiens OX=9606 GN=KIF18B PE=1
g6796.t1	Q2TAC6	KIF19_HUMAN Kinesin-like protein KIF19	OS=Homo sapiens OX=9606 GN=KIF19 PE=2
g6796.t1	Q7ZXX2	KIF19_XENLA Kinesin-like protein KIF19	OS=Xenopus laevis OX=8355 GN=kif19 PE=2
g6796.t1	Q99PT9	KIF19_MOUSE Kinesin-like protein KIF19	OS=Mus musculus OX=10090 GN=Kif19 PE=1
g6796.t1	Q6S002	KIF10_DICDI Kinesin-related protein 10	OS=Dictyostelium discoideum OX=44689 GN=kif10 PE=3
g6796.t1	F4ICA0	KN8A_ARATH Kinesin-like protein KIN-8A	OS=Arabidopsis thaliana OX=3702 GN=KIN8A PE=3
g6796.t1	Q0JLE4	KN8A_ORYSJ Kinesin-like protein KIN-8A	OS=Oryza sativa subsp. japonica OX=39947 GN=KIN8A PE=3
g6796.t1	Q10E64	KN8B_ORYSJ Kinesin-like protein KIN-8B	OS=Oryza sativa subsp. japonica OX=39947 GN=KIN8B PE=2
g6796.t1	Q9SCJ4	KN8B_ARATH Kinesin-like protein KIN-8B	OS=Arabidopsis thaliana OX=3702 GN=KIN8B PE=2
g6796.t1	Q7M6Z4	KIF27_MOUSE Kinesin-like protein KIF27	OS=Mus musculus OX=10090 GN=Kif27 PE=1
g6796.t1	Q7M6Z5	KIF27_RAT Kinesin-like protein KIF27	OS=Rattus norvegicus OX=10116 GN=Kif27 PE=1
g6796.t1	P33174	KIF4_MOUSE Chromosome-associated kinesin KIF4	OS=Mus musculus OX=10090 GN=Kif4 PE=1
g6796.t1	O95239	KIF4A_HUMAN Chromosome-associated kinesin KIF4A	OS=Homo sapiens OX=9606 GN=KIF4A PE=1
g6796.t1	Q86VH2	KIF27_HUMAN Kinesin-like protein KIF27	OS=Homo sapiens OX=9606 GN=KIF27 PE=1
g6796.t1	Q2VIQ3	KIF4B_HUMAN Chromosome-associated kinesin KIF4B	OS=Homo sapiens OX=9606 GN=KIF4B PE=2
g6796.t1	B7ZNG0	KIF7_MOUSE Kinesin-like protein KIF7	OS=Mus musculus OX=10090 GN=Kif7 PE=1
g6796.t1	Q61771	KIF3B_MOUSE Kinesin-like protein KIF3B	OS=Mus musculus OX=10090 GN=Kif3b PE=1
g196.t1	O94676	UTP22_SCHPO U3 small nucleolar RNA-associated protein 22	OS=Schizosaccharomyces pombe (strain 972 / ATCC 24843) OX=284812 GN=utp22 PE=3
g196.t1	P53254	UTP22_YEAST U3 small nucleolar RNA-associated protein 22	OS=Saccharomyces cerevisiae (strain ATCC 204508 / S288c) OX=559292 GN=UTP22 PE=1
g196.t1	Q6NRY2	NOL6_XENLA Nucleolar protein 6	OS=Xenopus laevis OX=8355 GN=nol6 PE=2
g196.t1	Q5M7P5	NOL6_XENTR Nucleolar protein 6	OS=Xenopus tropicalis OX=8364 GN=nol6 PE=2
g196.t1	Q8R5K4	NOL6_MOUSE Nucleolar protein 6	OS=Mus musculus OX=10090 GN=Nol6 PE=2
g196.t1	Q9H6R4	NOL6_HUMAN Nucleolar protein 6	OS=Homo sapiens OX=9606 GN=NOL6 PE=1
g196.t1	B4NIM9	NOL6_DROWI Nucleolar protein 6	OS=Drosophila willistoni OX=7260 GN=Mat89Ba PE=3
g196.t1	B4GFN6	NOL6_DROPE Nucleolar protein 6	OS=Drosophila persimilis OX=7234 GN=Mat89Ba PE=3
g196.t1	Q295U7	NOL6_DROPS Nucleolar protein 6	OS=Drosophila pseudoobscura pseudoobscura OX=46245 GN=Mat89Ba PE=3
g196.t1	B4LWT7	NOL6_DROVI Nucleolar protein 6	OS=Drosophila virilis OX=7244 GN=Mat89Ba PE=3
g196.t1	B4K5S6	NOL6_DROMO Nucleolar protein 6	OS=Drosophila mojavensis OX=7230 GN=Mat89Ba PE=3
g196.t1	Q8IH00	NOL6_DROME Nucleolar protein 6	OS=Drosophila melanogaster OX=7227 GN=Mat89Ba PE=1
g196.t1	B4PR18	NOL6_DROYA Nucleolar protein 6	OS=Drosophila yakuba OX=7245 GN=Mat89Ba PE=3
g196.t1	B4QX57	NOL6_DROSI Nucleolar protein 6	OS=Drosophila simulans OX=7240 GN=Mat89Ba PE=3
g196.t1	B4IBY3	NOL6_DROSE Nucleolar protein 6	OS=Drosophila sechellia OX=7238 GN=Mat89Ba PE=3
g4302.t1	Q9P6K3	CUB1_SCHPO CUB1 family protein C30C2.08	OS=Schizosaccharomyces pombe (strain 972 / ATCC 24843) OX=284812 GN=SPAC30C2.08 PE=3
g4302.t1	Q08977	CUB1_YEAST Cu(2+) suppressing and bleomycin sensitive protein 1	OS=Saccharomyces cerevisiae (strain ATCC 204508 / S288c) OX=559292 GN=CUB1 PE=1
g4359.t1	P49053	PRXC_CURIN Vanadium chloroperoxidase	OS=Curvularia inaequalis OX=38902 GN=CPO PE=1
g6995.t1	B2KWH6	MFS2_AJECA MFS siderochrome iron transporter 1	OS=Ajellomyces capsulatus OX=5037 GN=MFS2 PE=2
g6995.t1	B2KWH5	MFS1_AJECA MFS siderochrome iron transporter 1	OS=Ajellomyces capsulatus OX=5037 GN=MFS1 PE=2
g6995.t1	Q4WGE2	SIT2_ASPFU Siderochrome iron transporter 2	OS=Neosartorya fumigata (strain ATCC MYA-4609 / Af293 / CBS 101355 / FGSC A1100) OX=330879 GN=sit2 PE=1
g6995.t1	Q4WYN4	CRMC_ASPFU Major facilitator copper-regulated transporter crmC	OS=Neosartorya fumigata (strain ATCC MYA-4609 / Af293 / CBS 101355 / FGSC A1100) OX=330879 GN=crmC PE=2
g6995.t1	A1A654	FER7_USTMA Siderophore transporter fer7	OS=Ustilago maydis (strain 521 / FGSC 9021) OX=237631 GN=fer7 PE=2
g6995.t1	F9X9V3	FER7_ZYMTI Siderophore transporter MYCGRDRAFT_70577	OS=Zymoseptoria tritici (strain CBS 115943 / IPO323) OX=336722 GN=MYCGRDRAFT_70577 PE=3
g2551.t1	B1ZB18	RUTD_METPB Putative aminoacrylate hydrolase RutD	OS=Methylorubrum populi (strain ATCC BAA-705 / NCIMB 13946 / BJ001) OX=441620 GN=rutD PE=3
g2551.t1	Q5FMT1	PIP_LACAC Proline iminopeptidase	OS=Lactobacillus acidophilus (strain ATCC 700396 / NCK56 / N2 / NCFM) OX=272621 GN=pip PE=3
g2551.t1	D5H0J3	PIP_LACCS Proline iminopeptidase	OS=Lactobacillus crispatus (strain ST1) OX=748671 GN=pip PE=3
g2281.t1	A0A1J0HSL8	IACK_PESFW C6 finger domain transcription factor iacK	OS=Pestalotiopsis fici (strain W106-1 / CGMCC3.15140) OX=1229662 GN=iacK PE=1
g7093.t1	Q6CFQ0	ISU1_YARLI Iron sulfur cluster assembly protein 1 mitochondrial	OS=Yarrowia lipolytica (strain CLIB 122 / E 150) OX=284591 GN=ISU1 PE=3
g7093.t1	Q6BGU0	ISU1_DEBHA Iron sulfur cluster assembly protein 1 mitochondrial	OS=Debaryomyces hansenii (strain ATCC 36239 / CBS 767 / BCRC 21394 / JCM 1990 / NBRC 0083 / IGC 2968) OX=284592 GN=ISU1 PE=3
g7093.t1	Q6CRQ9	ISU1_KLULA Iron sulfur cluster assembly protein 1 mitochondrial	OS=Kluyveromyces lactis (strain ATCC 8585 / CBS 2359 / DSM 70799 / NBRC 1267 / NRRL Y-1140 / WM37) OX=284590 GN=ISU1 PE=3
g7093.t1	Q6FJY3	ISU1_CANGA Iron sulfur cluster assembly protein 1 mitochondrial	OS=Candida glabrata (strain ATCC 2001 / CBS 138 / JCM 3761 / NBRC 0622 / NRRL Y-65) OX=284593 GN=ISU1 PE=3
g7093.t1	Q03020	ISU1_YEAST Iron sulfur cluster assembly protein 1 mitochondrial	OS=Saccharomyces cerevisiae (strain ATCC 204508 / S288c) OX=559292 GN=ISU1 PE=1
g7093.t1	Q9UTC6	ISU1_SCHPO Iron sulfur cluster assembly protein 1 mitochondrial	OS=Schizosaccharomyces pombe (strain 972 / ATCC 24843) OX=284812 GN=isu1 PE=1
g7093.t1	Q12056	ISU2_YEAST Iron sulfur cluster assembly protein 2 mitochondrial	OS=Saccharomyces cerevisiae (strain ATCC 204508 / S288c) OX=559292 GN=ISU2 PE=1
g7093.t1	Q75C07	ISU1_ASHGO Iron sulfur cluster assembly protein 1 mitochondrial	OS=Ashbya gossypii (strain ATCC 10895 / CBS 109.51 / FGSC 9923 / NRRL Y-1056) OX=284811 GN=ISU1 PE=3
g7093.t1	Q9D7P6	ISCU_MOUSE Iron-sulfur cluster assembly enzyme ISCU mitochondrial	OS=Mus musculus OX=10090 GN=Iscu PE=1
g7093.t1	O49627	ISU1_ARATH Iron-sulfur cluster assembly protein 1	OS=Arabidopsis thaliana OX=3702 GN=ISU1 PE=1
g7093.t1	Q9H1K1	ISCU_HUMAN Iron-sulfur cluster assembly enzyme ISCU mitochondrial	OS=Homo sapiens OX=9606 GN=ISCU PE=1
g7093.t1	Q8LR34	ISU1_ORYSJ Iron-sulfur cluster assembly protein 1	OS=Oryza sativa subsp. japonica OX=39947 GN=ISU1 PE=2
g7093.t1	Q9ZD61	ISCU_RICPR Iron-sulfur cluster assembly scaffold protein IscU	OS=Rickettsia prowazekii (strain Madrid E) OX=272947 GN=iscU PE=3
g7093.t1	Q57074	ISCU_HAEIN Iron-sulfur cluster assembly scaffold protein IscU	OS=Haemophilus influenzae (strain ATCC 51907 / DSM 11121 / KW20 / Rd) OX=71421 GN=iscU PE=1
g7093.t1	B0YLW7	ISU1_TRAHO Iron sulfur cluster assembly protein 1	OS=Trachipleistophora hominis OX=72359 GN=ISU1 PE=3
g7093.t1	O81433	ISU3_ARATH Iron-sulfur cluster assembly protein 3	OS=Arabidopsis thaliana OX=3702 GN=ISU3 PE=2
g7093.t1	Q8SSM2	ISU1_ENCCU Iron sulfur cluster assembly protein 1	OS=Encephalitozoon cuniculi (strain GB-M1) OX=284813 GN=ISU1 PE=3
g7093.t1	O31270	ISCU_AZOVI Iron-sulfur cluster assembly scaffold protein IscU	OS=Azotobacter vinelandii OX=354 GN=iscU PE=1
g7093.t1	Q9MAB6	ISU2_ARATH Iron-sulfur cluster assembly protein 2	OS=Arabidopsis thaliana OX=3702 GN=ISU2 PE=2
g7093.t1	Q89A18	ISCU_BUCBP Iron-sulfur cluster assembly scaffold protein IscU	OS=Buchnera aphidicola subsp. Baizongia pistaciae (strain Bp) OX=224915 GN=nifU PE=3
g7093.t1	P0ACD6	ISCU_ECO57 Iron-sulfur cluster assembly scaffold protein IscU	OS=Escherichia coli O157:H7 OX=83334 GN=iscU PE=1
g7093.t1	P0ACD5	ISCU_ECOL6 Iron-sulfur cluster assembly scaffold protein IscU	OS=Escherichia coli O6:H1 (strain CFT073 / ATCC 700928 / UPEC) OX=199310 GN=iscU PE=3
g7093.t1	P0ACD4	ISCU_ECOLI Iron-sulfur cluster assembly scaffold protein IscU	OS=Escherichia coli (strain K12) OX=83333 GN=iscU PE=1
g7093.t1	P0ACD7	ISCU_SHIFL Iron-sulfur cluster assembly scaffold protein IscU	OS=Shigella flexneri OX=623 GN=iscU PE=3
g7093.t1	P57658	ISCU_BUCAI Iron-sulfur cluster assembly scaffold protein IscU	OS=Buchnera aphidicola subsp. Acyrthosiphon pisum (strain APS) OX=107806 GN=iscU PE=3
g4497.t1	Q10088	SPEB1_SCHPO Putative agmatinase 1	OS=Schizosaccharomyces pombe (strain 972 / ATCC 24843) OX=284812 GN=SPAC11D3.09 PE=3
g4497.t1	Q9C0Y9	SPEB3_SCHPO Putative agmatinase 3	OS=Schizosaccharomyces pombe (strain 972 / ATCC 24843) OX=284812 GN=SPAPB24D3.03 PE=3
g4497.t1	O42887	SPEB2_SCHPO Putative agmatinase 2	OS=Schizosaccharomyces pombe (strain 972 / ATCC 24843) OX=284812 GN=SPBC8E4.03 PE=3
g4497.t1	Q6CIB4	GBU1_KLULA Guanidinobutyrase	OS=Kluyveromyces lactis (strain ATCC 8585 / CBS 2359 / DSM 70799 / NBRC 1267 / NRRL Y-1140 / WM37) OX=284590 GN=GBU1 PE=1
g4497.t1	Q8KZT5	GBH_ARTS8 Guanidinobutyrase	OS=Arthrobacter sp. (strain KUJ 8602) OX=196628 GN=gbh PE=1
g4497.t1	Q9I3S3	GBUA_PSEAE Guanidinobutyrase	OS=Pseudomonas aeruginosa (strain ATCC 15692 / DSM 22644 / CIP 104116 / JCM 14847 / LMG 12228 / 1C / PRS 101 / PAO1) OX=208964 GN=gbuA PE=1
g4497.t1	Q7N122	SPEB_PHOLL Agmatinase	OS=Photorhabdus laumondii subsp. laumondii (strain DSM 15139 / CIP 105565 / TT01) OX=243265 GN=speB PE=3
g4497.t1	A8GIX7	SPEB_SERP5 Agmatinase	OS=Serratia proteamaculans (strain 568) OX=399741 GN=speB PE=3
g4497.t1	B4F1A3	SPEB_PROMH Agmatinase	OS=Proteus mirabilis (strain HI4320) OX=529507 GN=speB PE=3
g4497.t1	Q7X3P1	SPEB_PROMI Agmatinase	OS=Proteus mirabilis OX=584 GN=speB PE=3
g4497.t1	C5BAV1	SPEB_EDWI9 Agmatinase	OS=Edwardsiella ictaluri (strain 93-146) OX=634503 GN=speB PE=3
g4497.t1	B7NI01	SPEB_ECO7I Agmatinase	OS=Escherichia coli O7:K1 (strain IAI39 / ExPEC) OX=585057 GN=speB PE=3
g4497.t1	B5F5K3	SPEB_SALA4 Agmatinase	OS=Salmonella agona (strain SL483) OX=454166 GN=speB PE=3
g4497.t1	Q57K36	SPEB_SALCH Agmatinase	OS=Salmonella choleraesuis (strain SC-B67) OX=321314 GN=speB PE=3
g4497.t1	B5FUJ0	SPEB_SALDC Agmatinase	OS=Salmonella dublin (strain CT_02021853) OX=439851 GN=speB PE=3
g4497.t1	B5QXK5	SPEB_SALEP Agmatinase	OS=Salmonella enteritidis PT4 (strain P125109) OX=550537 GN=speB PE=3
g4497.t1	B5RE39	SPEB_SALG2 Agmatinase	OS=Salmonella gallinarum (strain 287/91 / NCTC 13346) OX=550538 GN=speB PE=3
g4497.t1	B4THG3	SPEB_SALHS Agmatinase	OS=Salmonella heidelberg (strain SL476) OX=454169 GN=speB PE=3
g4497.t1	B4T5I5	SPEB_SALNS Agmatinase	OS=Salmonella newport (strain SL254) OX=423368 GN=speB PE=3
g4497.t1	Q5PJH7	SPEB_SALPA Agmatinase	OS=Salmonella paratyphi A (strain ATCC 9150 / SARB42) OX=295319 GN=speB PE=3
g4497.t1	A9N3R6	SPEB_SALPB Agmatinase	OS=Salmonella paratyphi B (strain ATCC BAA-1250 / SPB7) OX=1016998 GN=speB PE=3
g4497.t1	C0PY54	SPEB_SALPC Agmatinase	OS=Salmonella paratyphi C (strain RKS4594) OX=476213 GN=speB PE=3
g4497.t1	B5BFP3	SPEB_SALPK Agmatinase	OS=Salmonella paratyphi A (strain AKU_12601) OX=554290 GN=speB PE=3
g4497.t1	B4TV53	SPEB_SALSV Agmatinase	OS=Salmonella schwarzengrund (strain CVM19633) OX=439843 GN=speB PE=3
g4497.t1	P60655	SPEB_SALTI Agmatinase	OS=Salmonella typhi OX=90370 GN=speB PE=3
g9502.t1	O74462	TAF6_SCHPO Transcription initiation factor TFIID subunit 6	OS=Schizosaccharomyces pombe (strain 972 / ATCC 24843) OX=284812 GN=taf6 PE=1
g9502.t1	P53040	TAF6_YEAST Transcription initiation factor TFIID subunit 6	OS=Saccharomyces cerevisiae (strain ATCC 204508 / S288c) OX=559292 GN=TAF6 PE=1
g9502.t1	Q9MAU3	TAF6_ARATH Transcription initiation factor TFIID subunit 6	OS=Arabidopsis thaliana OX=3702 GN=TAF6 PE=1
g9502.t1	F4HVA6	TAF6B_ARATH Transcription initiation factor TFIID subunit 6b	OS=Arabidopsis thaliana OX=3702 GN=TAF6B PE=1
g9502.t1	P49848	TAF6_HUMAN Transcription initiation factor TFIID subunit 6	OS=Homo sapiens OX=9606 GN=TAF6 PE=1
g9502.t1	Q62311	TAF6_MOUSE Transcription initiation factor TFIID subunit 6	OS=Mus musculus OX=10090 GN=Taf6 PE=1
g9502.t1	Q63801	TAF6_RAT Transcription initiation factor TFIID subunit 6	OS=Rattus norvegicus OX=10116 GN=Taf6 PE=1
g9502.t1	Q91857	TAF6_XENLA Transcription initiation factor TFIID subunit 6	OS=Xenopus laevis OX=8355 GN=taf6 PE=2
g9502.t1	P49847	TAF6_DROME Transcription initiation factor TFIID subunit 6	OS=Drosophila melanogaster OX=7227 GN=Taf6 PE=1
g8799.t1	A0A1D8PK89	GAP2_CANAL General amino-acid permease GAP2	OS=Candida albicans (strain SC5314 / ATCC MYA-2876) OX=237561 GN=GAP2 PE=2
g8799.t1	P19145	GAP1_YEAST General amino-acid permease GAP1	OS=Saccharomyces cerevisiae (strain ATCC 204508 / S288c) OX=559292 GN=GAP1 PE=1
g8799.t1	A0A1D8PMB1	GAP5_CANAL Amino-acid permease GAP5	OS=Candida albicans (strain SC5314 / ATCC MYA-2876) OX=237561 GN=GAP5 PE=2
g8799.t1	Q5AG77	GAP1_CANAL Amino-acid permease GAP1	OS=Candida albicans (strain SC5314 / ATCC MYA-2876) OX=237561 GN=GAP1 PE=2
g8799.t1	Q9URZ4	CAT1_SCHPO Cationic amino acid transporter 1	OS=Schizosaccharomyces pombe (strain 972 / ATCC 24843) OX=284812 GN=cat1 PE=1
g8799.t1	P34054	INDA1_HYPAT Amino-acid permease inda1	OS=Hypocrea atroviridis OX=63577 GN=inda1 PE=2
g8799.t1	Q9P5N4	YH81_SCHPO Uncharacterized amino-acid permease C359.01	OS=Schizosaccharomyces pombe (strain 972 / ATCC 24843) OX=284812 GN=SPBC359.01 PE=3
g8799.t1	Q59WB3	GAP4_CANAL S-adenosylmethionine permease GAP4	OS=Candida albicans (strain SC5314 / ATCC MYA-2876) OX=237561 GN=GAP4 PE=2
g8799.t1	Q9P768	YI26_SCHPO Uncharacterized amino-acid permease P7G5.06	OS=Schizosaccharomyces pombe (strain 972 / ATCC 24843) OX=284812 GN=SPAP7G5.06 PE=3
g8799.t1	A0A1D8PN88	GAP3_CANAL Amino-acid permease GAP3	OS=Candida albicans (strain SC5314 / ATCC MYA-2876) OX=237561 GN=HIP1 PE=2
g8799.t1	Q9P5N2	AAT1_SCHPO Amino acid transporter 1	OS=Schizosaccharomyces pombe (strain 972 / ATCC 24843) OX=284812 GN=aat1 PE=3
g8799.t1	B5BP45	YP51_SCHPO Uncharacterized amino-acid permease C460.01c	OS=Schizosaccharomyces pombe (strain 972 / ATCC 24843) OX=284812 GN=SPBC460.01c PE=3
g8799.t1	P06775	HIP1_YEAST Histidine permease	OS=Saccharomyces cerevisiae (strain ATCC 204508 / S288c) OX=559292 GN=HIP1 PE=1
g8799.t1	A0A1D8PNP3	GAP6_CANAL Amino-acid permease GAP6	OS=Candida albicans (strain SC5314 / ATCC MYA-2876) OX=237561 GN=GAP6 PE=2
g8799.t1	Q876K6	AGP1_SACU7 General amino acid permease AGP1	OS=Saccharomyces uvarum (strain ATCC 76518 / CBS 7001 / CLIB 283 / NBRC 10550 / MCYC 623 / NCYC 2669 / NRRL Y-11845) OX=659244 GN=AGP1 PE=3
g8799.t1	A6ZTG5	AGP1_YEAS7 General amino acid permease AGP1	OS=Saccharomyces cerevisiae (strain YJM789) OX=307796 GN=AGP1 PE=3
g8799.t1	P25376	AGP1_YEAST General amino acid permease AGP1	OS=Saccharomyces cerevisiae (strain ATCC 204508 / S288c) OX=559292 GN=AGP1 PE=1
g8799.t1	O60170	MEU22_SCHPO Probable amino-acid permease meu22	OS=Schizosaccharomyces pombe (strain 972 / ATCC 24843) OX=284812 GN=meu22 PE=2
g8799.t1	P38967	TAT2_YEAST Tryptophan permease	OS=Saccharomyces cerevisiae (strain ATCC 204508 / S288c) OX=559292 GN=TAT2 PE=1
g8799.t1	Q9HDV2	YHE1_SCHPO Uncharacterized amino-acid permease PB2B2.01	OS=Schizosaccharomyces pombe (strain 972 / ATCC 24843) OX=284812 GN=SPBPB2B2.01 PE=3
g8799.t1	P48813	GNP1_YEAST High-affinity glutamine permease	OS=Saccharomyces cerevisiae (strain ATCC 204508 / S288c) OX=559292 GN=GNP1 PE=1
g8799.t1	Q08986	SAM3_YEAST S-adenosylmethionine permease SAM3	OS=Saccharomyces cerevisiae (strain ATCC 204508 / S288c) OX=559292 GN=SAM3 PE=1
g8799.t1	P38084	BAP2_YEAST Leu/Val/Ile amino-acid permease	OS=Saccharomyces cerevisiae (strain ATCC 204508 / S288c) OX=559292 GN=BAP2 PE=1
g8799.t1	P38085	TAT1_YEAST Valine/tyrosine/tryptophan amino-acid permease 1	OS=Saccharomyces cerevisiae (strain ATCC 204508 / S288c) OX=559292 GN=TAT1 PE=1
g8799.t1	P40901	ISP5_SCHPO Sexual differentiation process putative amino-acid permease isp5	OS=Schizosaccharomyces pombe (strain 972 / ATCC 24843) OX=284812 GN=isp5 PE=2
g1770.t1	P07866	LTE1_YEAST Guanine nucleotide exchange factor LTE1	OS=Saccharomyces cerevisiae (strain ATCC 204508 / S288c) OX=559292 GN=LTE1 PE=1
g1770.t1	P07866	LTE1_YEAST Guanine nucleotide exchange factor LTE1	OS=Saccharomyces cerevisiae (strain ATCC 204508 / S288c) OX=559292 GN=LTE1 PE=1
g1770.t1	Q75BH9	LTE1_ASHGO Guanine nucleotide exchange factor LTE1	OS=Ashbya gossypii (strain ATCC 10895 / CBS 109.51 / FGSC 9923 / NRRL Y-1056) OX=284811 GN=LTE1 PE=3
g1770.t1	Q6FT12	LTE1_CANGA Guanine nucleotide exchange factor LTE1	OS=Candida glabrata (strain ATCC 2001 / CBS 138 / JCM 3761 / NBRC 0622 / NRRL Y-65) OX=284593 GN=LTE1 PE=3
g1770.t1	Q6CY10	LTE1_KLULA Guanine nucleotide exchange factor LTE1	OS=Kluyveromyces lactis (strain ATCC 8585 / CBS 2359 / DSM 70799 / NBRC 1267 / NRRL Y-1140 / WM37) OX=284590 GN=LTE1 PE=3
g1770.t1	Q8ST25	GEFG_DICDI Ras guanine nucleotide exchange factor G	OS=Dictyostelium discoideum OX=44689 GN=gefG PE=2
g6830.t1	B0YEH9	RGLA_ASPFC Probable rhamnogalacturonate lyase A	OS=Neosartorya fumigata (strain CEA10 / CBS 144.89 / FGSC A1163) OX=451804 GN=rglA PE=3
g6830.t1	Q4W9T6	RGLA_ASPFU Probable rhamnogalacturonate lyase A	OS=Neosartorya fumigata (strain ATCC MYA-4609 / Af293 / CBS 101355 / FGSC A1100) OX=330879 GN=rglA PE=3
g6830.t1	Q0CVU1	RGLA_ASPTN Probable rhamnogalacturonate lyase A	OS=Aspergillus terreus (strain NIH 2624 / FGSC A1156) OX=341663 GN=rglA PE=3
g6830.t1	A1D9P9	RGLA_NEOFI Probable rhamnogalacturonate lyase A	OS=Neosartorya fischeri (strain ATCC 1020 / DSM 3700 / CBS 544.65 / FGSC A1164 / JCM 1740 / NRRL 181 / WB 181) OX=331117 GN=rglA PE=3
g6830.t1	Q00019	RGLA_ASPAC Rhamnogalacturonate lyase A	OS=Aspergillus aculeatus OX=5053 GN=rglA PE=1
g5469.t1	O14171	YE54_SCHPO Dehydrodolichyl diphosphate synthase complex subunit SPAC4D7.04c	OS=Schizosaccharomyces pombe (strain 972 / ATCC 24843) OX=284812 GN=SPAC4D7.04c PE=1
g5469.t1	P35196	RER2_YEAST Dehydrodolichyl diphosphate synthase complex subunit RER2	OS=Saccharomyces cerevisiae (strain ATCC 204508 / S288c) OX=559292 GN=RER2 PE=1
g5469.t1	Q86SQ9	DHDDS_HUMAN Dehydrodolichyl diphosphate synthase complex subunit DHDDS	OS=Homo sapiens OX=9606 GN=DHDDS PE=1
g5469.t1	Q99KU1	DHDDS_MOUSE Dehydrodolichyl diphosphate synthase complex subunit Dhdds	OS=Mus musculus OX=10090 GN=Dhdds PE=2
g5469.t1	Q03175	SRT1_YEAST Dehydrodolichyl diphosphate synthase complex subunit SRT1	OS=Saccharomyces cerevisiae (strain ATCC 204508 / S288c) OX=559292 GN=SRT1 PE=1
g5469.t1	K7WCI9	CPT3_SOLLC Dehydrodolichyl diphosphate synthase CPT3	OS=Solanum lycopersicum OX=4081 GN=CPT3 PE=1
g5469.t1	Q8S2T1	DDPS6_ARATH Dehydrodolichyl diphosphate synthase 6	OS=Arabidopsis thaliana OX=3702 GN=At2g17570 PE=2
g5469.t1	O59258	UPPS_PYRHO Tritrans polycis-undecaprenyl-diphosphate synthase (geranylgeranyl-diphosphate specific)	OS=Pyrococcus horikoshii (strain ATCC 700860 / DSM 12428 / JCM 9974 / NBRC 100139 / OT-3) OX=70601 GN=uppS PE=3
g5469.t1	Q8W3U4	HRT2_HEVBR Rubber cis-polyprenyltransferase HRT2	OS=Hevea brasiliensis OX=3981 GN=HRT2 PE=1
g5469.t1	Q5JGE1	UPPS_THEKO Tritrans polycis-undecaprenyl-diphosphate synthase (geranylgeranyl-diphosphate specific)	OS=Thermococcus kodakarensis (strain ATCC BAA-918 / JCM 12380 / KOD1) OX=69014 GN=uppS PE=3
g5469.t1	Q8U0I8	UPPS_PYRFU Tritrans polycis-undecaprenyl-diphosphate synthase (geranylgeranyl-diphosphate specific)	OS=Pyrococcus furiosus (strain ATCC 43587 / DSM 3638 / JCM 8422 / Vc1) OX=186497 GN=uppS PE=3
g5469.t1	Q8RA26	ISPT_CALS4 Isoprenyl transferase	OS=Caldanaerobacter subterraneus subsp. tengcongensis (strain DSM 15242 / JCM 11007 / NBRC 100824 / MB4) OX=273068 GN=uppS PE=3
g5469.t1	Q9V157	UPPS_PYRAB Tritrans polycis-undecaprenyl-diphosphate synthase (geranylgeranyl-diphosphate specific)	OS=Pyrococcus abyssi (strain GE5 / Orsay) OX=272844 GN=uppS PE=3
g5469.t1	O87197	ISPT_THET2 Isoprenyl transferase	OS=Thermus thermophilus (strain ATCC BAA-163 / DSM 7039 / HB27) OX=262724 GN=uppS PE=3
g5469.t1	Q9X5F1	ISPT_ZYMMO Isoprenyl transferase	OS=Zymomonas mobilis subsp. mobilis (strain ATCC 31821 / ZM4 / CP4) OX=264203 GN=uppS PE=3
g5469.t1	O29049	UPPS_ARCFU Tritrans polycis-undecaprenyl-diphosphate synthase (geranylgeranyl-diphosphate specific)	OS=Archaeoglobus fulgidus (strain ATCC 49558 / VC-16 / DSM 4304 / JCM 9628 / NBRC 100126) OX=224325 GN=uppS PE=3
g5469.t1	Q5SH15	ISPT_THET8 Isoprenyl transferase	OS=Thermus thermophilus (strain ATCC 27634 / DSM 579 / HB8) OX=300852 GN=uppS PE=3
g5469.t1	Q8Y7G6	ISPT_LISMO Isoprenyl transferase	OS=Listeria monocytogenes serovar 1/2a (strain ATCC BAA-679 / EGD-e) OX=169963 GN=uppS PE=3
g5469.t1	Q81WL2	ISPT_BACAN Isoprenyl transferase	OS=Bacillus anthracis OX=1392 GN=uppS PE=3
g5469.t1	Q819Y1	ISPT_BACCR Isoprenyl transferase	OS=Bacillus cereus (strain ATCC 14579 / DSM 31 / JCM 2152 / NBRC 15305 / NCIMB 9373 / NRRL B-3711) OX=226900 GN=uppS PE=3
g5469.t1	Q6HEZ2	ISPT_BACHK Isoprenyl transferase	OS=Bacillus thuringiensis subsp. konkukian (strain 97-27) OX=281309 GN=uppS PE=3
g5469.t1	Q720A7	ISPT_LISMF Isoprenyl transferase	OS=Listeria monocytogenes serotype 4b (strain F2365) OX=265669 GN=uppS PE=3
g5469.t1	Q89KP7	ISPT2_BRADU Isoprenyl transferase 2	OS=Bradyrhizobium diazoefficiens (strain JCM 10833 / BCRC 13528 / IAM 13628 / NBRC 14792 / USDA 110) OX=224911 GN=uppS2 PE=3
g5469.t1	Q732P6	ISPT_BACC1 Isoprenyl transferase	OS=Bacillus cereus (strain ATCC 10987 / NRS 248) OX=222523 GN=uppS PE=3
g5469.t1	Q92C39	ISPT_LISIN Isoprenyl transferase	OS=Listeria innocua serovar 6a (strain ATCC BAA-680 / CLIP 11262) OX=272626 GN=uppS PE=3
g10513.t1	B8N0E8	ASAC_ASPFN Nonribosomal peptide synthetase asaC	OS=Aspergillus flavus (strain ATCC 200026 / FGSC A1120 / NRRL 3357 / JCM 12722 / SRRC 167) OX=332952 GN=asaC PE=2
g10513.t1	B8NTZ9	LNAA_ASPFN Non-canonical nonribosomal peptide synthetase lnaA	OS=Aspergillus flavus (strain ATCC 200026 / FGSC A1120 / NRRL 3357 / JCM 12722 / SRRC 167) OX=332952 GN=lnaA PE=2
g10513.t1	P0DUL8	HKM10_ASPHA Non-canonical nonribosomal peptide synthetase hkm10	OS=Aspergillus hancockii OX=1873369 PE=1
g10513.t1	P0C064	GRSB_BREBE Gramicidin S synthase 2	OS=Brevibacillus brevis OX=1393 GN=grsB PE=1
g10513.t1	P0C063	GRSB_ANEMI Gramicidin S synthase 2	OS=Aneurinibacillus migulanus OX=47500 GN=grsB PE=3
g10513.t1	P40976	LYS2_SCHPO L-2-aminoadipate reductase	OS=Schizosaccharomyces pombe (strain 972 / ATCC 24843) OX=284812 GN=lys1 PE=1
g10513.t1	Q08787	SRFAC_BACSU Surfactin synthase subunit 3	OS=Bacillus subtilis (strain 168) OX=224308 GN=srfAC PE=1
g10513.t1	P07702	LYS2_YEAST L-2-aminoadipate reductase	OS=Saccharomyces cerevisiae (strain ATCC 204508 / S288c) OX=559292 GN=LYS2 PE=1
g10513.t1	A0A179H164	LCSA_PURLI Nonribosomal peptide synthetase lcsA	OS=Purpureocillium lilacinum OX=33203 GN=lcsA PE=2
g10513.t1	Q6FMI5	LYS2_CANGA L-2-aminoadipate reductase large subunit	OS=Candida glabrata (strain ATCC 2001 / CBS 138 / JCM 3761 / NBRC 0622 / NRRL Y-65) OX=284593 GN=LYS2 PE=3
g10513.t1	Q04747	SRFAB_BACSU Surfactin synthase subunit 2	OS=Bacillus subtilis (strain 168) OX=224308 GN=srfAB PE=1
g10513.t1	Q70LM4	LGRD_BREPA Linear gramicidin synthase subunit D	OS=Brevibacillus parabrevis OX=54914 GN=lgrD PE=1
g10513.t1	O74298	LYS2_PENCH L-2-aminoadipate reductase large subunit	OS=Penicillium chrysogenum OX=5076 GN=lys2 PE=3
g10513.t1	Q70LM5	LGRC_BREPA Linear gramicidin synthase subunit C	OS=Brevibacillus parabrevis OX=54914 GN=lgrC PE=3
g10513.t1	O68007	BACB_BACLI Bacitracin synthase 2	OS=Bacillus licheniformis OX=1402 GN=bacB PE=3
g10513.t1	O30409	TYCC_BREPA Tyrocidine synthase 3	OS=Brevibacillus parabrevis OX=54914 GN=tycC PE=1
g10513.t1	O68006	BACA_BACLI Bacitracin synthase 1	OS=Bacillus licheniformis OX=1402 GN=bacA PE=3
g10513.t1	Q9R9J0	MYCB_BACIU Mycosubtilin synthase subunit B	OS=Bacillus subtilis OX=1423 GN=mycB PE=3
g10513.t1	Q9L9G0	NOVH_STRNV Novobiocin biosynthesis protein H	OS=Streptomyces niveus OX=193462 GN=novH PE=1
g10513.t1	A0A348AXX4	NRPS_CURCL Nonribosomal peptide synthetase	OS=Curvularia clavata OX=95742 GN=NRPS PE=1
g10513.t1	A0A482N9V7	ICCA_TALVA Hybrid PKS-NRPS synthetase iccA	OS=Talaromyces variabilis OX=28576 GN=iccA PE=1
g10513.t1	G3XNF4	ATPKS_ASPNA PKS-NRPS hybrid synthetase ATPKS	OS=Aspergillus niger (strain ATCC 1015 / CBS 113.46 / FGSC A1144 / LSHB Ac4 / NCTC 3858a / NRRL 328 / USDA 3528.7) OX=380704 GN=ATPKS PE=1
g10513.t1	Q5B7I5	INPA_EMENI Nonribosomal peptide synthase inpA	OS=Emericella nidulans (strain FGSC A4 / ATCC 38163 / CBS 112.46 / NRRL 194 / M139) OX=227321 GN=inpA PE=2
g10513.t1	Q12572	LYS2_CANAX L-2-aminoadipate reductase large subunit	OS=Candida albicans OX=5476 GN=LYS2 PE=3
g10513.t1	E9F8M3	SWNK_METRA PKS-NRPS hybrid synthetase swnK	OS=Metarhizium robertsii (strain ARSEF 23 / ATCC MYA-3075) OX=655844 GN=swnK PE=1
g4458.t1	Q0TXZ2	SUB2_PHANO ATP-dependent RNA helicase SUB2	OS=Phaeosphaeria nodorum (strain SN15 / ATCC MYA-4574 / FGSC 10173) OX=321614 GN=SUB2 PE=3
g4458.t1	A2R0B5	SUB2_ASPNC ATP-dependent RNA helicase sub2	OS=Aspergillus niger (strain CBS 513.88 / FGSC A1513) OX=425011 GN=sub2 PE=3
g4458.t1	Q2U6P7	SUB2_ASPOR ATP-dependent RNA helicase sub2	OS=Aspergillus oryzae (strain ATCC 42149 / RIB 40) OX=510516 GN=sub2 PE=3
g4458.t1	A1DL85	SUB2_NEOFI ATP-dependent RNA helicase sub2	OS=Neosartorya fischeri (strain ATCC 1020 / DSM 3700 / CBS 544.65 / FGSC A1164 / JCM 1740 / NRRL 181 / WB 181) OX=331117 GN=sub2 PE=3
g4458.t1	A1CMQ7	SUB2_ASPCL ATP-dependent RNA helicase sub2	OS=Aspergillus clavatus (strain ATCC 1007 / CBS 513.65 / DSM 816 / NCTC 3887 / NRRL 1) OX=344612 GN=sub2 PE=3
g4458.t1	Q1DI07	SUB2_COCIM ATP-dependent RNA helicase SUB2	OS=Coccidioides immitis (strain RS) OX=246410 GN=SUB2 PE=3
g4458.t1	A6R603	SUB2_AJECN ATP-dependent RNA helicase SUB2	OS=Ajellomyces capsulatus (strain NAm1 / WU24) OX=339724 GN=SUB2 PE=3
g4458.t1	Q2H4D0	SUB2_CHAGB ATP-dependent RNA helicase SUB2	OS=Chaetomium globosum (strain ATCC 6205 / CBS 148.51 / DSM 1962 / NBRC 6347 / NRRL 1970) OX=306901 GN=SUB2 PE=3
g4458.t1	Q4WCW2	SUB2_ASPFU ATP-dependent RNA helicase sub2	OS=Neosartorya fumigata (strain ATCC MYA-4609 / Af293 / CBS 101355 / FGSC A1100) OX=330879 GN=sub2 PE=3
g4458.t1	A4RBS3	SUB2_MAGO7 ATP-dependent RNA helicase SUB2	OS=Magnaporthe oryzae (strain 70-15 / ATCC MYA-4617 / FGSC 8958) OX=242507 GN=SUB2 PE=3
g4458.t1	Q5ASK8	SUB2_EMENI ATP-dependent RNA helicase sub2	OS=Emericella nidulans (strain FGSC A4 / ATCC 38163 / CBS 112.46 / NRRL 194 / M139) OX=227321 GN=sub2 PE=3
g4458.t1	Q0CGJ9	SUB2_ASPTN ATP-dependent RNA helicase sub2	OS=Aspergillus terreus (strain NIH 2624 / FGSC A1156) OX=341663 GN=sub2 PE=3
g4458.t1	A7EIX7	SUB2_SCLS1 ATP-dependent RNA helicase sub2	OS=Sclerotinia sclerotiorum (strain ATCC 18683 / 1980 / Ss-1) OX=665079 GN=sub2 PE=3
g4458.t1	A5E3W5	SUB2_LODEL ATP-dependent RNA helicase SUB2	OS=Lodderomyces elongisporus (strain ATCC 11503 / CBS 2605 / JCM 1781 / NBRC 1676 / NRRL YB-4239) OX=379508 GN=SUB2 PE=3
g4458.t1	A3LST5	SUB2_PICST ATP-dependent RNA helicase SUB2	OS=Scheffersomyces stipitis (strain ATCC 58785 / CBS 6054 / NBRC 10063 / NRRL Y-11545) OX=322104 GN=SUB2 PE=3
g4458.t1	Q6BME5	SUB2_DEBHA ATP-dependent RNA helicase SUB2	OS=Debaryomyces hansenii (strain ATCC 36239 / CBS 767 / BCRC 21394 / JCM 1990 / NBRC 0083 / IGC 2968) OX=284592 GN=SUB2 PE=3
g4458.t1	A5DDN0	SUB2_PICGU ATP-dependent RNA helicase SUB2	OS=Meyerozyma guilliermondii (strain ATCC 6260 / CBS 566 / DSM 6381 / JCM 1539 / NBRC 10279 / NRRL Y-324) OX=294746 GN=SUB2 PE=3
g4458.t1	Q6CH90	SUB2_YARLI ATP-dependent RNA helicase SUB2	OS=Yarrowia lipolytica (strain CLIB 122 / E 150) OX=284591 GN=SUB2 PE=3
g4458.t1	A6ZXP4	SUB2_YEAS7 ATP-dependent RNA helicase SUB2	OS=Saccharomyces cerevisiae (strain YJM789) OX=307796 GN=SUB2 PE=3
g4458.t1	Q07478	SUB2_YEAST ATP-dependent RNA helicase SUB2	OS=Saccharomyces cerevisiae (strain ATCC 204508 / S288c) OX=559292 GN=SUB2 PE=1
g4458.t1	Q759L6	SUB2_ASHGO ATP-dependent RNA helicase SUB2	OS=Ashbya gossypii (strain ATCC 10895 / CBS 109.51 / FGSC 9923 / NRRL Y-1056) OX=284811 GN=SUB2 PE=3
g4458.t1	A7TLA0	SUB21_VANPO ATP-dependent RNA helicase SUB2-1	OS=Vanderwaltozyma polyspora (strain ATCC 22028 / DSM 70294 / BCRC 21397 / CBS 2163 / NBRC 10782 / NRRL Y-8283 / UCD 57-17) OX=436907 GN=SUB2-1 PE=3
g4458.t1	A7TJT7	SUB22_VANPO ATP-dependent RNA helicase SUB2-2	OS=Vanderwaltozyma polyspora (strain ATCC 22028 / DSM 70294 / BCRC 21397 / CBS 2163 / NBRC 10782 / NRRL Y-8283 / UCD 57-17) OX=436907 GN=SUB2-2 PE=3
g4458.t1	P0CQ97	SUB2_CRYNB ATP-dependent RNA helicase SUB2	OS=Cryptococcus neoformans var. neoformans serotype D (strain B-3501A) OX=283643 GN=SUB2 PE=3
g4458.t1	P0CQ96	SUB2_CRYNJ ATP-dependent RNA helicase SUB2	OS=Cryptococcus neoformans var. neoformans serotype D (strain JEC21 / ATCC MYA-565) OX=214684 GN=SUB2 PE=3
g3227.t1	Q96WJ0	ERG7_PNECA Lanosterol synthase	OS=Pneumocystis carinii OX=4754 GN=ERG7 PE=2
g3227.t1	A0A455LRW3	NTNI_NECSZ Terpene cyclase/mutase ntnI	OS=Nectria sp. OX=1755444 GN=ntnI PE=2
[truncated: 4,048 more rows]

## Sheet: geneannot_oneeach
GID	ProtID	Name	OS
g10944.t1	P36333	ACSA_PENCH Acetyl-coenzyme A synthetase	OS=Penicillium chrysogenum OX=5076 GN=facA PE=3
g7790.t1	Q86ZF1	ACEA_LEPMC Isocitrate lyase	OS=Leptosphaeria maculans OX=5022 GN=ICL1 PE=2
g7926.t1	Q04013	YHM2_YEAST Citrate/oxoglutarate carrier protein	OS=Saccharomyces cerevisiae (strain ATCC 204508 / S288c) OX=559292 GN=YHM2 PE=1
g7926.t2	Q04013	YHM2_YEAST Citrate/oxoglutarate carrier protein	OS=Saccharomyces cerevisiae (strain ATCC 204508 / S288c) OX=559292 GN=YHM2 PE=1
g7866.t1	O94657	XDJ1_SCHPO DnaJ protein homolog xdj1	OS=Schizosaccharomyces pombe (strain 972 / ATCC 24843) OX=284812 GN=xdj1 PE=3
g6706.t1	Q7TVI2	ETHA_MYCBO FAD-containing monooxygenase EthA	OS=Mycobacterium bovis (strain ATCC BAA-935 / AF2122/97) OX=233413 GN=ethA PE=1
g3038.t1	K0E3U9	ECDD_ASPRU Major facilitator-type transporter ecdD	OS=Aspergillus rugulosus OX=41736 GN=ecdD PE=3
g9183.t1	Q5BD77	HOGA1_EMENI Probable 4-hydroxy-2-oxoglutarate aldolase mitochondrial	OS=Emericella nidulans (strain FGSC A4 / ATCC 38163 / CBS 112.46 / NRRL 194 / M139) OX=227321 GN=AN1503 PE=1
g2534.t1	P20824	NUC1_NEUCR Phosphorus acquisition-controlling protein	OS=Neurospora crassa (strain ATCC 24698 / 74-OR23-1A / CBS 708.71 / DSM 1257 / FGSC 987) OX=367110 GN=nuc-1 PE=3
g6355.t1	Q8TFM8	THIO_FUSCU Thioredoxin-like protein	OS=Fusarium culmorum OX=5516 PE=1
g1257.t1	O34788	BDHA_BACSU (R R)-butanediol dehydrogenase	OS=Bacillus subtilis (strain 168) OX=224308 GN=bdhA PE=1
g6277.t1	Q0UZK0	KYNU2_PHANO Kynureninase 2	OS=Phaeosphaeria nodorum (strain SN15 / ATCC MYA-4574 / FGSC 10173) OX=321614 GN=BNA5-2 PE=3
g4384.t1	P53326	YG5L_YEAST Uncharacterized protein YGR266W	OS=Saccharomyces cerevisiae (strain ATCC 204508 / S288c) OX=559292 GN=YGR266W PE=1
g6276.t1	A0A6G9KIF9	NANC_ASPNN Indoleamine 2 3-dioxygenase nanC	OS=Aspergillus nanangensis OX=2582783 GN=nanC PE=1
g5948.t1	P38865	CTR2_YEAST Copper transport protein CTR2	OS=Saccharomyces cerevisiae (strain ATCC 204508 / S288c) OX=559292 GN=CTR2 PE=1
g3116.t1	Q0UN58	PSF1_PHANO DNA replication complex GINS protein PSF1	OS=Phaeosphaeria nodorum (strain SN15 / ATCC MYA-4574 / FGSC 10173) OX=321614 GN=PSF1 PE=3
g6800.t1	Q9USL5	DOM34_SCHPO Protein dom34	OS=Schizosaccharomyces pombe (strain 972 / ATCC 24843) OX=284812 GN=dom34 PE=1
g8543.t1	Q59VM7	GIG1_CANAL N-acetylglucosamine-induced protein 1	OS=Candida albicans (strain SC5314 / ATCC MYA-2876) OX=237561 GN=GIG1 PE=2
g4367.t1	P32803	EMP24_YEAST Endosomal protein P24B	OS=Saccharomyces cerevisiae (strain ATCC 204508 / S288c) OX=559292 GN=EMP24 PE=1
g739.t1	A2SUH3	LAEA_MONPI Secondary metabolism regulator laeA	OS=Monascus pilosus OX=89488 GN=laeA PE=2
g4379.t1	P38068	GLRX7_YEAST Monothiol glutaredoxin-7	OS=Saccharomyces cerevisiae (strain ATCC 204508 / S288c) OX=559292 GN=GRX7 PE=1
g4601.t1	A0A348AXX3	OMT_CURCL O-methyltransferase	OS=Curvularia clavata OX=95742 GN=OMT PE=3
g9122.t1	Q03392	PCNA_SCHPO Proliferating cell nuclear antigen	OS=Schizosaccharomyces pombe (strain 972 / ATCC 24843) OX=284812 GN=pcn1 PE=1
g6512.t1	P23622	CYS14_NEUCR Sulfate permease 2	OS=Neurospora crassa (strain ATCC 24698 / 74-OR23-1A / CBS 708.71 / DSM 1257 / FGSC 987) OX=367110 GN=cys-14 PE=2
g3259.t1	Q5KTM9	ALT5_ALTSO Highly reducing polyketide synthase alt5	OS=Alternaria solani OX=48100 GN=alt5 PE=1
g1815.t1	A0A144Y7G4	CITE_MONPU Short chain dehydrogenase mpl6	OS=Monascus purpureus OX=5098 GN=mpl6 PE=1
g4393.t1	Q680K2	GPPL1_ARATH Haloacid dehalogenase-like hydrolase domain-containing protein At4g39970	OS=Arabidopsis thaliana OX=3702 GN=At4g39970 PE=2
g5820.t1	P23262	NHG1_PSEPU Salicylate hydroxylase	OS=Pseudomonas putida OX=303 GN=nahG PE=1
g5961.t1	Q2URJ3	CAPZB_ASPOR F-actin-capping protein subunit beta	OS=Aspergillus oryzae (strain ATCC 42149 / RIB 40) OX=510516 GN=cap2 PE=3
g596.t1	B2WBW4	MOC2B_PYRTR Molybdopterin synthase catalytic subunit	OS=Pyrenophora tritici-repentis (strain Pt-1C-BFP) OX=426418 GN=cnxH PE=3
g6949.t1	Q04609	FOLH1_HUMAN Glutamate carboxypeptidase 2	OS=Homo sapiens OX=9606 GN=FOLH1 PE=1
g2741.t1	P32864	RAEP_YEAST Rab proteins geranylgeranyltransferase component A	OS=Saccharomyces cerevisiae (strain ATCC 204508 / S288c) OX=559292 GN=MRS6 PE=1
g9909.t1	Q3E756	YB029_YEAST UPF0768 protein YBL029C-A	OS=Saccharomyces cerevisiae (strain ATCC 204508 / S288c) OX=559292 GN=YBL029C-A PE=1
g9988.t1	P12311	ADH1_GEOSE Alcohol dehydrogenase	OS=Geobacillus stearothermophilus OX=1422 GN=adhT PE=1
g11149.t1	P0CT41	TF212_SCHPO Transposon Tf2-12 polyprotein	OS=Schizosaccharomyces pombe (strain 972 / ATCC 24843) OX=284812 GN=Tf2-12 PE=3
g11149.t2	P0CT41	TF212_SCHPO Transposon Tf2-12 polyprotein	OS=Schizosaccharomyces pombe (strain 972 / ATCC 24843) OX=284812 GN=Tf2-12 PE=3
g439.t1	Q4WER3	HAPX_ASPFU bZIP transcription factor hapX	OS=Neosartorya fumigata (strain ATCC MYA-4609 / Af293 / CBS 101355 / FGSC A1100) OX=330879 GN=hapX PE=2
g5950.t1	P40986	CDC1_YEAST Cell division control protein 1	OS=Saccharomyces cerevisiae (strain ATCC 204508 / S288c) OX=559292 GN=CDC1 PE=1
g2107.t1	Q13231	CHIT1_HUMAN Chitotriosidase-1	OS=Homo sapiens OX=9606 GN=CHIT1 PE=1
g4373.t1	Q91Z53	GRHPR_MOUSE Glyoxylate reductase/hydroxypyruvate reductase	OS=Mus musculus OX=10090 GN=Grhpr PE=1
g1947.t1	O60132	TEA4_SCHPO Tip elongation aberrant protein Tea4	OS=Schizosaccharomyces pombe (strain 972 / ATCC 24843) OX=284812 GN=tea4 PE=1
g1947.t2	O60132	TEA4_SCHPO Tip elongation aberrant protein Tea4	OS=Schizosaccharomyces pombe (strain 972 / ATCC 24843) OX=284812 GN=tea4 PE=1
g1948.t1	B8MYS7	MF127_ASPFN MFS glucose transporter mfs1	OS=Aspergillus flavus (strain ATCC 200026 / FGSC A1120 / NRRL 3357 / JCM 12722 / SRRC 167) OX=332952 GN=mfs1 PE=2
g8887.t1	Q9USY2	YOW4_SCHPO Uncharacterized RNA-binding protein C1861.04c	OS=Schizosaccharomyces pombe (strain 972 / ATCC 24843) OX=284812 GN=SPBC1861.04c PE=4
g3948.t1	P20261	LIP1_DIURU Lipase 1	OS=Diutina rugosa OX=5481 GN=LIP1 PE=1
g8874.t1	P40341	YTA12_YEAST Mitochondrial respiratory chain complexes assembly protein YTA12	OS=Saccharomyces cerevisiae (strain ATCC 204508 / S288c) OX=559292 GN=YTA12 PE=1
g434.t1	Q00808	HETE1_PODAS Vegetative incompatibility protein HET-E-1	OS=Podospora anserina OX=2587412 GN=HET-E1 PE=4
g9962.t1	Q9HDX2	YKN3_SCHPO Uncharacterized lactate 2-monooxygenase PB1A11.03	OS=Schizosaccharomyces pombe (strain 972 / ATCC 24843) OX=284812 GN=SPAPB1A11.03 PE=3
g9043.t1	Q10105	GCN1_SCHPO eIF-2-alpha kinase activator gcn1	OS=Schizosaccharomyces pombe (strain 972 / ATCC 24843) OX=284812 GN=gcn1 PE=3
g5949.t1	O13755	OSM1_SCHPO Fumarate reductase	OS=Schizosaccharomyces pombe (strain 972 / ATCC 24843) OX=284812 GN=osm1 PE=3
g7832.t1	P53659	VA0D_NEUCR V-type proton ATPase subunit d	OS=Neurospora crassa (strain ATCC 24698 / 74-OR23-1A / CBS 708.71 / DSM 1257 / FGSC 987) OX=367110 GN=vma-6 PE=3
g3926.t1	Q2UDK7	BGLM_ASPOR Probable beta-glucosidase M	OS=Aspergillus oryzae (strain ATCC 42149 / RIB 40) OX=510516 GN=bglM PE=3
g9066.t1	Q9Y804	FAN1_SCHPO Fanconi-associated nuclease 1 homolog	OS=Schizosaccharomyces pombe (strain 972 / ATCC 24843) OX=284812 GN=SPBC146.06c PE=1
g3839.t1	G5EI08	BAS2_MAGO7 Biotrophy-associated secreted protein 2	OS=Magnaporthe oryzae (strain 70-15 / ATCC MYA-4617 / FGSC 8958) OX=242507 GN=BAS2 PE=2
g10900.t1	O94580	WSS2_SCHPO DNA-dependent metalloprotease WSS1 homolog 2	OS=Schizosaccharomyces pombe (strain 972 / ATCC 24843) OX=284812 GN=wss2 PE=1
g7602.t1	B4YQU1	FAH12_CLAPU Oleate hydroxylase FAH12	OS=Claviceps purpurea OX=5111 GN=FAH12 PE=1
g9404.t1	A0A1J0HSR1	IACI_PESFW Transcription factor iacI	OS=Pestalotiopsis fici (strain W106-1 / CGMCC3.15140) OX=1229662 GN=iacI PE=1
g9404.t2	A0A1J0HSR1	IACI_PESFW Transcription factor iacI	OS=Pestalotiopsis fici (strain W106-1 / CGMCC3.15140) OX=1229662 GN=iacI PE=1
g3260.t1	P29141	SUBV_BACSU Minor extracellular protease vpr	OS=Bacillus subtilis (strain 168) OX=224308 GN=vpr PE=1
g6619.t1	P14682	UBC3_YEAST Ubiquitin-conjugating enzyme E2-34 kDa	OS=Saccharomyces cerevisiae (strain ATCC 204508 / S288c) OX=559292 GN=CDC34 PE=1
g6583.t1	Q06624	RHC31_YEAST DNA damage tolerance protein RHC31	OS=Saccharomyces cerevisiae (strain ATCC 204508 / S288c) OX=559292 GN=AOS1 PE=1
g3946.t1	Q4WRQ4	MFSB_ASPFU Major facilitator superfamily multidrug transporter mfsB	OS=Neosartorya fumigata (strain ATCC MYA-4609 / Af293 / CBS 101355 / FGSC A1100) OX=330879 GN=mfsB PE=2
g4130.t1	P09201	F16P_YEAST Fructose-1 6-bisphosphatase	OS=Saccharomyces cerevisiae (strain ATCC 204508 / S288c) OX=559292 GN=FBP1 PE=1
g1454.t1	A0A345BJN8	CLZ9_COCLU MFS-type transporter clz9	OS=Cochliobolus lunatus OX=5503 GN=clz9 PE=3
g3137.t1	O74994	RNG3_SCHPO Ring assembly protein 3	OS=Schizosaccharomyces pombe (strain 972 / ATCC 24843) OX=284812 GN=rng3 PE=4
g6511.t1	P40467	ASG1_YEAST Activator of stress genes 1	OS=Saccharomyces cerevisiae (strain ATCC 204508 / S288c) OX=559292 GN=ASG1 PE=1
g9724.t1	O58320	GYAR_PYRHO Glyoxylate reductase	OS=Pyrococcus horikoshii (strain ATCC 700860 / DSM 12428 / JCM 9974 / NBRC 100139 / OT-3) OX=70601 GN=gyaR PE=1
g10794.t1	A8NS27	N3009_COPC7 Adenylate-forming reductase 03009	OS=Coprinopsis cinerea (strain Okayama-7 / 130 / ATCC MYA-4618 / FGSC 9003) OX=240176 GN=CC1G_03009 PE=2
g7009.t1	P52320	PRTC_STRGR Streptogrisin-C	OS=Streptomyces griseus OX=1911 GN=sprC PE=3
g7037.t1	Q2UAZ8	PPSD_ASPOR Cytochrome P450 monooxygenase ppsD	OS=Aspergillus oryzae (strain ATCC 42149 / RIB 40) OX=510516 GN=ppsD PE=3
g4039.t1	A0A084AFG6	SAT17_STACB Taurine hydroxylase-like protein SAT17	OS=Stachybotrys chartarum (strain CBS 109288 / IBT 7711) OX=1280523 GN=SAT17 PE=4
g5406.t1	O93995	COQ3_CANAX Ubiquinone biosynthesis O-methyltransferase mitochondrial	OS=Candida albicans OX=5476 GN=COQ3 PE=3
g8998.t1	C5FVN6	MCPA_ARTOC Metallocarboxypeptidase A	OS=Arthroderma otae (strain ATCC MYA-4605 / CBS 113480) OX=554155 GN=MCPA PE=3
g4399.t1	A0A0A2IBP6	CNSO_PENEN MFS-type transporter cnsO	OS=Penicillium expansum OX=27334 GN=cnsO PE=3
g8429.t1	O94466	RGA7_SCHPO Probable Rho-GTPase-activating protein 7	OS=Schizosaccharomyces pombe (strain 972 / ATCC 24843) OX=284812 GN=rga7 PE=1
g9987.t1	A0A1V0QS34	ERIB_HERER Short-chain dehydrogenase/reductase eriB	OS=Hericium erinaceus OX=91752 GN=eriB PE=2
g1927.t1	P38812	GEP4_YEAST Phosphatidylglycerophosphatase GEP4 mitochondrial	OS=Saccharomyces cerevisiae (strain ATCC 204508 / S288c) OX=559292 GN=GEP4 PE=1
g1927.t2	P38812	GEP4_YEAST Phosphatidylglycerophosphatase GEP4 mitochondrial	OS=Saccharomyces cerevisiae (strain ATCC 204508 / S288c) OX=559292 GN=GEP4 PE=1
g5088.t1	I1RNL0	C9MT2_GIBZE Sphingolipid C9-methyltransferase 2	OS=Gibberella zeae (strain ATCC MYA-4620 / CBS 123657 / FGSC 9075 / NRRL 31084 / PH-1) OX=229533 GN=MT2 PE=3
g885.t1	Q81PE9	PEPX_BACAN Putative Xaa-Pro dipeptidyl-peptidase	OS=Bacillus anthracis OX=1392 GN=BA_2860 PE=3
g531.t1	A2R0Z6	FAEB_ASPNC Probable feruloyl esterase B	OS=Aspergillus niger (strain CBS 513.88 / FGSC A1513) OX=425011 GN=faeB PE=3
g6818.t1	Q7SHI4	SRDC_NEUCR Short-chain dehydrogenase srdC	OS=Neurospora crassa (strain ATCC 24698 / 74-OR23-1A / CBS 708.71 / DSM 1257 / FGSC 987) OX=367110 GN=srdC PE=2
g908.t1	Q59YF0	SSO2_CANAL Protein transport protein SSO2	OS=Candida albicans (strain SC5314 / ATCC MYA-2876) OX=237561 GN=SSO2 PE=3
g4197.t1	O74803	RHP23_SCHPO UV excision repair protein rhp23	OS=Schizosaccharomyces pombe (strain 972 / ATCC 24843) OX=284812 GN=rhp23 PE=1
g3799.t1	P39692	MET10_YEAST Sulfite reductase [NADPH] flavoprotein component	OS=Saccharomyces cerevisiae (strain ATCC 204508 / S288c) OX=559292 GN=MET10 PE=1
g368.t1	B2WM34	SLX1_PYRTR Structure-specific endonuclease subunit slx1	OS=Pyrenophora tritici-repentis (strain Pt-1C-BFP) OX=426418 GN=slx1 PE=3
g4049.t1	B0ZT47	PRF1_ELSFA Prefoldin subunit 3	OS=Elsinoe fawcettii OX=40997 GN=PRF1 PE=2
g8627.t1	P83006	PAFA2_RAT Platelet-activating factor acetylhydrolase 2 cytoplasmic	OS=Rattus norvegicus OX=10116 GN=Pafah2 PE=1
g8302.t1	Q9UUH1	VPS55_SCHPO Vacuolar protein sorting-associated protein 55	OS=Schizosaccharomyces pombe (strain 972 / ATCC 24843) OX=284812 GN=vps55 PE=3
g5931.t1	Q0TZA1	TRM82_PHANO tRNA (guanine-N(7)-)-methyltransferase non-catalytic subunit TRM82	OS=Phaeosphaeria nodorum (strain SN15 / ATCC MYA-4574 / FGSC 10173) OX=321614 GN=TRM82 PE=3
g2056.t1	A0A0U1LQF6	CCTO_TALIS Cyclochlorotine biosynthesis protein O	OS=Talaromyces islandicus OX=28573 GN=cctO PE=3
g8354.t1	Q0UIN2	KYNU1_PHANO Kynureninase 1	OS=Phaeosphaeria nodorum (strain SN15 / ATCC MYA-4574 / FGSC 10173) OX=321614 GN=BNA5-1 PE=3
g8253.t1	Q13733	AT1A4_HUMAN Sodium/potassium-transporting ATPase subunit alpha-4	OS=Homo sapiens OX=9606 GN=ATP1A4 PE=1
g5267.t1	A0A075TRL0	PATA_PENEN Acetate transporter protein patA	OS=Penicillium expansum OX=27334 GN=patA PE=1
g3737.t1	P53970	EFM6_YEAST Protein-lysine N-methyltransferase EFM6	OS=Saccharomyces cerevisiae (strain ATCC 204508 / S288c) OX=559292 GN=EFM6 PE=1
g4468.t1	O14210	IES2_SCHPO INO80 complex subunit 2	OS=Schizosaccharomyces pombe (strain 972 / ATCC 24843) OX=284812 GN=ies2 PE=1
g9341.t1	Q7Z8M6	CHT_ALTBR Cyanide hydratase	OS=Alternaria brassicicola OX=29001 GN=CyhAB PE=2
g6794.t1	Q09859	MSRA_SCHPO Probable peptide methionine sulfoxide reductase	OS=Schizosaccharomyces pombe (strain 972 / ATCC 24843) OX=284812 GN=mxr1 PE=3
g3262.t1	G4N1S3	RAS1_MAGO7 Ras-like protein 1	OS=Magnaporthe oryzae (strain 70-15 / ATCC MYA-4617 / FGSC 8958) OX=242507 GN=RAS1 PE=1
g2176.t1	B0Y691	MOCOS_ASPFC Molybdenum cofactor sulfurase	OS=Neosartorya fumigata (strain CEA10 / CBS 144.89 / FGSC A1163) OX=451804 GN=hxB PE=3
g2176.t2	B0Y691	MOCOS_ASPFC Molybdenum cofactor sulfurase	OS=Neosartorya fumigata (strain CEA10 / CBS 144.89 / FGSC A1163) OX=451804 GN=hxB PE=3
g9150.t1	Q9UTJ2	PMM_SCHPO Phosphomannomutase	OS=Schizosaccharomyces pombe (strain 972 / ATCC 24843) OX=284812 GN=pmm1 PE=2
g4269.t1	O59715	DEGS_SCHPO Sphingolipid delta(4)-desaturase	OS=Schizosaccharomyces pombe (strain 972 / ATCC 24843) OX=284812 GN=dsd1 PE=1
g4115.t1	P38674	ILV5_NEUCR Ketol-acid reductoisomerase mitochondrial	OS=Neurospora crassa (strain ATCC 24698 / 74-OR23-1A / CBS 708.71 / DSM 1257 / FGSC 987) OX=367110 GN=ilv-2 PE=3
g8001.t1	Q9XIG1	U80B1_ARATH Sterol 3-beta-glucosyltransferase UGT80B1	OS=Arabidopsis thaliana OX=3702 GN=UGT80B1 PE=2
g8001.t2	Q9XIG1	U80B1_ARATH Sterol 3-beta-glucosyltransferase UGT80B1	OS=Arabidopsis thaliana OX=3702 GN=UGT80B1 PE=2
g3081.t1	P18496	ATP10_YEAST Mitochondrial ATPase complex subunit ATP10	OS=Saccharomyces cerevisiae (strain ATCC 204508 / S288c) OX=559292 GN=ATP10 PE=1
g2914.t1	A0A455R5K2	ASCJ_ACREG Short-chain dehydrogenase/reductase ascJ	OS=Acremonium egyptiacum OX=749675 GN=ascJ PE=1
g2282.t1	Q87AD6	BLH_XYLFT Beta-lactamase hydrolase-like protein	OS=Xylella fastidiosa (strain Temecula1 / ATCC 700964) OX=183190 GN=blh PE=3
g2010.t1	P32599	FIMB_YEAST Fimbrin	OS=Saccharomyces cerevisiae (strain ATCC 204508 / S288c) OX=559292 GN=SAC6 PE=1
g2159.t1	O14297	YF1F_SCHPO Uncharacterized protein C9E9.15	OS=Schizosaccharomyces pombe (strain 972 / ATCC 24843) OX=284812 GN=SPAC9E9.15 PE=3
g1102.t1	P56287	EI2BE_SCHPO Probable translation initiation factor eIF-2B subunit epsilon	OS=Schizosaccharomyces pombe (strain 972 / ATCC 24843) OX=284812 GN=tif225 PE=1
g4274.t1	Q44091	SNDH_GLULI L-sorbosone dehydrogenase	OS=Gluconacetobacter liquefaciens OX=89584 PE=4
g9708.t1	Q6F6Y2	HPXO_ACIAD FAD-dependent urate hydroxylase	OS=Acinetobacter baylyi (strain ATCC 33305 / BD413 / ADP1) OX=62977 GN=hpxO PE=1
g3080.t1	P38736	GOSR1_YEAST Golgi SNAP receptor complex member 1	OS=Saccharomyces cerevisiae (strain ATCC 204508 / S288c) OX=559292 GN=GOS1 PE=1
g4595.t1	A0A348AXY0	TR07_CURCL Probable dehydrogenase TR07	OS=Curvularia clavata OX=95742 GN=TR07 PE=3
g4028.t1	P87144	SYTC_SCHPO Threonine--tRNA ligase cytoplasmic	OS=Schizosaccharomyces pombe (strain 972 / ATCC 24843) OX=284812 GN=ths1 PE=3
g3813.t1	P28569	TRK1_SACUV High-affinity potassium transport protein	OS=Saccharomyces uvarum OX=230603 GN=TRK1 PE=3
g10887.t1	Q00808	HETE1_PODAS Vegetative incompatibility protein HET-E-1	OS=Podospora anserina OX=2587412 GN=HET-E1 PE=4
g6796.t1	O14343	KLP5_SCHPO Kinesin-like protein 5	OS=Schizosaccharomyces pombe (strain 972 / ATCC 24843) OX=284812 GN=klp5 PE=1
g196.t1	O94676	UTP22_SCHPO U3 small nucleolar RNA-associated protein 22	OS=Schizosaccharomyces pombe (strain 972 / ATCC 24843) OX=284812 GN=utp22 PE=3
g4302.t1	Q9P6K3	CUB1_SCHPO CUB1 family protein C30C2.08	OS=Schizosaccharomyces pombe (strain 972 / ATCC 24843) OX=284812 GN=SPAC30C2.08 PE=3
g4359.t1	P49053	PRXC_CURIN Vanadium chloroperoxidase	OS=Curvularia inaequalis OX=38902 GN=CPO PE=1
g6995.t1	B2KWH6	MFS2_AJECA MFS siderochrome iron transporter 1	OS=Ajellomyces capsulatus OX=5037 GN=MFS2 PE=2
g2551.t1	B1ZB18	RUTD_METPB Putative aminoacrylate hydrolase RutD	OS=Methylorubrum populi (strain ATCC BAA-705 / NCIMB 13946 / BJ001) OX=441620 GN=rutD PE=3
g2281.t1	A0A1J0HSL8	IACK_PESFW C6 finger domain transcription factor iacK	OS=Pestalotiopsis fici (strain W106-1 / CGMCC3.15140) OX=1229662 GN=iacK PE=1
g7093.t1	Q6CFQ0	ISU1_YARLI Iron sulfur cluster assembly protein 1 mitochondrial	OS=Yarrowia lipolytica (strain CLIB 122 / E 150) OX=284591 GN=ISU1 PE=3
g4497.t1	Q10088	SPEB1_SCHPO Putative agmatinase 1	OS=Schizosaccharomyces pombe (strain 972 / ATCC 24843) OX=284812 GN=SPAC11D3.09 PE=3
g9502.t1	O74462	TAF6_SCHPO Transcription initiation factor TFIID subunit 6	OS=Schizosaccharomyces pombe (strain 972 / ATCC 24843) OX=284812 GN=taf6 PE=1
g8799.t1	A0A1D8PK89	GAP2_CANAL General amino-acid permease GAP2	OS=Candida albicans (strain SC5314 / ATCC MYA-2876) OX=237561 GN=GAP2 PE=2
g1770.t1	P07866	LTE1_YEAST Guanine nucleotide exchange factor LTE1	OS=Saccharomyces cerevisiae (strain ATCC 204508 / S288c) OX=559292 GN=LTE1 PE=1
g6830.t1	B0YEH9	RGLA_ASPFC Probable rhamnogalacturonate lyase A	OS=Neosartorya fumigata (strain CEA10 / CBS 144.89 / FGSC A1163) OX=451804 GN=rglA PE=3
g5469.t1	O14171	YE54_SCHPO Dehydrodolichyl diphosphate synthase complex subunit SPAC4D7.04c	OS=Schizosaccharomyces pombe (strain 972 / ATCC 24843) OX=284812 GN=SPAC4D7.04c PE=1
g10513.t1	B8N0E8	ASAC_ASPFN Nonribosomal peptide synthetase asaC	OS=Aspergillus flavus (strain ATCC 200026 / FGSC A1120 / NRRL 3357 / JCM 12722 / SRRC 167) OX=332952 GN=asaC PE=2
g4458.t1	Q0TXZ2	SUB2_PHANO ATP-dependent RNA helicase SUB2	OS=Phaeosphaeria nodorum (strain SN15 / ATCC MYA-4574 / FGSC 10173) OX=321614 GN=SUB2 PE=3
g3227.t1	Q96WJ0	ERG7_PNECA Lanosterol synthase	OS=Pneumocystis carinii OX=4754 GN=ERG7 PE=2
g7853.t1	Q5B5P1	RGLC_EMENI Probable rhamnogalacturonate lyase C	OS=Emericella nidulans (strain FGSC A4 / ATCC 38163 / CBS 112.46 / NRRL 194 / M139) OX=227321 GN=rglC PE=3
g5972.t1	L0E2Z4	PHQE_PENFE Short-chain dehydrogenase/reductase phqE	OS=Penicillium fellutanum OX=70095 GN=phqE PE=1
g5970.t1	A0A3G1DJF1	MFL1_PHOSM Squalestatin S1 biosynthesis cluster protein L1	OS=Phoma sp. (strain ATCC 20986 / MF5453) OX=1828523 GN=L1 PE=3
g4016.t1	P40485	SLM1_YEAST Phosphatidylinositol 4 5-bisphosphate-binding protein SLM1	OS=Saccharomyces cerevisiae (strain ATCC 204508 / S288c) OX=559292 GN=SLM1 PE=1
g2301.t1	Q04183	TR120_YEAST Trafficking protein particle complex II-specific subunit 120	OS=Saccharomyces cerevisiae (strain ATCC 204508 / S288c) OX=559292 GN=TRS120 PE=1
g3015.t1	P22216	RAD53_YEAST Serine/threonine-protein kinase RAD53	OS=Saccharomyces cerevisiae (strain ATCC 204508 / S288c) OX=559292 GN=RAD53 PE=1
g60.t1	O13965	MUG70_SCHPO Meiotically up-regulated gene 70 protein	OS=Schizosaccharomyces pombe (strain 972 / ATCC 24843) OX=284812 GN=mug70 PE=1
g35.t1	Q4WLN1	ACON_ASPFU Aconitate hydratase mitochondrial	OS=Neosartorya fumigata (strain ATCC MYA-4609 / Af293 / CBS 101355 / FGSC A1100) OX=330879 GN=acoA PE=1
g7924.t1	A0A2U8U2L4	ASL4_SARSH FAD-dependent monooxygenase asL4	OS=Sarocladium schorii OX=2203296 GN=asL4 PE=1
g1900.t1	Q9AGP8	DMGO_ARTGO Dimethylglycine oxidase	OS=Arthrobacter globiformis OX=1665 GN=dmg PE=1
g3558.t1	D4ATR3	A7629_ARTBC Uncharacterized secreted glycosidase ARB_07629	OS=Arthroderma benhamiae (strain ATCC MYA-4681 / CBS 112371) OX=663331 GN=ARB_07629 PE=1
g5103.t1	Q4WKN3	PAM17_ASPFU Presequence translocated-associated motor subunit pam17 mitochondrial	OS=Neosartorya fumigata (strain ATCC MYA-4609 / Af293 / CBS 101355 / FGSC A1100) OX=330879 GN=pam17 PE=3
g3986.t1	O74957	AGO1_SCHPO Protein argonaute	OS=Schizosaccharomyces pombe (strain 972 / ATCC 24843) OX=284812 GN=ago1 PE=1
g5963.t1	B6A878	YENA2_YERET Toxin subunit YenA2	OS=Yersinia entomophaga OX=935293 GN=yenA2 PE=1
g4467.t1	E1U332	ALL12_OLEEU Isoflavone reductase-like protein	OS=Olea europaea OX=4146 PE=1
g4054.t1	P38817	GGA2_YEAST ADP-ribosylation factor-binding protein GGA2	OS=Saccharomyces cerevisiae (strain ATCC 204508 / S288c) OX=559292 GN=GGA2 PE=1
g5505.t1	C7GPC1	BLH1_YEAS2 Cysteine proteinase 1 mitochondrial	OS=Saccharomyces cerevisiae (strain JAY291) OX=574961 GN=LAP3 PE=3
g3862.t1	B8NU00	LNAB_ASPFN NmrA-like family domain-containing oxidoreductase lnaB	OS=Aspergillus flavus (strain ATCC 200026 / FGSC A1120 / NRRL 3357 / JCM 12722 / SRRC 167) OX=332952 GN=lnaB PE=2
g4428.t1	D4AY62	A1131_ARTBC Cytochrome P450 ARB_01131	OS=Arthroderma benhamiae (strain ATCC MYA-4681 / CBS 112371) OX=663331 GN=ARB_01131 PE=3
g4466.t1	A5EYE5	DNAJ_DICNV Chaperone protein DnaJ	OS=Dichelobacter nodosus (strain VCS1703A) OX=246195 GN=dnaJ PE=3
g3809.t1	B2W9N9	GFA_PYRTR Putative glutathione-dependent formaldehyde-activating enzyme	OS=Pyrenophora tritici-repentis (strain Pt-1C-BFP) OX=426418 GN=PTRG_06697 PE=3
g4360.t1	O14319	CUE5_SCHPO CUE domain-containing protein 5	OS=Schizosaccharomyces pombe (strain 972 / ATCC 24843) OX=284812 GN=SPBC16E9.02c PE=4
g9221.t1	Q6MV78	YFAS1_NEUCR FAS1 domain-containing protein NCU02579	OS=Neurospora crassa (strain ATCC 24698 / 74-OR23-1A / CBS 708.71 / DSM 1257 / FGSC 987) OX=367110 GN=B5K2.060 PE=3
g11186.t1	A0A345BJN8	CLZ9_COCLU MFS-type transporter clz9	OS=Cochliobolus lunatus OX=5503 GN=clz9 PE=3
g4459.t1	Q9Y813	RPR2_SCHPO Ribonuclease P protein subunit rpr2	OS=Schizosaccharomyces pombe (strain 972 / ATCC 24843) OX=284812 GN=rpr2 PE=3
g9994.t1	J4KLU1	OPS3_BEAB2 Oosporein cluster regulator OpS3	OS=Beauveria bassiana (strain ARSEF 2860) OX=655819 GN=OpS3 PE=3
g4574.t1	O13926	YF66_SCHPO UPF0665 family protein C23C4.06c	OS=Schizosaccharomyces pombe (strain 972 / ATCC 24843) OX=284812 GN=SPAC23C4.06c PE=3
g5968.t1	A0A3G1DJJ7	MFL3_PHOSM Squalestatin S1 biosynthesis transcriptional activator L3	OS=Phoma sp. (strain ATCC 20986 / MF5453) OX=1828523 GN=L3 PE=4
g1114.t1	Q6TU48	MAOX_DICDI NADP-dependent malic enzyme	OS=Dictyostelium discoideum OX=44689 GN=malA PE=2
g775.t1	O13726	YDO6_SCHPO Uncharacterized Na(+)/H(+) antiporter C15A10.06	OS=Schizosaccharomyces pombe (strain 972 / ATCC 24843) OX=284812 GN=SPAC15A10.06 PE=1
g7444.t1	Q09832	TYW2_SCHPO tRNA wybutosine-synthesizing protein 2	OS=Schizosaccharomyces pombe (strain 972 / ATCC 24843) OX=284812 GN=trm12 PE=3
g5962.t1	P39900	MMP12_HUMAN Macrophage metalloelastase	OS=Homo sapiens OX=9606 GN=MMP12 PE=1
g10226.t1	O94474	SKI3_SCHPO Superkiller protein 3	OS=Schizosaccharomyces pombe (strain 972 / ATCC 24843) OX=284812 GN=ski3 PE=3
g3560.t1	Q95YH0	CDK8_DICDI Probable cyclin-dependent kinase 8	OS=Dictyostelium discoideum OX=44689 GN=cdk8 PE=2
g7474.t1	Q7NEF4	RS12_GLOVI 30S ribosomal protein S12	OS=Gloeobacter violaceus (strain ATCC 29082 / PCC 7421) OX=251221 GN=rpsL PE=3
g4345.t1	Q00808	HETE1_PODAS Vegetative incompatibility protein HET-E-1	OS=Podospora anserina OX=2587412 GN=HET-E1 PE=4
g6613.t1	P48562	CLA4_YEAST Serine/threonine-protein kinase CLA4	OS=Saccharomyces cerevisiae (strain ATCC 204508 / S288c) OX=559292 GN=CLA4 PE=1
g9716.t1	Q9P380	PTR2_SCHPO Probable peptide transporter ptr2	OS=Schizosaccharomyces pombe (strain 972 / ATCC 24843) OX=284812 GN=ptr2 PE=1
g5718.t1	Q17N69	LIS1_AEDAE Lissencephaly-1 homolog	OS=Aedes aegypti OX=7159 GN=AAEL000770 PE=3
g4583.t1	Q00808	HETE1_PODAS Vegetative incompatibility protein HET-E-1	OS=Podospora anserina OX=2587412 GN=HET-E1 PE=4
g4047.t1	P40094	COG3_YEAST Conserved oligomeric Golgi complex subunit 3	OS=Saccharomyces cerevisiae (strain ATCC 204508 / S288c) OX=559292 GN=COG3 PE=1
g7702.t1	C8V1D1	BIOF_EMENI 8-amino-7-oxononanoate synthase	OS=Emericella nidulans (strain FGSC A4 / ATCC 38163 / CBS 112.46 / NRRL 194 / M139) OX=227321 GN=bioF PE=2
g5408.t1	Q0UPL5	PAN2_PHANO PAN2-PAN3 deadenylation complex catalytic subunit PAN2	OS=Phaeosphaeria nodorum (strain SN15 / ATCC MYA-4574 / FGSC 10173) OX=321614 GN=PAN2 PE=3
g5721.t1	P87041	GMS1_SCHPO UDP-galactose transporter	OS=Schizosaccharomyces pombe (strain 972 / ATCC 24843) OX=284812 GN=gms1 PE=2
g5753.t1	Q03161	YMY9_YEAST Glucose-6-phosphate 1-epimerase	OS=Saccharomyces cerevisiae (strain ATCC 204508 / S288c) OX=559292 GN=YMR099C PE=1
g7195.t1	A0A1V6PBE7	CALL_PENDC Cytochrome P450 monooxygenase calL	OS=Penicillium decumbens OX=69771 GN=calL PE=1
g5371.t1	Q08902	AMF1_YEAST Low affinity ammonium transporter	OS=Saccharomyces cerevisiae (strain ATCC 204508 / S288c) OX=559292 GN=AMF1 PE=1
g5749.t1	Q4WLA7	UBC2_ASPFU Ubiquitin-conjugating enzyme E2 2	OS=Neosartorya fumigata (strain ATCC MYA-4609 / Af293 / CBS 101355 / FGSC A1100) OX=330879 GN=ubc2 PE=3
g5799.t1	A0A1I9LN01	LAF3_ARATH Protein LONG AFTER FAR-RED 3	OS=Arabidopsis thaliana OX=3702 GN=LAF3 PE=2
g2002.t1	B6ZJZ9	PNC1_SOYBN Peroxisomal adenine nucleotide carrier 1	OS=Glycine max OX=3847 GN=PNC1 PE=2
g5724.t1	Q96UL8	PCKA_EMENI Phosphoenolpyruvate carboxykinase (ATP)	OS=Emericella nidulans (strain FGSC A4 / ATCC 38163 / CBS 112.46 / NRRL 194 / M139) OX=227321 GN=acuF PE=3
g4031.t1	O13690	YDYB_SCHPO PH and SEC7 domain-containing protein C11E3.11c	OS=Schizosaccharomyces pombe (strain 972 / ATCC 24843) OX=284812 GN=SPAC11E3.11c PE=4
g6308.t1	Q00808	HETE1_PODAS Vegetative incompatibility protein HET-E-1	OS=Podospora anserina OX=2587412 GN=HET-E1 PE=4
g6664.t1	F1M4A4	KIF1A_RAT Kinesin-like protein KIF1A	OS=Rattus norvegicus OX=10116 GN=Kif1a PE=1
g4232.t1	Q13435	SF3B2_HUMAN Splicing factor 3B subunit 2	OS=Homo sapiens OX=9606 GN=SF3B2 PE=1
g4500.t1	Q07821	ISA1_YEAST Iron-sulfur assembly protein 1	OS=Saccharomyces cerevisiae (strain ATCC 204508 / S288c) OX=559292 GN=ISA1 PE=1
g2033.t1	Q9USK8	AGS1_SCHPO Cell wall alpha-1 3-glucan synthase ags1	OS=Schizosaccharomyces pombe (strain 972 / ATCC 24843) OX=284812 GN=ags1 PE=1
g8194.t1	P24280	SEC14_YEAST SEC14 cytosolic factor	OS=Saccharomyces cerevisiae (strain ATCC 204508 / S288c) OX=559292 GN=SEC14 PE=1
g5404.t1	Q04500	UTP14_YEAST U3 small nucleolar RNA-associated protein 14	OS=Saccharomyces cerevisiae (strain ATCC 204508 / S288c) OX=559292 GN=UTP14 PE=1
g403.t1	O14155	YE72_SCHPO UPF0047 protein C4A8.02c	OS=Schizosaccharomyces pombe (strain 972 / ATCC 24843) OX=284812 GN=SPAC4A8.02c PE=3
g5221.t1	Q06245	SEC10_YEAST Exocyst complex component SEC10	OS=Saccharomyces cerevisiae (strain ATCC 204508 / S288c) OX=559292 GN=SEC10 PE=1
g10941.t1	P75791	YBIU_ECOLI Uncharacterized protein YbiU	OS=Escherichia coli (strain K12) OX=83333 GN=ybiU PE=1
g9112.t1	Q04894	ADH6_YEAST NADP-dependent alcohol dehydrogenase 6	OS=Saccharomyces cerevisiae (strain ATCC 204508 / S288c) OX=559292 GN=ADH6 PE=1
g8192.t1	O94343	YHMA_SCHPO Uncharacterized MFS-type transporter C1271.10c	OS=Schizosaccharomyces pombe (strain 972 / ATCC 24843) OX=284812 GN=SPBC1271.10c PE=1
g5431.t1	Q12291	BMT6_YEAST 25S rRNA (uridine(2843)-N(3))-methyltransferase	OS=Saccharomyces cerevisiae (strain ATCC 204508 / S288c) OX=559292 GN=BMT6 PE=1
g7703.t1	S3D9F1	GLOL_GLAL2 Highly reducing polyketide synthase gloL	OS=Glarea lozoyensis (strain ATCC 20868 / MF5171) OX=1116229 GN=gloL PE=1
g5367.t1	O60447	EVI5_HUMAN Ecotropic viral integration site 5 protein homolog	OS=Homo sapiens OX=9606 GN=EVI5 PE=1
g6816.t1	Q6JQN1	ACD10_HUMAN Acyl-CoA dehydrogenase family member 10	OS=Homo sapiens OX=9606 GN=ACAD10 PE=1
g5165.t1	Q4R9N3	TBB_COCHE Tubulin beta chain	OS=Cochliobolus heterostrophus OX=5016 GN=TUB1 PE=3
g5300.t1	O13924	HASP_SCHPO Serine/threonine-protein kinase haspin homolog hrk1	OS=Schizosaccharomyces pombe (strain 972 / ATCC 24843) OX=284812 GN=hrk1 PE=1
g6714.t1	P40984	UBC9_SCHPO SUMO-conjugating enzyme ubc9	OS=Schizosaccharomyces pombe (strain 972 / ATCC 24843) OX=284812 GN=hus5 PE=1
g10735.t1	P15214	GST_PROMI Glutathione S-transferase GST-6.0	OS=Proteus mirabilis OX=584 GN=gstB PE=1
g8093.t1	Q9P7W5	RIO2_SCHPO Serine/threonine-protein kinase rio2	OS=Schizosaccharomyces pombe (strain 972 / ATCC 24843) OX=284812 GN=rio2 PE=3
g4166.t1	A6XGK3	MCPA_TRIRU Metallocarboxypeptidase A	OS=Trichophyton rubrum OX=5551 GN=MCPA PE=1
g4149.t1	P61870	MDLA_PENCA Mono- and diacylglycerol lipase	OS=Penicillium camembertii OX=5075 GN=mdlA PE=1
g245.t1	P45700	MA1A1_MOUSE Mannosyl-oligosaccharide 1 2-alpha-mannosidase IA	OS=Mus musculus OX=10090 GN=Man1a1 PE=1
g9081.t1	F5HN69	CPAT_ASPOZ MFS transporter cpaT	OS=Aspergillus oryzae OX=5062 GN=cpaT PE=3
g10826.t1	Q0UK12	RRP3_PHANO ATP-dependent rRNA helicase RRP3	OS=Phaeosphaeria nodorum (strain SN15 / ATCC MYA-4574 / FGSC 10173) OX=321614 GN=RRP3 PE=3
g3457.t1	B6HV34	ADRF_PENRW Short chain dehydrogenase adrF	OS=Penicillium rubens (strain ATCC 28089 / DSM 1075 / NRRL 1951 / Wisconsin 54-1255) OX=500485 GN=adrF PE=1
g9743.t1	Q8BFR4	GNS_MOUSE N-acetylglucosamine-6-sulfatase	OS=Mus musculus OX=10090 GN=Gns PE=1
g5771.t1	Q02751	MALT_CANAX Alpha-glucosidase	OS=Candida albicans OX=5476 GN=MAL2 PE=1
g5684.t1	Q10243	VPS26_SCHPO Vacuolar protein sorting-associated protein 26	OS=Schizosaccharomyces pombe (strain 972 / ATCC 24843) OX=284812 GN=vps26 PE=3
g4435.t1	Q12333	FRE7_YEAST Ferric/cupric reductase transmembrane component 7	OS=Saccharomyces cerevisiae (strain ATCC 204508 / S288c) OX=559292 GN=FRE7 PE=1
g8944.t1	A0A384JQG4	ABA1_BOTFB Cytochrome P450 monooxygenase aba1	OS=Botryotinia fuckeliana (strain B05.10) OX=332648 GN=caba1 PE=2
g4314.t1	D7PI20	GSFF_PENAE Cytochrome P450 monooxygenase gsfF	OS=Penicillium aethiopicum OX=36650 GN=gsfF PE=1
g6593.t1	P40991	NOP2_YEAST 25S rRNA (cytosine(2870)-C(5))-methyltransferase	OS=Saccharomyces cerevisiae (strain ATCC 204508 / S288c) OX=559292 GN=NOP2 PE=1
g6157.t1	D4AMB9	GALM_ARTBC Probable aldose 1-epimerase ARB_05372	OS=Arthroderma benhamiae (strain ATCC MYA-4681 / CBS 112371) OX=663331 GN=ARB_05372 PE=1
g7087.t1	O13779	YF2E_SCHPO Putative metal ion transporter C17A12.14	OS=Schizosaccharomyces pombe (strain 972 / ATCC 24843) OX=284812 GN=SPAC17A2.14 PE=1
g6326.t1	Q524Z5	PALC_MAGO7 pH-response regulator protein palC	OS=Magnaporthe oryzae (strain 70-15 / ATCC MYA-4617 / FGSC 8958) OX=242507 GN=MGG_09311 PE=3
g3114.t1	B2VR76	ERB1_PYRTR Ribosome biogenesis protein erb1	OS=Pyrenophora tritici-repentis (strain Pt-1C-BFP) OX=426418 GN=erb1 PE=3
g7970.t1	Q9C2B9	RL38_NEUCR 60S ribosomal protein L38	OS=Neurospora crassa (strain ATCC 24698 / 74-OR23-1A / CBS 708.71 / DSM 1257 / FGSC 987) OX=367110 GN=rpl-38 PE=3
g6205.t1	Q9UA35	S28A3_EPTST Solute carrier family 28 member 3	OS=Eptatretus stoutii OX=7765 GN=SLC28A3 PE=2
g2381.t1	Q4W9V0	SLT11_ASPFU Pre-mRNA-splicing factor slt11	OS=Neosartorya fumigata (strain ATCC MYA-4609 / Af293 / CBS 101355 / FGSC A1100) OX=330879 GN=slt11 PE=3
g9627.t1	Q9P4X3	UTP7_SCHPO Probable U3 small nucleolar RNA-associated protein 7	OS=Schizosaccharomyces pombe (strain 972 / ATCC 24843) OX=284812 GN=utp7 PE=3
g7159.t1	B8N3L3	XGEA_ASPFN Probable xyloglucan-specific endo-beta-1 4-glucanase A	OS=Aspergillus flavus (strain ATCC 200026 / FGSC A1120 / NRRL 3357 / JCM 12722 / SRRC 167) OX=332952 GN=xgeA PE=3
g9330.t1	Q4WVU5	PPIL2_ASPFU Peptidyl-prolyl cis-trans isomerase-like 2	OS=Neosartorya fumigata (strain ATCC MYA-4609 / Af293 / CBS 101355 / FGSC A1100) OX=330879 GN=cyp8 PE=3
g4177.t1	C8VJW1	HXNP_EMENI Major facilitator-type transporter hxnP	OS=Emericella nidulans (strain FGSC A4 / ATCC 38163 / CBS 112.46 / NRRL 194 / M139) OX=227321 GN=hxnP PE=2
g4304.t1	Q95QQ2	TPC13_CAEEL Probable trafficking protein particle complex subunit 13 homolog	OS=Caenorhabditis elegans OX=6239 GN=C56C10.7 PE=3
g8190.t1	O94460	TGT_SCHPO Queuine tRNA-ribosyltransferase catalytic subunit	OS=Schizosaccharomyces pombe (strain 972 / ATCC 24843) OX=284812 GN=SPAC1687.19c PE=3
g7048.t1	Q0UY62	DBP3_PHANO ATP-dependent RNA helicase DBP3	OS=Phaeosphaeria nodorum (strain SN15 / ATCC MYA-4574 / FGSC 10173) OX=321614 GN=DBP3 PE=3
g8722.t1	Q12083	MLH3_YEAST DNA mismatch repair protein MLH3	OS=Saccharomyces cerevisiae (strain ATCC 204508 / S288c) OX=559292 GN=MLH3 PE=1
g8729.t1	Q0UTL2	RT106_PHANO Histone chaperone RTT106	OS=Phaeosphaeria nodorum (strain SN15 / ATCC MYA-4574 / FGSC 10173) OX=321614 GN=RTT106 PE=3
g9323.t1	P24391	TOM40_NEUCR Mitochondrial import receptor subunit tom40	OS=Neurospora crassa (strain ATCC 24698 / 74-OR23-1A / CBS 708.71 / DSM 1257 / FGSC 987) OX=367110 GN=tom40 PE=1
g7122.t1	Q7SGY1	ALO_NEUCR Putative D-arabinono-1 4-lactone oxidase	OS=Neurospora crassa (strain ATCC 24698 / 74-OR23-1A / CBS 708.71 / DSM 1257 / FGSC 987) OX=367110 GN=alo-1 PE=3
g7192.t1	Q5B6C5	PTPA1_EMENI Serine/threonine-protein phosphatase 2A activator 1	OS=Emericella nidulans (strain FGSC A4 / ATCC 38163 / CBS 112.46 / NRRL 194 / M139) OX=227321 GN=rrd1 PE=3
g9225.t1	Q0UI02	ELCB_PHANO Dual O-methyltransferase/FAD-dependent monooxygenase elcB	OS=Phaeosphaeria nodorum (strain SN15 / ATCC MYA-4574 / FGSC 10173) OX=321614 GN=elcB PE=1
g10987.t1	Q09713	YA36_SCHPO Uncharacterized protein C18B11.06	OS=Schizosaccharomyces pombe (strain 972 / ATCC 24843) OX=284812 GN=SPAC18B11.06 PE=1
g2051.t1	B8NM74	USTQ_ASPFN Tyrosinase ustQ	OS=Aspergillus flavus (strain ATCC 200026 / FGSC A1120 / NRRL 3357 / JCM 12722 / SRRC 167) OX=332952 GN=ustQ PE=1
g8726.t1	O31853	YOJK_BACSU Uncharacterized UDP-glucosyltransferase YojK	OS=Bacillus subtilis (strain 168) OX=224308 GN=yojK PE=3
g7312.t1	P53914	NAT10_YEAST RNA cytidine acetyltransferase	OS=Saccharomyces cerevisiae (strain ATCC 204508 / S288c) OX=559292 GN=KRE33 PE=1
g7968.t1	Q02724	ULP1_YEAST Ubiquitin-like-specific protease 1	OS=Saccharomyces cerevisiae (strain ATCC 204508 / S288c) OX=559292 GN=ULP1 PE=1
g8816.t1	B2VZQ8	MTNA_PYRTR Methylthioribose-1-phosphate isomerase	OS=Pyrenophora tritici-repentis (strain Pt-1C-BFP) OX=426418 GN=mri1 PE=3
g5720.t1	P51979	HFM1_YEAST ATP-dependent DNA helicase MER3	OS=Saccharomyces cerevisiae (strain ATCC 204508 / S288c) OX=559292 GN=HFM1 PE=1
g6209.t1	Q9USU9	TOA1_SCHPO Transcription initiation factor IIA large subunit	OS=Schizosaccharomyces pombe (strain 972 / ATCC 24843) OX=284812 GN=toa1 PE=1
g619.t1	Q5BGP1	CWC22_EMENI Pre-mRNA-splicing factor cwc22	OS=Emericella nidulans (strain FGSC A4 / ATCC 38163 / CBS 112.46 / NRRL 194 / M139) OX=227321 GN=cwc22 PE=3
g619.t2	Q5BGP1	CWC22_EMENI Pre-mRNA-splicing factor cwc22	OS=Emericella nidulans (strain FGSC A4 / ATCC 38163 / CBS 112.46 / NRRL 194 / M139) OX=227321 GN=cwc22 PE=3
g3300.t1	P53900	PFD4_YEAST Prefoldin subunit 4	OS=Saccharomyces cerevisiae (strain ATCC 204508 / S288c) OX=559292 GN=GIM3 PE=1
g6293.t1	Q941I6	PMS1_ARATH DNA mismatch repair protein PMS1	OS=Arabidopsis thaliana OX=3702 GN=PMS1 PE=1
g8946.t1	A0A384JQC9	ABA3_BOTFB Alpha-ionylideneethane synthase aba3	OS=Botryotinia fuckeliana (strain B05.10) OX=332648 GN=aba3 PE=1
g5665.t1	P50086	PSD10_YEAST Probable 26S proteasome regulatory subunit p28	OS=Saccharomyces cerevisiae (strain ATCC 204508 / S288c) OX=559292 GN=NAS6 PE=1
g8893.t1	Q9P7R6	YHV5_SCHPO Uncharacterized protein C211.05	OS=Schizosaccharomyces pombe (strain 972 / ATCC 24843) OX=284812 GN=SPBC211.05 PE=3
g7166.t1	Q0U6Z7	MED7_PHANO Mediator of RNA polymerase II transcription subunit 7	OS=Phaeosphaeria nodorum (strain SN15 / ATCC MYA-4574 / FGSC 10173) OX=321614 GN=MED7 PE=3
g7378.t1	Q7QG28	TWF_ANOGA Twinfilin	OS=Anopheles gambiae OX=7165 GN=twf PE=3
g3498.t1	Q50681	LIPM_MYCTU Probable carboxylic ester hydrolase LipM	OS=Mycobacterium tuberculosis (strain ATCC 25618 / H37Rv) OX=83332 GN=lipM PE=1
g7079.t1	O94530	SUA5_SCHPO Threonylcarbamoyl-AMP synthase	OS=Schizosaccharomyces pombe (strain 972 / ATCC 24843) OX=284812 GN=sua5 PE=3
g8953.t1	C5H884	RADE_FLOCH Efflux pump radE	OS=Floropilus chiversii OX=2587399 GN=radE PE=3
g8017.t1	A0A2V5GRP3	PYVG_ASPV1 MFS-type transporter pyvG	OS=Aspergillus violaceofuscus (strain CBS 115571) OX=1450538 GN=pyvG PE=3
g10964.t1	P31334	RM09_YEAST 54S ribosomal protein L9 mitochondrial	OS=Saccharomyces cerevisiae (strain ATCC 204508 / S288c) OX=559292 GN=MRPL9 PE=1
g10964.t2	P31334	RM09_YEAST 54S ribosomal protein L9 mitochondrial	OS=Saccharomyces cerevisiae (strain ATCC 204508 / S288c) OX=559292 GN=MRPL9 PE=1
g5794.t1	P81908	CHLE_HORSE Cholinesterase	OS=Equus caballus OX=9796 GN=BCHE PE=1
g2273.t1	A0A411KUX1	UCSD_ACRSP MFS-type transporter ucsD	OS=Acremonium sp. OX=2046025 GN=ucsD PE=3
g3324.t1	Q8ISP0	RS18_BRABE 40S ribosomal protein S18	OS=Branchiostoma belcheri OX=7741 GN=RPS18 PE=2
g4998.t1	P0CZ17	ASP21_YEAST L-asparaginase 2-1	OS=Saccharomyces cerevisiae (strain ATCC 204508 / S288c) OX=559292 GN=ASP3-1 PE=1
g7987.t1	M2YI75	DOTC_DOTSN Efflux pump dotC	OS=Dothistroma septosporum (strain NZE10 / CBS 128990) OX=675120 GN=dotC PE=2
g1944.t1	A6ZZS6	PTM1_YEAS7 Membrane protein PTM1	OS=Saccharomyces cerevisiae (strain YJM789) OX=307796 GN=PTM1 PE=3
g3982.t1	P78985	PFKA_ASPNG ATP-dependent 6-phosphofructokinase	OS=Aspergillus niger OX=5061 GN=pfkA PE=3
g5115.t1	O14132	PIT1_SCHPO Sporulation protein kinase pit1	OS=Schizosaccharomyces pombe (strain 972 / ATCC 24843) OX=284812 GN=pit1 PE=1
g4318.t1	P38067	UGA2_YEAST Succinate-semialdehyde dehydrogenase [NADP(+)]	OS=Saccharomyces cerevisiae (strain ATCC 204508 / S288c) OX=559292 GN=UGA2 PE=1
g4318.t2	P38067	UGA2_YEAST Succinate-semialdehyde dehydrogenase [NADP(+)]	OS=Saccharomyces cerevisiae (strain ATCC 204508 / S288c) OX=559292 GN=UGA2 PE=1
g7945.t1	O42666	BUT1_SCHPO Uba3-binding protein but1	OS=Schizosaccharomyces pombe (strain 972 / ATCC 24843) OX=284812 GN=but1 PE=1
g821.t1	B2VVA8	ARGJ_PYRTR Arginine biosynthesis bifunctional protein ArgJ mitochondrial	OS=Pyrenophora tritici-repentis (strain Pt-1C-BFP) OX=426418 GN=PTRG_01175 PE=3
g5435.t1	O14011	PRP19_SCHPO Pre-mRNA-processing factor 19	OS=Schizosaccharomyces pombe (strain 972 / ATCC 24843) OX=284812 GN=prp19 PE=1
g3608.t1	Q1MTQ9	NIP7_SCHPO 60S ribosome subunit biogenesis protein nip7	OS=Schizosaccharomyces pombe (strain 972 / ATCC 24843) OX=284812 GN=nip7 PE=3
g6288.t1	A0A1U8QL22	PBCR_EMENI Transcription factor pbcR	OS=Emericella nidulans (strain FGSC A4 / ATCC 38163 / CBS 112.46 / NRRL 194 / M139) OX=227321 GN=pbcR PE=3
g8939.t1	Q25BW5	BGL1A_PHACH Beta-glucosidase 1A	OS=Phanerochaete chrysosporium OX=5306 GN=BGL1A PE=1
g4375.t1	M2R8W9	MFS1_CERS8 MFS siderochrome iron transporter 1	OS=Ceriporiopsis subvermispora (strain B) OX=914234 GN=mfs1 PE=2
g957.t1	B0XTU6	EGLX_ASPFC Probable endo-1 3(4)-beta-glucanase AFUB_029980	OS=Neosartorya fumigata (strain CEA10 / CBS 144.89 / FGSC A1163) OX=451804 GN=AFUB_029980 PE=3
g6310.t1	Q9UT59	YKJ7_SCHPO Putative uncharacterized oxidoreductase C513.07	OS=Schizosaccharomyces pombe (strain 972 / ATCC 24843) OX=284812 GN=SPAC513.07 PE=3
g1410.t1	Q0UG93	H2AZ_PHANO Histone H2A.Z	OS=Phaeosphaeria nodorum (strain SN15 / ATCC MYA-4574 / FGSC 10173) OX=321614 GN=HTZ1 PE=3
g5319.t1	L0MXJ3	FC9_PHOAM O-acetyltransferase PaAT-1	OS=Phomopsis amygdali OX=1214568 GN=PaAT-1 PE=1
g9051.t1	O94491	YC7A_SCHPO Uncharacterized transporter C417.10	OS=Schizosaccharomyces pombe (strain 972 / ATCC 24843) OX=284812 GN=SPCC417.10 PE=3
g6840.t1	C8VCP8	PEX12_EMENI Peroxisome assembly protein 12	OS=Emericella nidulans (strain FGSC A4 / ATCC 38163 / CBS 112.46 / NRRL 194 / M139) OX=227321 GN=PEX12 PE=3
g7088.t1	A0A089FNE5	PRLL_FUNXX MFS transporter prlL	OS=Fungal sp. (strain NRRL 50135) OX=1547289 GN=prlL PE=3
g3607.t1	O94288	NOC3_SCHPO Nucleolar complex-associated protein 3	OS=Schizosaccharomyces pombe (strain 972 / ATCC 24843) OX=284812 GN=noc3 PE=1
g1950.t1	O59741	YN25_SCHPO Uncharacterized transcriptional regulatory protein C530.05	OS=Schizosaccharomyces pombe (strain 972 / ATCC 24843) OX=284812 GN=SPBC530.05 PE=3
g10981.t1	P27882	ERV1_YEAST Mitochondrial FAD-linked sulfhydryl oxidase ERV1	OS=Saccharomyces cerevisiae (strain ATCC 204508 / S288c) OX=559292 GN=ERV1 PE=1
g10349.t1	O94225	HOSM_PENRW Homocitrate synthase mitochondrial	OS=Penicillium rubens (strain ATCC 28089 / DSM 1075 / NRRL 1951 / Wisconsin 54-1255) OX=500485 GN=lys1 PE=1
g7451.t1	J9VQQ3	ATC2_CRYNH Calcium-transporting ATPase 2	OS=Cryptococcus neoformans var. grubii serotype A (strain H99 / ATCC 208821 / CBS 10515 / FGSC 9487) OX=235443 GN=PMC1 PE=3
g2992.t1	P81449	ATPJ_YEAST ATP synthase subunit e mitochondrial	OS=Saccharomyces cerevisiae (strain ATCC 204508 / S288c) OX=559292 GN=TIM11 PE=1
g5735.t1	O94279	MGDP1_SCHPO Putative magnesium-dependent phosphatase P8B7.31	OS=Schizosaccharomyces pombe (strain 972 / ATCC 24843) OX=284812 GN=SPBP8B7.31 PE=1
g7881.t1	Q6ZQW0	I23O2_HUMAN Indoleamine 2 3-dioxygenase 2	OS=Homo sapiens OX=9606 GN=IDO2 PE=1
g8974.t1	P53379	MKC7_YEAST Aspartic proteinase MKC7	OS=Saccharomyces cerevisiae (strain ATCC 204508 / S288c) OX=559292 GN=MKC7 PE=1
g1738.t1	P41819	DIM1_YEAST Dimethyladenosine transferase	OS=Saccharomyces cerevisiae (strain ATCC 204508 / S288c) OX=559292 GN=DIM1 PE=1
g1657.t1	Q08777	MCH5_YEAST Riboflavin transporter MCH5	OS=Saccharomyces cerevisiae (strain ATCC 204508 / S288c) OX=559292 GN=MCH5 PE=1
g8949.t1	Q3K5H3	BETA_PSEPF Oxygen-dependent choline dehydrogenase	OS=Pseudomonas fluorescens (strain Pf0-1) OX=205922 GN=betA PE=3
g5976.t1	G0SCU5	SSB1_CHATD Ribosome-associated molecular chaperone SSB1	OS=Chaetomium thermophilum (strain DSM 1495 / CBS 144.50 / IMI 039719) OX=759272 GN=SSB1 PE=1
g10949.t1	Q0U3Y6	DDI1_PHANO DNA damage-inducible protein 1	OS=Phaeosphaeria nodorum (strain SN15 / ATCC MYA-4574 / FGSC 10173) OX=321614 GN=DDI1 PE=3
g2356.t1	Q2TXF3	ORYG_ASPOR Alpha-ketoglutarate-dependent dioxygenase oryG	OS=Aspergillus oryzae (strain ATCC 42149 / RIB 40) OX=510516 GN=oryG PE=3
g7157.t1	Q9USS6	PPA4_SCHPO Probable acid phosphatase SPBC4.06	OS=Schizosaccharomyces pombe (strain 972 / ATCC 24843) OX=284812 GN=SPBC4.06 PE=3
g9541.t1	Q01896	ATN2_YEAST Sodium transport ATPase 2	OS=Saccharomyces cerevisiae (strain ATCC 204508 / S288c) OX=559292 GN=ENA2 PE=1
g8383.t1	G3Y4N5	CEX1_ASPNA Citrate exporter 1	OS=Aspergillus niger (strain ATCC 1015 / CBS 113.46 / FGSC A1144 / LSHB Ac4 / NCTC 3858a / NRRL 328 / USDA 3528.7) OX=380704 GN=cex1 PE=3
g393.t1	Q9URZ5	VPS1_SCHPO Vacuolar protein sorting-associated protein 1	OS=Schizosaccharomyces pombe (strain 972 / ATCC 24843) OX=284812 GN=vps1 PE=3
g5966.t1	B6A880	YENB_YERET Toxin subunit YenB	OS=Yersinia entomophaga OX=935293 GN=yenB PE=1
g5935.t1	A0A384XR80	STR8_STRTC Dioxygenase str8	OS=Strobilurus tenacellus OX=41251 GN=str8 PE=1
g9536.t1	Q4X1W0	PPTA_ASPFU 4'-phosphopantetheinyl transferase A	OS=Neosartorya fumigata (strain ATCC MYA-4609 / Af293 / CBS 101355 / FGSC A1100) OX=330879 GN=pptA PE=1
g7664.t1	Q8WZY4	RPN8_NEUCR 26S proteasome regulatory subunit rpn-8	OS=Neurospora crassa (strain ATCC 24698 / 74-OR23-1A / CBS 708.71 / DSM 1257 / FGSC 987) OX=367110 GN=rpn-8 PE=3
g1782.t1	O94264	YORF_SCHPO Uncharacterized RING finger protein P8B7.15c	OS=Schizosaccharomyces pombe (strain 972 / ATCC 24843) OX=284812 GN=SPBP8B7.15c PE=4
g10496.t1	Q5AF03	HSP31_CANAL Glyoxalase 3	OS=Candida albicans (strain SC5314 / ATCC MYA-2876) OX=237561 GN=GLX3 PE=1
g9198.t1	Q0CEX9	BTGE_ASPTN Probable beta-glucosidase btgE	OS=Aspergillus terreus (strain NIH 2624 / FGSC A1156) OX=341663 GN=btgE PE=3
g3188.t1	O61122	SVKA_DICDI Serine/threonine-protein kinase svkA	OS=Dictyostelium discoideum OX=44689 GN=svkA PE=1
g7198.t1	M5EAX2	GMCH_MALS4 GMC oxidoreductase family protein Mala s 12	OS=Malassezia sympodialis (strain ATCC 42132) OX=1230383 GN=MSY001_2108 PE=1
g7450.t1	Q09752	FNX1_SCHPO Multidrug resistance protein fnx1	OS=Schizosaccharomyces pombe (strain 972 / ATCC 24843) OX=284812 GN=fnx1 PE=2
g6007.t1	O94683	RRP7_SCHPO Ribosomal RNA-processing protein 7	OS=Schizosaccharomyces pombe (strain 972 / ATCC 24843) OX=284812 GN=rrp7 PE=3
g1901.t1	F0KFI5	CNTA_ACICP Carnitine monooxygenase oxygenase subunit	OS=Acinetobacter calcoaceticus (strain PHEA-2) OX=871585 GN=yeaW PE=1
g498.t1	Q49YW6	Y869_STAS1 Uncharacterized protein SSP0869	OS=Staphylococcus saprophyticus subsp. saprophyticus (strain ATCC 15305 / DSM 20229 / NCIMB 8711 / NCTC 7292 / S-41) OX=342451 GN=SSP0869 PE=3
g498.t2	Q49YW6	Y869_STAS1 Uncharacterized protein SSP0869	OS=Staphylococcus saprophyticus subsp. saprophyticus (strain ATCC 15305 / DSM 20229 / NCIMB 8711 / NCTC 7292 / S-41) OX=342451 GN=SSP0869 PE=3
g2358.t1	O23016	KCAB_ARATH Probable voltage-gated potassium channel subunit beta	OS=Arabidopsis thaliana OX=3702 GN=KAB1 PE=1
g3474.t1	B2W3C7	M28P2_PYRTR Probable zinc metalloprotease PTRG_04977	OS=Pyrenophora tritici-repentis (strain Pt-1C-BFP) OX=426418 GN=PTRG_04977 PE=3
g7995.t1	P48510	DSK2_YEAST Ubiquitin domain-containing protein DSK2	OS=Saccharomyces cerevisiae (strain ATCC 204508 / S288c) OX=559292 GN=DSK2 PE=1
g9707.t1	I1RQU5	XYN1_GIBZE Endo-1 4-beta-xylanase 1	OS=Gibberella zeae (strain ATCC MYA-4620 / CBS 123657 / FGSC 9075 / NRRL 31084 / PH-1) OX=229533 GN=XYL1 PE=1
g423.t1	O74927	MTHR2_SCHPO Methylenetetrahydrofolate reductase 2	OS=Schizosaccharomyces pombe (strain 972 / ATCC 24843) OX=284812 GN=met11 PE=1
g9771.t1	B2WKX9	MEP_PYRTR Extracellular metalloproteinase	OS=Pyrenophora tritici-repentis (strain Pt-1C-BFP) OX=426418 GN=MEP PE=2
g11042.t1	Q9UR27	RM31_SCHPO 54S ribosomal protein L31 mitochondrial	OS=Schizosaccharomyces pombe (strain 972 / ATCC 24843) OX=284812 GN=mrpl31 PE=3
g3983.t1	O14351	YB45_SCHPO Uncharacterized oxidoreductase C30D10.05c	OS=Schizosaccharomyces pombe (strain 972 / ATCC 24843) OX=284812 GN=SPBC30D10.05c PE=3
g5100.t1	L7WRR4	NOTK_ASPVE Efflux pump notK'	OS=Aspergillus versicolor OX=46472 GN=notK' PE=1
g5100.t2	L7WRR4	NOTK_ASPVE Efflux pump notK'	OS=Aspergillus versicolor OX=46472 GN=notK' PE=1
g7723.t1	Q0U8U9	MED10_PHANO Mediator of RNA polymerase II transcription subunit 10	OS=Phaeosphaeria nodorum (strain SN15 / ATCC MYA-4574 / FGSC 10173) OX=321614 GN=NUT2 PE=3
g4541.t1	M2YI75	DOTC_DOTSN Efflux pump dotC	OS=Dothistroma septosporum (strain NZE10 / CBS 128990) OX=675120 GN=dotC PE=2
g5493.t1	Q96W30	HSP72_PARBA Heat shock 70 kDa protein 2	OS=Paracoccidioides lutzii (strain ATCC MYA-826 / Pb01) OX=502779 GN=HSP70-2 PE=2
g2677.t1	O60045	SSP1_NEUCR Peptidyl-prolyl cis-trans isomerase ssp-1	OS=Neurospora crassa (strain ATCC 24698 / 74-OR23-1A / CBS 708.71 / DSM 1257 / FGSC 987) OX=367110 GN=ssp-1 PE=1
g7152.t1	Q5B1X8	RSE1_EMENI Pre-mRNA-splicing factor rse1	OS=Emericella nidulans (strain FGSC A4 / ATCC 38163 / CBS 112.46 / NRRL 194 / M139) OX=227321 GN=rse1 PE=3
g5897.t1	Q2ABP6	PKSF_ALTSO Reducing polyketide synthase pksF	OS=Alternaria solani OX=48100 GN=pksF PE=1
g8196.t1	Q4X251	AKR1_ASPFU Palmitoyltransferase akr1	OS=Neosartorya fumigata (strain ATCC MYA-4609 / Af293 / CBS 101355 / FGSC A1100) OX=330879 GN=akr1 PE=3
g1959.t1	O14237	YEL4_SCHPO Uncharacterized membrane protein C6F6.04c	OS=Schizosaccharomyces pombe (strain 972 / ATCC 24843) OX=284812 GN=SPAC6F6.04c PE=4
g10515.t1	P0DN30	RTAI1_ARTBC Probable zinc-binding oxidoreductase mitochondrial	OS=Arthroderma benhamiae (strain ATCC MYA-4681 / CBS 112371) OX=663331 GN=ARB_02327-2 PE=3
g7084.t1	P40915	NDUV2_NEUCR NADH-ubiquinone oxidoreductase 24 kDa subunit mitochondrial	OS=Neurospora crassa (strain ATCC 24698 / 74-OR23-1A / CBS 708.71 / DSM 1257 / FGSC 987) OX=367110 GN=nuo-24 PE=2
g6204.t1	P78972	SLP1_SCHPO WD repeat-containing protein slp1	OS=Schizosaccharomyces pombe (strain 972 / ATCC 24843) OX=284812 GN=slp1 PE=1
g4924.t1	A1CFY8	XYL2_ASPCL Probable D-xylulose reductase A	OS=Aspergillus clavatus (strain ATCC 1007 / CBS 513.65 / DSM 816 / NCTC 3887 / NRRL 1) OX=344612 GN=xdhA PE=3
g2288.t1	O13890	SELO_SCHPO Protein adenylyltransferase SelO mitochondrial	OS=Schizosaccharomyces pombe (strain 972 / ATCC 24843) OX=284812 GN=SPAC20G4.05c PE=3
g3095.t1	Q70LM4	LGRD_BREPA Linear gramicidin synthase subunit D	OS=Brevibacillus parabrevis OX=54914 GN=lgrD PE=1
g10343.t1	Q10235	ALP11_SCHPO Cell polarity protein alp11	OS=Schizosaccharomyces pombe (strain 972 / ATCC 24843) OX=284812 GN=alp11 PE=1
g7057.t1	A8AMJ6	RS18_CITK8 30S ribosomal protein S18	OS=Citrobacter koseri (strain ATCC BAA-895 / CDC 4225-83 / SGSC4696) OX=290338 GN=rpsR PE=3
g3138.t1	O74473	CDC11_SCHPO Septation initiation network scaffold protein cdc11	OS=Schizosaccharomyces pombe (strain 972 / ATCC 24843) OX=284812 GN=cdc11 PE=1
g7324.t1	Q9UT24	BRR2_SCHPO Pre-mRNA-splicing factor brr2	OS=Schizosaccharomyces pombe (strain 972 / ATCC 24843) OX=284812 GN=brr2 PE=1
g228.t1	Q6P7Q4	LGUL_RAT Lactoylglutathione lyase	OS=Rattus norvegicus OX=10116 GN=Glo1 PE=1
g1778.t1	P14621	ACYP2_HUMAN Acylphosphatase-2	OS=Homo sapiens OX=9606 GN=ACYP2 PE=1
g4631.t1	Q9P727	SUCA_NEUCR Succinate--CoA ligase [ADP-forming] subunit alpha mitochondrial	OS=Neurospora crassa (strain ATCC 24698 / 74-OR23-1A / CBS 708.71 / DSM 1257 / FGSC 987) OX=367110 GN=tca-8 PE=3
g4631.t2	Q9P727	SUCA_NEUCR Succinate--CoA ligase [ADP-forming] subunit alpha mitochondrial	OS=Neurospora crassa (strain ATCC 24698 / 74-OR23-1A / CBS 708.71 / DSM 1257 / FGSC 987) OX=367110 GN=tca-8 PE=3
g9030.t1	P32899	IMP3_YEAST U3 small nucleolar ribonucleoprotein protein IMP3	OS=Saccharomyces cerevisiae (strain ATCC 204508 / S288c) OX=559292 GN=IMP3 PE=1
g3999.t1	Q56XM9	PAPS3_ARATH Nuclear poly(A) polymerase 3	OS=Arabidopsis thaliana OX=3702 GN=PAPS3 PE=1
g4265.t1	O14232	MTR4_SCHPO ATP-dependent RNA helicase mtr4	OS=Schizosaccharomyces pombe (strain 972 / ATCC 24843) OX=284812 GN=mtr4 PE=1
g10059.t1	Q0UI93	DCL1_PHANO Dicer-like protein 1	OS=Phaeosphaeria nodorum (strain SN15 / ATCC MYA-4574 / FGSC 10173) OX=321614 GN=DCL1 PE=3
g11118.t1	C8V3Y8	ATNC_EMENI MFS efflux pump atnC	OS=Emericella nidulans (strain FGSC A4 / ATCC 38163 / CBS 112.46 / NRRL 194 / M139) OX=227321 GN=atnC PE=2
g10961.t1	Q00808	HETE1_PODAS Vegetative incompatibility protein HET-E-1	OS=Podospora anserina OX=2587412 GN=HET-E1 PE=4
g10961.t2	Q00808	HETE1_PODAS Vegetative incompatibility protein HET-E-1	OS=Podospora anserina OX=2587412 GN=HET-E1 PE=4
g6433.t1	P53917	FAR11_YEAST Factor arrest protein 11	OS=Saccharomyces cerevisiae (strain ATCC 204508 / S288c) OX=559292 GN=FAR11 PE=1
g2827.t1	A0A3G1DJF7	MFR7_PHOSM Probable hydrolase R7	OS=Phoma sp. (strain ATCC 20986 / MF5453) OX=1828523 GN=R7 PE=2
g3725.t1	Q9UTG8	DAD2_SCHPO DASH complex subunit dad2	OS=Schizosaccharomyces pombe (strain 972 / ATCC 24843) OX=284812 GN=dad2 PE=1
g9940.t1	Q8T6J2	ABCA5_DICDI ABC transporter A family member 5	OS=Dictyostelium discoideum OX=44689 GN=abcA5 PE=3
g7708.t1	D0VKF5	BGLA_ASPTE Probable beta-glucosidase A	OS=Aspergillus terreus OX=33178 GN=bglA PE=2
g6926.t1	F4J4C8	EVN_ARATH Dolichol kinase EVAN	OS=Arabidopsis thaliana OX=3702 GN=EVN PE=2
g6926.t2	F4J4C8	EVN_ARATH Dolichol kinase EVAN	OS=Arabidopsis thaliana OX=3702 GN=EVN PE=2
g4936.t1	A0L5G0	GATA_MAGMM Glutamyl-tRNA(Gln) amidotransferase subunit A	OS=Magnetococcus marinus (strain ATCC BAA-1437 / JCM 17883 / MC-1) OX=156889 GN=gatA PE=3
g819.t1	O80562	HOL2_ARATH Probable thiol methyltransferase 1	OS=Arabidopsis thaliana OX=3702 GN=HOL2 PE=1
g4697.t1	Q6CW48	DAD1_KLULA DASH complex subunit DAD1	OS=Kluyveromyces lactis (strain ATCC 8585 / CBS 2359 / DSM 70799 / NBRC 1267 / NRRL Y-1140 / WM37) OX=284590 GN=DAD1 PE=3
g10989.t1	Q09759	YA72_SCHPO Uncharacterized protein C24H6.02c	OS=Schizosaccharomyces pombe (strain 972 / ATCC 24843) OX=284812 GN=SPAC24H6.02c PE=4
g1192.t1	O74999	RAD7_SCHPO DNA repair protein rhp7	OS=Schizosaccharomyces pombe (strain 972 / ATCC 24843) OX=284812 GN=rhp7 PE=3
g5159.t1	Q9UUA6	DPP1_SCHPO Probable diacylglycerol pyrophosphate phosphatase 1	OS=Schizosaccharomyces pombe (strain 972 / ATCC 24843) OX=284812 GN=dpp1 PE=3
g10862.t1	C5M2I3	IRC6_CANTT Increased recombination centers protein 6	OS=Candida tropicalis (strain ATCC MYA-3404 / T1) OX=294747 GN=IRC6 PE=3
g4324.t1	O74849	GHT6_SCHPO High-affinity fructose transporter ght6	OS=Schizosaccharomyces pombe (strain 972 / ATCC 24843) OX=284812 GN=ght6 PE=1
g2257.t1	Q9C0W1	NRK1_SCHPO Nicotinamide riboside kinase	OS=Schizosaccharomyces pombe (strain 972 / ATCC 24843) OX=284812 GN=nrk1 PE=3
g9208.t1	Q9P775	YBEG_SCHPO Uncharacterized WD repeat-containing protein C17D11.16	OS=Schizosaccharomyces pombe (strain 972 / ATCC 24843) OX=284812 GN=SPBC1711.16 PE=1
g779.t1	O42877	FCF2_SCHPO rRNA-processing protein fcf2	OS=Schizosaccharomyces pombe (strain 972 / ATCC 24843) OX=284812 GN=fcf2 PE=3
g9110.t1	A0A023GS29	DIOX2_RUTGR Bi-functional coumaroyl CoA and feruloyl CoA ortho-hydroxylase Diox2	OS=Ruta graveolens OX=37565 GN=DIOX2 PE=2
g9349.t1	O42904	PRP31_SCHPO Pre-mRNA-processing factor 31	OS=Schizosaccharomyces pombe (strain 972 / ATCC 24843) OX=284812 GN=prp31 PE=3
g10970.t1	Q8N0X4	CLYBL_HUMAN Citramalyl-CoA lyase mitochondrial	OS=Homo sapiens OX=9606 GN=CLYBL PE=1
g2403.t1	Q9P4V2	AGM1_CANAX Phosphoacetylglucosamine mutase	OS=Candida albicans OX=5476 GN=AGM1 PE=1
g4388.t1	P09437	CYB2_WICAO Cytochrome b2 mitochondrial	OS=Wickerhamomyces anomalus OX=4927 GN=CYB2 PE=1
g6179.t1	Q09923	YAKC_SCHPO Aldo-keto reductase yakc [NADP(+)]	OS=Schizosaccharomyces pombe (strain 972 / ATCC 24843) OX=284812 GN=yakc PE=1
g2181.t1	P47159	YJ94_YEAST Uncharacterized membrane protein YJR124C	OS=Saccharomyces cerevisiae (strain ATCC 204508 / S288c) OX=559292 GN=YJR124C PE=1
g2898.t1	Q9BRT8	CBWD1_HUMAN COBW domain-containing protein 1	OS=Homo sapiens OX=9606 GN=CBWD1 PE=1
g2691.t1	P36525	RM24_YEAST 54S ribosomal protein L24 mitochondrial	OS=Saccharomyces cerevisiae (strain ATCC 204508 / S288c) OX=559292 GN=MRPL24 PE=1
g3636.t1	O13842	CDA1_SCHPO Putative polysaccharide deacetylase	OS=Schizosaccharomyces pombe (strain 972 / ATCC 24843) OX=284812 GN=cda1 PE=1
g10715.t1	L7WU90	NOTO_ASPVE Notoamide biosynthesis cluster protein O'	OS=Aspergillus versicolor OX=46472 GN=notO' PE=1
g4151.t1	C8VPE5	SDCF_EMENI FAD-dependent monooxygenase sdcF	OS=Emericella nidulans (strain FGSC A4 / ATCC 38163 / CBS 112.46 / NRRL 194 / M139) OX=227321 GN=sdcF PE=1
g9082.t1	P39702	VPS8_YEAST Vacuolar protein sorting-associated protein 8	OS=Saccharomyces cerevisiae (strain ATCC 204508 / S288c) OX=559292 GN=VPS8 PE=1
g2283.t1	O94284	HMT2_SCHPO Sulfide:quinone oxidoreductase mitochondrial	OS=Schizosaccharomyces pombe (strain 972 / ATCC 24843) OX=284812 GN=hmt2 PE=3
g1283.t1	Q9P5U4	GRPE_NEUCR GrpE protein homolog mitochondrial	OS=Neurospora crassa (strain ATCC 24698 / 74-OR23-1A / CBS 708.71 / DSM 1257 / FGSC 987) OX=367110 GN=grpe PE=3
g2960.t1	Q9UTL6	JAC1_SCHPO J-type co-chaperone jac1 mitochondrial	OS=Schizosaccharomyces pombe (strain 972 / ATCC 24843) OX=284812 GN=jac1 PE=1
g10933.t1	Q10237	YD14_SCHPO Uncharacterized protein C4G9.04c	OS=Schizosaccharomyces pombe (strain 972 / ATCC 24843) OX=284812 GN=SPAC4G9.04c PE=4
g4156.t1	G0S920	REI1_CHATD Cytoplasmic 60S subunit biogenesis factor REI1 homolog	OS=Chaetomium thermophilum (strain DSM 1495 / CBS 144.50 / IMI 039719) OX=759272 GN=CTHT_0044240 PE=3
g9437.t1	Q09749	ADRL_SCHPO ADIPOR-like receptor SPBC12C2.09c	OS=Schizosaccharomyces pombe (strain 972 / ATCC 24843) OX=284812 GN=SPBC12C2.09c PE=3
g5156.t1	Q7SA04	SEM1_NEUCR Putative 26S proteasome complex subunit sem-1	OS=Neurospora crassa (strain ATCC 24698 / 74-OR23-1A / CBS 708.71 / DSM 1257 / FGSC 987) OX=367110 GN=sem-1 PE=3
g7500.t1	A0A120HYZ1	CLA4_CLACD Lysine--tRNA ligase cla4	OS=Cladosporium cladosporioides OX=29917 GN=cla4 PE=2
g7500.t2	A0A120HYZ1	CLA4_CLACD Lysine--tRNA ligase cla4	OS=Cladosporium cladosporioides OX=29917 GN=cla4 PE=2
g6980.t1	A2RBC2	P20D1_ASPNC Probable carboxypeptidase An18g06210	OS=Aspergillus niger (strain CBS 513.88 / FGSC A1513) OX=425011 GN=An18g06210 PE=3
g2683.t1	Q8L799	MIOX1_ARATH Inositol oxygenase 1	OS=Arabidopsis thaliana OX=3702 GN=MIOX1 PE=2
g725.t1	Q9NRW7	VPS45_HUMAN Vacuolar protein sorting-associated protein 45	OS=Homo sapiens OX=9606 GN=VPS45 PE=1
g3836.t1	Q9C0V0	YQD2_SCHPO Probable amino-acid permease PB1C11.02	OS=Schizosaccharomyces pombe (strain 972 / ATCC 24843) OX=284812 GN=SPCPB1C11.02 PE=3
g4925.t1	P07921	LACP_KLULA Lactose permease	OS=Kluyveromyces lactis (strain ATCC 8585 / CBS 2359 / DSM 70799 / NBRC 1267 / NRRL Y-1140 / WM37) OX=284590 GN=LAC12 PE=3
g9057.t1	P18696	PUTX_EMENI Proline-specific permease	OS=Emericella nidulans (strain FGSC A4 / ATCC 38163 / CBS 112.46 / NRRL 194 / M139) OX=227321 GN=prnB PE=2
g4465.t1	P19516	COX11_YEAST Cytochrome c oxidase assembly protein COX11 mitochondrial	OS=Saccharomyces cerevisiae (strain ATCC 204508 / S288c) OX=559292 GN=COX11 PE=1
g3112.t1	Q5BE65	TSC10_EMENI 3-ketodihydrosphingosine reductase tsc10	OS=Emericella nidulans (strain FGSC A4 / ATCC 38163 / CBS 112.46 / NRRL 194 / M139) OX=227321 GN=tsc10 PE=3
g9626.t1	Q10225	BTB3_SCHPO BTB/POZ domain-containing protein 3	OS=Schizosaccharomyces pombe (strain 972 / ATCC 24843) OX=284812 GN=btb3 PE=1
g6572.t1	A2QTE8	EPAE_ASPNC Cytochrome P450 monooxygenase orf2	OS=Aspergillus niger (strain CBS 513.88 / FGSC A1513) OX=425011 GN=orf2 PE=3
g8249.t1	O59730	MAP1_SCHPO Methionine aminopeptidase 1	OS=Schizosaccharomyces pombe (strain 972 / ATCC 24843) OX=284812 GN=fma1 PE=1
g8249.t2	O59730	MAP1_SCHPO Methionine aminopeptidase 1	OS=Schizosaccharomyces pombe (strain 972 / ATCC 24843) OX=284812 GN=fma1 PE=1
g7573.t1	Q9R016	BIR1E_MOUSE Baculoviral IAP repeat-containing protein 1e	OS=Mus musculus OX=10090 GN=Naip5 PE=1
g8814.t1	Q32PD0	FCF1_BOVIN rRNA-processing protein FCF1 homolog	OS=Bos taurus OX=9913 GN=FCF1 PE=2
g3357.t1	Q9Y2H2	SAC2_HUMAN Phosphatidylinositide phosphatase SAC2	OS=Homo sapiens OX=9606 GN=INPP5F PE=1
g3356.t1	P49374	HGT1_KLULA High-affinity glucose transporter	OS=Kluyveromyces lactis (strain ATCC 8585 / CBS 2359 / DSM 70799 / NBRC 1267 / NRRL Y-1140 / WM37) OX=284590 GN=HGT1 PE=3
g1544.t1	D7PI11	GSFK_PENAE Short chain dehydrogenase gsfK	OS=Penicillium aethiopicum OX=36650 GN=gsfK PE=1
g3713.t1	Q871K1	QCR7_NEUCR Cytochrome b-c1 complex subunit 7	OS=Neurospora crassa (strain ATCC 24698 / 74-OR23-1A / CBS 708.71 / DSM 1257 / FGSC 987) OX=367110 GN=qcr7 PE=1
g5510.t1	Q5AZT7	LONM_EMENI Lon protease homolog mitochondrial	OS=Emericella nidulans (strain FGSC A4 / ATCC 38163 / CBS 112.46 / NRRL 194 / M139) OX=227321 GN=pim1 PE=3

## Sheet: minimum
GID	Name		Gene order as shown on HeatMap
g10059	DCL1_PHANO Dicer-like protein 1		g10949	DDI1_PHANO DNA damage-inducible protein 1
g10226	SKI3_SCHPO Superkiller protein 3		g775	YDO6_SCHPO Uncharacterized Na(+)/H(+) antiporter C15A10.06
g10343	ALP11_SCHPO Cell polarity protein alp11		g2496	#N/A
g10349	HOSM_PENRW Homocitrate synthase mitochondrial		g35	ACON_ASPFU Aconitate hydratase mitochondrial
g10496	HSP31_CANAL Glyoxalase 3		g60	MUG70_SCHPO Meiotically up-regulated gene 70 protein
g10513	ASAC_ASPFN Nonribosomal peptide synthetase asaC		g1114	MAOX_DICDI NADP-dependent malic enzyme
g10515	RTAI1_ARTBC Probable zinc-binding oxidoreductase mitochondrial		g5970	MFL1_PHOSM Squalestatin S1 biosynthesis cluster protein L1
g10715	NOTO_ASPVE Notoamide biosynthesis cluster protein O'		g4582	#N/A
g10735	GST_PROMI Glutathione S-transferase GST-6.0		g4016	SLM1_YEAST Phosphatidylinositol 4 5-bisphosphate-binding protein SLM1
g10794	N3009_COPC7 Adenylate-forming reductase 03009		g2301	TR120_YEAST Trafficking protein particle complex II-specific subunit 120
g10826	RRP3_PHANO ATP-dependent rRNA helicase RRP3		g4631	SUCA_NEUCR Succinate--CoA ligase [ADP-forming] subunit alpha mitochondrial
g10862	IRC6_CANTT Increased recombination centers protein 6		g6820	#N/A
g10887	HETE1_PODAS Vegetative incompatibility protein HET-E-1		g2176	MOCOS_ASPFC Molybdenum cofactor sulfurase
g10900	WSS2_SCHPO DNA-dependent metalloprotease WSS1 homolog 2		g4039	SAT17_STACB Taurine hydroxylase-like protein SAT17
g10933	YD14_SCHPO Uncharacterized protein C4G9.04c		g5493	HSP72_PARBA Heat shock 70 kDa protein 2
g10941	YBIU_ECOLI Uncharacterized protein YbiU		g7037	PPSD_ASPOR Cytochrome P450 monooxygenase ppsD
g10944	ACSA_PENCH Acetyl-coenzyme A synthetase		g1121	#N/A
g10949	DDI1_PHANO DNA damage-inducible protein 1		g5431	BMT6_YEAST 25S rRNA (uridine(2843)-N(3))-methyltransferase
g10961	HETE1_PODAS Vegetative incompatibility protein HET-E-1		g9716	PTR2_SCHPO Probable peptide transporter ptr2
g10964	RM09_YEAST 54S ribosomal protein L9 mitochondrial		g3862	LNAB_ASPFN NmrA-like family domain-containing oxidoreductase lnaB
g10970	CLYBL_HUMAN Citramalyl-CoA lyase mitochondrial		g2086	#N/A
g10981	ERV1_YEAST Mitochondrial FAD-linked sulfhydryl oxidase ERV1		g3982	PFKA_ASPNG ATP-dependent 6-phosphofructokinase
g10987	YA36_SCHPO Uncharacterized protein C18B11.06		g4302	CUB1_SCHPO CUB1 family protein C30C2.08
g10989	YA72_SCHPO Uncharacterized protein C24H6.02c		g4490	#N/A
g1102	EI2BE_SCHPO Probable translation initiation factor eIF-2B subunit epsilon		g4480	#N/A
g11042	RM31_SCHPO 54S ribosomal protein L31 mitochondrial		g8741	#N/A
g11118	ATNC_EMENI MFS efflux pump atnC		g4269	DEGS_SCHPO Sphingolipid delta(4)-desaturase
g1114	MAOX_DICDI NADP-dependent malic enzyme		g4399	CNSO_PENEN MFS-type transporter cnsO
g11149	TF212_SCHPO Transposon Tf2-12 polyprotein		g4384	YG5L_YEAST Uncharacterized protein YGR266W
g11186	CLZ9_COCLU MFS-type transporter clz9		g4350	#N/A
g1192	RAD7_SCHPO DNA repair protein rhp7		g4345	HETE1_PODAS Vegetative incompatibility protein HET-E-1
g1257	BDHA_BACSU (R R)-butanediol dehydrogenase		g4393	GPPL1_ARATH Haloacid dehalogenase-like hydrolase domain-containing protein At4g39970
g1283	GRPE_NEUCR GrpE protein homolog mitochondrial		g3252	#N/A
g1410	H2AZ_PHANO Histone H2A.Z		g6518	#N/A
g1454	CLZ9_COCLU MFS-type transporter clz9		g2159	YF1F_SCHPO Uncharacterized protein C9E9.15
g1544	GSFK_PENAE Short chain dehydrogenase gsfK		g4389	#N/A
g1657	MCH5_YEAST Riboflavin transporter MCH5		g226	#N/A
g1738	DIM1_YEAST Dimethyladenosine transferase		g6926	EVN_ARATH Dolichol kinase EVAN
g1770	LTE1_YEAST Guanine nucleotide exchange factor LTE1		g9057	PUTX_EMENI Proline-specific permease
g1778	ACYP2_HUMAN Acylphosphatase-2		g8765	#N/A
g1782	YORF_SCHPO Uncharacterized RING finger protein P8B7.15c		g4359	PRXC_CURIN Vanadium chloroperoxidase
g1815	CITE_MONPU Short chain dehydrogenase mpl6		g4468	IES2_SCHPO INO80 complex subunit 2
g1900	DMGO_ARTGO Dimethylglycine oxidase		g4458	SUB2_PHANO ATP-dependent RNA helicase SUB2
g1901	CNTA_ACICP Carnitine monooxygenase oxygenase subunit		g4379	GLRX7_YEAST Monothiol glutaredoxin-7
g1927	GEP4_YEAST Phosphatidylglycerophosphatase GEP4 mitochondrial		g11169	#N/A
g1944	PTM1_YEAS7 Membrane protein PTM1		g9449	#N/A
g1947	TEA4_SCHPO Tip elongation aberrant protein Tea4		g9341	CHT_ALTBR Cyanide hydratase
g1948	MF127_ASPFN MFS glucose transporter mfs1		g196	UTP22_SCHPO U3 small nucleolar RNA-associated protein 22
g1950	YN25_SCHPO Uncharacterized transcriptional regulatory protein C530.05		g9071	#N/A
g1959	YEL4_SCHPO Uncharacterized membrane protein C6F6.04c		g5957	#N/A
g196	UTP22_SCHPO U3 small nucleolar RNA-associated protein 22		g11096	#N/A
g2002	PNC1_SOYBN Peroxisomal adenine nucleotide carrier 1		g1994	#N/A
g2010	FIMB_YEAST Fimbrin		g9708	HPXO_ACIAD FAD-dependent urate hydroxylase
g2033	AGS1_SCHPO Cell wall alpha-1 3-glucan synthase ags1		g8036	#N/A
g2051	USTQ_ASPFN Tyrosinase ustQ		g11149	TF212_SCHPO Transposon Tf2-12 polyprotein
g2056	CCTO_TALIS Cyclochlorotine biosynthesis protein O		g3643	#N/A
g2107	CHIT1_HUMAN Chitotriosidase-1		g368	SLX1_PYRTR Structure-specific endonuclease subunit slx1
g2159	YF1F_SCHPO Uncharacterized protein C9E9.15		g10513	ASAC_ASPFN Nonribosomal peptide synthetase asaC
g2176	MOCOS_ASPFC Molybdenum cofactor sulfurase		g3015	RAD53_YEAST Serine/threonine-protein kinase RAD53
g2181	YJ94_YEAST Uncharacterized membrane protein YJR124C		g6818	SRDC_NEUCR Short-chain dehydrogenase srdC
g2257	NRK1_SCHPO Nicotinamide riboside kinase		g10984	#N/A
g2273	UCSD_ACRSP MFS-type transporter ucsD		g2551	RUTD_METPB Putative aminoacrylate hydrolase RutD
g228	LGUL_RAT Lactoylglutathione lyase		g10887	HETE1_PODAS Vegetative incompatibility protein HET-E-1
g2281	IACK_PESFW C6 finger domain transcription factor iacK		g8108	#N/A
g2282	BLH_XYLFT Beta-lactamase hydrolase-like protein		g2002	PNC1_SOYBN Peroxisomal adenine nucleotide carrier 1
g2283	HMT2_SCHPO Sulfide:quinone oxidoreductase mitochondrial		g10327	#N/A
g2288	SELO_SCHPO Protein adenylyltransferase SelO mitochondrial		g9330	PPIL2_ASPFU Peptidyl-prolyl cis-trans isomerase-like 2
g2301	TR120_YEAST Trafficking protein particle complex II-specific subunit 120		g6205	S28A3_EPTST Solute carrier family 28 member 3
g2356	ORYG_ASPOR Alpha-ketoglutarate-dependent dioxygenase oryG		g8196	AKR1_ASPFU Palmitoyltransferase akr1
g2358	KCAB_ARATH Probable voltage-gated potassium channel subunit beta		g10475	#N/A
g2381	SLT11_ASPFU Pre-mRNA-splicing factor slt11		g1990	#N/A
g2403	AGM1_CANAX Phosphoacetylglucosamine mutase		g4159	#N/A
g245	MA1A1_MOUSE Mannosyl-oligosaccharide 1 2-alpha-mannosidase IA		g2283	HMT2_SCHPO Sulfide:quinone oxidoreductase mitochondrial
g2534	NUC1_NEUCR Phosphorus acquisition-controlling protein		g1959	YEL4_SCHPO Uncharacterized membrane protein C6F6.04c
g2551	RUTD_METPB Putative aminoacrylate hydrolase RutD		g393	VPS1_SCHPO Vacuolar protein sorting-associated protein 1
g2677	SSP1_NEUCR Peptidyl-prolyl cis-trans isomerase ssp-1		g7009	PRTC_STRGR Streptogrisin-C
g2683	MIOX1_ARATH Inositol oxygenase 1		g8998	MCPA_ARTOC Metallocarboxypeptidase A
g2691	RM24_YEAST 54S ribosomal protein L24 mitochondrial		g6355	THIO_FUSCU Thioredoxin-like protein
g2741	RAEP_YEAST Rab proteins geranylgeranyltransferase component A		g1257	BDHA_BACSU (R R)-butanediol dehydrogenase
g2827	MFR7_PHOSM Probable hydrolase R7		g5809	#N/A
g2898	CBWD1_HUMAN COBW domain-containing protein 1		g695	#N/A
g2914	ASCJ_ACREG Short-chain dehydrogenase/reductase ascJ		g2282	BLH_XYLFT Beta-lactamase hydrolase-like protein
g2960	JAC1_SCHPO J-type co-chaperone jac1 mitochondrial		g9985	#N/A
g2992	ATPJ_YEAST ATP synthase subunit e mitochondrial		g8429	RGA7_SCHPO Probable Rho-GTPase-activating protein 7
g3015	RAD53_YEAST Serine/threonine-protein kinase RAD53		g3060	#N/A
g3038	ECDD_ASPRU Major facilitator-type transporter ecdD		g2093	#N/A
g3080	GOSR1_YEAST Golgi SNAP receptor complex member 1		g2403	AGM1_CANAX Phosphoacetylglucosamine mutase
g3081	ATP10_YEAST Mitochondrial ATPase complex subunit ATP10		g2099	#N/A
g3095	LGRD_BREPA Linear gramicidin synthase subunit D		g7926	YHM2_YEAST Citrate/oxoglutarate carrier protein
g3112	TSC10_EMENI 3-ketodihydrosphingosine reductase tsc10		g5156	SEM1_NEUCR Putative 26S proteasome complex subunit sem-1
g3114	ERB1_PYRTR Ribosome biogenesis protein erb1		g7170	#N/A
g3116	PSF1_PHANO DNA replication complex GINS protein PSF1		g4049	PRF1_ELSFA Prefoldin subunit 3
g3137	RNG3_SCHPO Ring assembly protein 3		g4151	SDCF_EMENI FAD-dependent monooxygenase sdcF
g3138	CDC11_SCHPO Septation initiation network scaffold protein cdc11		g9150	PMM_SCHPO Phosphomannomutase
g3188	SVKA_DICDI Serine/threonine-protein kinase svkA		g2051	USTQ_ASPFN Tyrosinase ustQ
g3227	ERG7_PNECA Lanosterol synthase		g9618	#N/A
g3259	ALT5_ALTSO Highly reducing polyketide synthase alt5		g578	#N/A
g3260	SUBV_BACSU Minor extracellular protease vpr		g6706	ETHA_MYCBO FAD-containing monooxygenase EthA
g3262	RAS1_MAGO7 Ras-like protein 1		g8726	YOJK_BACSU Uncharacterized UDP-glucosyltransferase YojK
g3300	PFD4_YEAST Prefoldin subunit 4		g5972	PHQE_PENFE Short-chain dehydrogenase/reductase phqE
g3324	RS18_BRABE 40S ribosomal protein S18		g9705	#N/A
g3356	HGT1_KLULA High-affinity glucose transporter		g8543	GIG1_CANAL N-acetylglucosamine-induced protein 1
g3357	SAC2_HUMAN Phosphatidylinositide phosphatase SAC2		g1815	CITE_MONPU Short chain dehydrogenase mpl6
g3457	ADRF_PENRW Short chain dehydrogenase adrF		g3259	ALT5_ALTSO Highly reducing polyketide synthase alt5
g3474	M28P2_PYRTR Probable zinc metalloprotease PTRG_04977		g1152	#N/A
g3498	LIPM_MYCTU Probable carboxylic ester hydrolase LipM		g10944	ACSA_PENCH Acetyl-coenzyme A synthetase
g35	ACON_ASPFU Aconitate hydratase mitochondrial		g11232	#N/A
g3558	A7629_ARTBC Uncharacterized secreted glycosidase ARB_07629		g5820	NHG1_PSEPU Salicylate hydroxylase
g3560	CDK8_DICDI Probable cyclin-dependent kinase 8		g8627	PAFA2_RAT Platelet-activating factor acetylhydrolase 2 cytoplasmic
g3607	NOC3_SCHPO Nucleolar complex-associated protein 3		g8988	#N/A
g3608	NIP7_SCHPO 60S ribosome subunit biogenesis protein nip7		g188	#N/A
g3636	CDA1_SCHPO Putative polysaccharide deacetylase		g4601	OMT_CURCL O-methyltransferase
g368	SLX1_PYRTR Structure-specific endonuclease subunit slx1		g4115	ILV5_NEUCR Ketol-acid reductoisomerase mitochondrial
g3713	QCR7_NEUCR Cytochrome b-c1 complex subunit 7		g496	#N/A
g3725	DAD2_SCHPO DASH complex subunit dad2		g5374	#N/A
g3737	EFM6_YEAST Protein-lysine N-methyltransferase EFM6		g1102	EI2BE_SCHPO Probable translation initiation factor eIF-2B subunit epsilon
g3799	MET10_YEAST Sulfite reductase [NADPH] flavoprotein component		g3935	#N/A
g3809	GFA_PYRTR Putative glutathione-dependent formaldehyde-activating enzyme		g6572	EPAE_ASPNC Cytochrome P450 monooxygenase orf2
g3813	TRK1_SACUV High-affinity potassium transport protein		g8941	#N/A
g3836	YQD2_SCHPO Probable amino-acid permease PB1C11.02		g8874	YTA12_YEAST Mitochondrial respiratory chain complexes assembly protein YTA12
g3839	BAS2_MAGO7 Biotrophy-associated secreted protein 2		g7084	NDUV2_NEUCR NADH-ubiquinone oxidoreductase 24 kDa subunit mitochondrial
g3862	LNAB_ASPFN NmrA-like family domain-containing oxidoreductase lnaB		g4265	MTR4_SCHPO ATP-dependent RNA helicase mtr4
g3926	BGLM_ASPOR Probable beta-glucosidase M		g9327	#N/A
g393	VPS1_SCHPO Vacuolar protein sorting-associated protein 1		g3948	LIP1_DIURU Lipase 1
g3946	MFSB_ASPFU Major facilitator superfamily multidrug transporter mfsB		g4939	#N/A
g3948	LIP1_DIURU Lipase 1		g7602	FAH12_CLAPU Oleate hydroxylase FAH12
g3982	PFKA_ASPNG ATP-dependent 6-phosphofructokinase		g3926	BGLM_ASPOR Probable beta-glucosidase M
g3983	YB45_SCHPO Uncharacterized oxidoreductase C30D10.05c		g9962	YKN3_SCHPO Uncharacterized lactate 2-monooxygenase PB1A11.03
g3986	AGO1_SCHPO Protein argonaute		g4054	GGA2_YEAST ADP-ribosylation factor-binding protein GGA2
g3999	PAPS3_ARATH Nuclear poly(A) polymerase 3		g908	SSO2_CANAL Protein transport protein SSO2
g4016	SLM1_YEAST Phosphatidylinositol 4 5-bisphosphate-binding protein SLM1		g3188	SVKA_DICDI Serine/threonine-protein kinase svkA
g4028	SYTC_SCHPO Threonine--tRNA ligase cytoplasmic		g5319	FC9_PHOAM O-acetyltransferase PaAT-1
g403	YE72_SCHPO UPF0047 protein C4A8.02c		g6157	GALM_ARTBC Probable aldose 1-epimerase ARB_05372
g4031	YDYB_SCHPO PH and SEC7 domain-containing protein C11E3.11c		g3260	SUBV_BACSU Minor extracellular protease vpr
g4039	SAT17_STACB Taurine hydroxylase-like protein SAT17		g4373	GRHPR_MOUSE Glyoxylate reductase/hydroxypyruvate reductase
g4047	COG3_YEAST Conserved oligomeric Golgi complex subunit 3		g9084	#N/A
g4049	PRF1_ELSFA Prefoldin subunit 3		g9697	#N/A
g4054	GGA2_YEAST ADP-ribosylation factor-binding protein GGA2		g9066	FAN1_SCHPO Fanconi-associated nuclease 1 homolog
g4115	ILV5_NEUCR Ketol-acid reductoisomerase mitochondrial		g6583	RHC31_YEAST DNA damage tolerance protein RHC31
g4130	F16P_YEAST Fructose-1 6-bisphosphatase		g5897	PKSF_ALTSO Reducing polyketide synthase pksF
g4149	MDLA_PENCA Mono- and diacylglycerol lipase		g3212	#N/A
g4151	SDCF_EMENI FAD-dependent monooxygenase sdcF		g5948	CTR2_YEAST Copper transport protein CTR2
g4156	REI1_CHATD Cytoplasmic 60S subunit biogenesis factor REI1 homolog		g9378	#N/A
g4166	MCPA_TRIRU Metallocarboxypeptidase A		g3038	ECDD_ASPRU Major facilitator-type transporter ecdD
g4177	HXNP_EMENI Major facilitator-type transporter hxnP		g1948	MF127_ASPFN MFS glucose transporter mfs1
g4197	RHP23_SCHPO UV excision repair protein rhp23		g7182	#N/A
g423	MTHR2_SCHPO Methylenetetrahydrofolate reductase 2		g6850	#N/A
g4232	SF3B2_HUMAN Splicing factor 3B subunit 2		g9113	#N/A
g4265	MTR4_SCHPO ATP-dependent RNA helicase mtr4		g1810	#N/A
g4269	DEGS_SCHPO Sphingolipid delta(4)-desaturase		g4405	#N/A
g4274	SNDH_GLULI L-sorbosone dehydrogenase		g2107	CHIT1_HUMAN Chitotriosidase-1
g4302	CUB1_SCHPO CUB1 family protein C30C2.08		g434	HETE1_PODAS Vegetative incompatibility protein HET-E-1
g4304	TPC13_CAEEL Probable trafficking protein particle complex subunit 13 homolog		g7832	VA0D_NEUCR V-type proton ATPase subunit d
g4314	GSFF_PENAE Cytochrome P450 monooxygenase gsfF		g3273	#N/A
g4318	UGA2_YEAST Succinate-semialdehyde dehydrogenase [NADP(+)]		g7924	ASL4_SARSH FAD-dependent monooxygenase asL4
g4324	GHT6_SCHPO High-affinity fructose transporter ght6		g4367	EMP24_YEAST Endosomal protein P24B
g434	HETE1_PODAS Vegetative incompatibility protein HET-E-1		g11186	CLZ9_COCLU MFS-type transporter clz9
g4345	HETE1_PODAS Vegetative incompatibility protein HET-E-1		g596	MOC2B_PYRTR Molybdopterin synthase catalytic subunit
g4359	PRXC_CURIN Vanadium chloroperoxidase		g4494	#N/A
g4360	CUE5_SCHPO CUE domain-containing protein 5		g5949	OSM1_SCHPO Fumarate reductase
g4367	EMP24_YEAST Endosomal protein P24B		g6513	#N/A
g4373	GRHPR_MOUSE Glyoxylate reductase/hydroxypyruvate reductase		g3137	RNG3_SCHPO Ring assembly protein 3
g4375	MFS1_CERS8 MFS siderochrome iron transporter 1		g9404	IACI_PESFW Transcription factor iacI
g4379	GLRX7_YEAST Monothiol glutaredoxin-7		g9988	ADH1_GEOSE Alcohol dehydrogenase
g4384	YG5L_YEAST Uncharacterized protein YGR266W		g4502	#N/A
g4388	CYB2_WICAO Cytochrome b2 mitochondrial		g5721	GMS1_SCHPO UDP-galactose transporter
g439	HAPX_ASPFU bZIP transcription factor hapX		g5753	YMY9_YEAST Glucose-6-phosphate 1-epimerase
g4393	GPPL1_ARATH Haloacid dehalogenase-like hydrolase domain-containing protein At4g39970		g4232	SF3B2_HUMAN Splicing factor 3B subunit 2
g4399	CNSO_PENEN MFS-type transporter cnsO		g5718	LIS1_AEDAE Lissencephaly-1 homolog
g4428	A1131_ARTBC Cytochrome P450 ARB_01131		g3251	#N/A
g4435	FRE7_YEAST Ferric/cupric reductase transmembrane component 7		g6308	HETE1_PODAS Vegetative incompatibility protein HET-E-1
g4458	SUB2_PHANO ATP-dependent RNA helicase SUB2		g5221	SEC10_YEAST Exocyst complex component SEC10
g4459	RPR2_SCHPO Ribonuclease P protein subunit rpr2		g5408	PAN2_PHANO PAN2-PAN3 deadenylation complex catalytic subunit PAN2
g4465	COX11_YEAST Cytochrome c oxidase assembly protein COX11 mitochondrial		g9523	#N/A
g4466	DNAJ_DICNV Chaperone protein DnaJ		g4166	MCPA_TRIRU Metallocarboxypeptidase A
g4467	ALL12_OLEEU Isoflavone reductase-like protein		g5724	PCKA_EMENI Phosphoenolpyruvate carboxykinase (ATP)
g4468	IES2_SCHPO INO80 complex subunit 2		g623	#N/A
g4497	SPEB1_SCHPO Putative agmatinase 1		g3558	A7629_ARTBC Uncharacterized secreted glycosidase ARB_07629
g4500	ISA1_YEAST Iron-sulfur assembly protein 1		g4500	ISA1_YEAST Iron-sulfur assembly protein 1
g4541	DOTC_DOTSN Efflux pump dotC		g4348	#N/A
g4574	YF66_SCHPO UPF0665 family protein C23C4.06c		g5684	VPS26_SCHPO Vacuolar protein sorting-associated protein 26
g4583	HETE1_PODAS Vegetative incompatibility protein HET-E-1		g1900	DMGO_ARTGO Dimethylglycine oxidase
g4595	TR07_CURCL Probable dehydrogenase TR07		g9997	#N/A
g4601	OMT_CURCL O-methyltransferase		g2101	#N/A
g4631	SUCA_NEUCR Succinate--CoA ligase [ADP-forming] subunit alpha mitochondrial		g5962	MMP12_HUMAN Macrophage metalloelastase
g4697	DAD1_KLULA DASH complex subunit DAD1		g9604	#N/A
g4924	XYL2_ASPCL Probable D-xylulose reductase A		g2143	#N/A
g4925	LACP_KLULA Lactose permease		g4149	MDLA_PENCA Mono- and diacylglycerol lipase
g4936	GATA_MAGMM Glutamyl-tRNA(Gln) amidotransferase subunit A		g9743	GNS_MOUSE N-acetylglucosamine-6-sulfatase
g498	Y869_STAS1 Uncharacterized protein SSP0869		g3457	ADRF_PENRW Short chain dehydrogenase adrF
g4998	ASP21_YEAST L-asparaginase 2-1		g11256	#N/A
g5088	C9MT2_GIBZE Sphingolipid C9-methyltransferase 2		g5799	LAF3_ARATH Protein LONG AFTER FAR-RED 3
g5100	NOTK_ASPVE Efflux pump notK'		g7535	#N/A
g5103	PAM17_ASPFU Presequence translocated-associated motor subunit pam17 mitochondrial		g7987	DOTC_DOTSN Efflux pump dotC
g5115	PIT1_SCHPO Sporulation protein kinase pit1		g5966	YENB_YERET Toxin subunit YenB
g5156	SEM1_NEUCR Putative 26S proteasome complex subunit sem-1		g4375	MFS1_CERS8 MFS siderochrome iron transporter 1
g5159	DPP1_SCHPO Probable diacylglycerol pyrophosphate phosphatase 1		g6182	#N/A
g5165	TBB_COCHE Tubulin beta chain		g449	#N/A
g5221	SEC10_YEAST Exocyst complex component SEC10		g7159	XGEA_ASPFN Probable xyloglucan-specific endo-beta-1 4-glucanase A
g5267	PATA_PENEN Acetate transporter protein patA		g5964	#N/A
g5300	HASP_SCHPO Serine/threonine-protein kinase haspin homolog hrk1		g6194	#N/A
g531	FAEB_ASPNC Probable feruloyl esterase B		g9310	#N/A
g5319	FC9_PHOAM O-acetyltransferase PaAT-1		g2356	ORYG_ASPOR Alpha-ketoglutarate-dependent dioxygenase oryG
g5367	EVI5_HUMAN Ecotropic viral integration site 5 protein homolog		g4304	TPC13_CAEEL Probable trafficking protein particle complex subunit 13 homolog
g5371	AMF1_YEAST Low affinity ammonium transporter		g8837	#N/A
g5404	UTP14_YEAST U3 small nucleolar RNA-associated protein 14		g2360	#N/A
g5406	COQ3_CANAX Ubiquinone biosynthesis O-methyltransferase mitochondrial		g3560	CDK8_DICDI Probable cyclin-dependent kinase 8
g5408	PAN2_PHANO PAN2-PAN3 deadenylation complex catalytic subunit PAN2		g8190	TGT_SCHPO Queuine tRNA-ribosyltransferase catalytic subunit
g5431	BMT6_YEAST 25S rRNA (uridine(2843)-N(3))-methyltransferase		g9081	CPAT_ASPOZ MFS transporter cpaT
g5435	PRP19_SCHPO Pre-mRNA-processing factor 19		g11137	#N/A
g5469	YE54_SCHPO Dehydrodolichyl diphosphate synthase complex subunit SPAC4D7.04c		g10496	HSP31_CANAL Glyoxalase 3
g5493	HSP72_PARBA Heat shock 70 kDa protein 2		g8383	#N/A
g5505	BLH1_YEAS2 Cysteine proteinase 1 mitochondrial		g8194	SEC14_YEAST SEC14 cytosolic factor
g5510	LONM_EMENI Lon protease homolog mitochondrial		g10941	YBIU_ECOLI Uncharacterized protein YbiU
g5665	PSD10_YEAST Probable 26S proteasome regulatory subunit p28		g10047	#N/A
g5684	VPS26_SCHPO Vacuolar protein sorting-associated protein 26		g3315	#N/A
g5718	LIS1_AEDAE Lissencephaly-1 homolog		g9421	#N/A
g5720	HFM1_YEAST ATP-dependent DNA helicase MER3		g9437	ADRL_SCHPO ADIPOR-like receptor SPBC12C2.09c
g5721	GMS1_SCHPO UDP-galactose transporter		g6816	ACD10_HUMAN Acyl-CoA dehydrogenase family member 10
g5724	PCKA_EMENI Phosphoenolpyruvate carboxykinase (ATP)		g1472	#N/A
g5735	MGDP1_SCHPO Putative magnesium-dependent phosphatase P8B7.31		g9480	#N/A
g5749	UBC2_ASPFU Ubiquitin-conjugating enzyme E2 2		g3942	#N/A
g5753	YMY9_YEAST Glucose-6-phosphate 1-epimerase		g7450	FNX1_SCHPO Multidrug resistance protein fnx1
g5771	MALT_CANAX Alpha-glucosidase		g4435	FRE7_YEAST Ferric/cupric reductase transmembrane component 7
g5794	CHLE_HORSE Cholinesterase		g7875	#N/A
g5799	LAF3_ARATH Protein LONG AFTER FAR-RED 3		g6288	PBCR_EMENI Transcription factor pbcR
g5820	NHG1_PSEPU Salicylate hydroxylase		g8093	RIO2_SCHPO Serine/threonine-protein kinase rio2
g5897	PKSF_ALTSO Reducing polyketide synthase pksF		g8718	#N/A
g5931	TRM82_PHANO tRNA (guanine-N(7)-)-methyltransferase non-catalytic subunit TRM82		g4493	#N/A
g5935	STR8_STRTC Dioxygenase str8		g423	MTHR2_SCHPO Methylenetetrahydrofolate reductase 2
g5948	CTR2_YEAST Copper transport protein CTR2		g6942	#N/A
g5949	OSM1_SCHPO Fumarate reductase		g7702	BIOF_EMENI 8-amino-7-oxononanoate synthase
g5950	CDC1_YEAST Cell division control protein 1		g5367	EVI5_HUMAN Ecotropic viral integration site 5 protein homolog
g596	MOC2B_PYRTR Molybdopterin synthase catalytic subunit		g8953	RADE_FLOCH Efflux pump radE
g5961	CAPZB_ASPOR F-actin-capping protein subunit beta		g10064	#N/A
g5962	MMP12_HUMAN Macrophage metalloelastase		g216	#N/A
g5963	YENA2_YERET Toxin subunit YenA2		g2033	AGS1_SCHPO Cell wall alpha-1 3-glucan synthase ags1
g5966	YENB_YERET Toxin subunit YenB		g4583	HETE1_PODAS Vegetative incompatibility protein HET-E-1
g5968	MFL3_PHOSM Squalestatin S1 biosynthesis transcriptional activator L3		g7196	#N/A
g5970	MFL1_PHOSM Squalestatin S1 biosynthesis cluster protein L1		g6563	#N/A
g5972	PHQE_PENFE Short-chain dehydrogenase/reductase phqE		g1231	#N/A
g5976	SSB1_CHATD Ribosome-associated molecular chaperone SSB1		g3813	TRK1_SACUV High-affinity potassium transport protein
g60	MUG70_SCHPO Meiotically up-regulated gene 70 protein		g3815	#N/A
g6007	RRP7_SCHPO Ribosomal RNA-processing protein 7		g5794	CHLE_HORSE Cholinesterase
g6157	GALM_ARTBC Probable aldose 1-epimerase ARB_05372		g5720	HFM1_YEAST ATP-dependent DNA helicase MER3
g6179	YAKC_SCHPO Aldo-keto reductase yakc [NADP(+)]		g3304	#N/A
g619	CWC22_EMENI Pre-mRNA-splicing factor cwc22		g7154	#N/A
g6204	SLP1_SCHPO WD repeat-containing protein slp1		g9445	#N/A
g6205	S28A3_EPTST Solute carrier family 28 member 3		g1104	#N/A
g6209	TOA1_SCHPO Transcription initiation factor IIA large subunit		g5300	HASP_SCHPO Serine/threonine-protein kinase haspin homolog hrk1
g6276	NANC_ASPNN Indoleamine 2 3-dioxygenase nanC		g7085	#N/A
g6277	KYNU2_PHANO Kynureninase 2		g5429	#N/A
g6288	PBCR_EMENI Transcription factor pbcR		g3694	#N/A
g6293	PMS1_ARATH DNA mismatch repair protein PMS1		g7466	#N/A
g6308	HETE1_PODAS Vegetative incompatibility protein HET-E-1		g7891	#N/A
g6310	YKJ7_SCHPO Putative uncharacterized oxidoreductase C513.07		g4169	#N/A
g6326	PALC_MAGO7 pH-response regulator protein palC		g964	#N/A
g6355	THIO_FUSCU Thioredoxin-like protein		g5371	AMF1_YEAST Low affinity ammonium transporter
g6433	FAR11_YEAST Factor arrest protein 11		g4925	LACP_KLULA Lactose permease
g6511	ASG1_YEAST Activator of stress genes 1		g9626	BTB3_SCHPO BTB/POZ domain-containing protein 3
g6512	CYS14_NEUCR Sulfate permease 2		g3357	SAC2_HUMAN Phosphatidylinositide phosphatase SAC2
g6572	EPAE_ASPNC Cytochrome P450 monooxygenase orf2		g5505	BLH1_YEAS2 Cysteine proteinase 1 mitochondrial
g6583	RHC31_YEAST DNA damage tolerance protein RHC31		g8993	#N/A
g6593	NOP2_YEAST 25S rRNA (cytosine(2870)-C(5))-methyltransferase		g6310	YKJ7_SCHPO Putative uncharacterized oxidoreductase C513.07
g6613	CLA4_YEAST Serine/threonine-protein kinase CLA4		g2683	MIOX1_ARATH Inositol oxygenase 1
g6619	UBC3_YEAST Ubiquitin-conjugating enzyme E2-34 kDa		g2056	CCTO_TALIS Cyclochlorotine biosynthesis protein O
g6664	KIF1A_RAT Kinesin-like protein KIF1A		g7573	BIR1E_MOUSE Baculoviral IAP repeat-containing protein 1e
g6706	ETHA_MYCBO FAD-containing monooxygenase EthA		g1901	CNTA_ACICP Carnitine monooxygenase oxygenase subunit
g6714	UBC9_SCHPO SUMO-conjugating enzyme ubc9		g7291	#N/A
g6794	MSRA_SCHPO Probable peptide methionine sulfoxide reductase		g4047	COG3_YEAST Conserved oligomeric Golgi complex subunit 3
g6796	KLP5_SCHPO Kinesin-like protein 5		g2199	#N/A
g6800	DOM34_SCHPO Protein dom34		g3474	M28P2_PYRTR Probable zinc metalloprotease PTRG_04977
g6816	ACD10_HUMAN Acyl-CoA dehydrogenase family member 10		g10715	NOTO_ASPVE Notoamide biosynthesis cluster protein O'
g6818	SRDC_NEUCR Short-chain dehydrogenase srdC		g2827	MFR7_PHOSM Probable hydrolase R7
g6830	RGLA_ASPFC Probable rhamnogalacturonate lyase A		g1454	CLZ9_COCLU MFS-type transporter clz9
g6840	PEX12_EMENI Peroxisome assembly protein 12		g2358	KCAB_ARATH Probable voltage-gated potassium channel subunit beta
g6926	EVN_ARATH Dolichol kinase EVAN		g4324	GHT6_SCHPO High-affinity fructose transporter ght6
g6949	FOLH1_HUMAN Glutamate carboxypeptidase 2		g9943	#N/A
g6980	P20D1_ASPNC Probable carboxypeptidase An18g06210		g7088	PRLL_FUNXX MFS transporter prlL
g6995	MFS2_AJECA MFS siderochrome iron transporter 1		g9415	#N/A
g7009	PRTC_STRGR Streptogrisin-C		g10059	DCL1_PHANO Dicer-like protein 1
g7037	PPSD_ASPOR Cytochrome P450 monooxygenase ppsD		g4388	CYB2_WICAO Cytochrome b2 mitochondrial
g7048	DBP3_PHANO ATP-dependent RNA helicase DBP3		g10862	IRC6_CANTT Increased recombination centers protein 6
g7057	RS18_CITK8 30S ribosomal protein S18		g7906	#N/A
g7079	SUA5_SCHPO Threonylcarbamoyl-AMP synthase		g10735	GST_PROMI Glutathione S-transferase GST-6.0
g7084	NDUV2_NEUCR NADH-ubiquinone oxidoreductase 24 kDa subunit mitochondrial		g3992	#N/A
g7087	YF2E_SCHPO Putative metal ion transporter C17A12.14		g2917	#N/A
g7088	PRLL_FUNXX MFS transporter prlL		g9707	XYN1_GIBZE Endo-1 4-beta-xylanase 1
g7093	ISU1_YARLI Iron sulfur cluster assembly protein 1 mitochondrial		g7122	ALO_NEUCR Putative D-arabinono-1 4-lactone oxidase
g7122	ALO_NEUCR Putative D-arabinono-1 4-lactone oxidase		g1927	GEP4_YEAST Phosphatidylglycerophosphatase GEP4 mitochondrial
g7152	RSE1_EMENI Pre-mRNA-splicing factor rse1		g6980	P20D1_ASPNC Probable carboxypeptidase An18g06210
g7157	PPA4_SCHPO Probable acid phosphatase SPBC4.06		g6348	#N/A
g7159	XGEA_ASPFN Probable xyloglucan-specific endo-beta-1 4-glucanase A		g2273	UCSD_ACRSP MFS-type transporter ucsD
g7166	MED7_PHANO Mediator of RNA polymerase II transcription subunit 7		g9110	DIOX2_RUTGR Bi-functional coumaroyl CoA and feruloyl CoA ortho-hydroxylase Diox2
g7192	PTPA1_EMENI Serine/threonine-protein phosphatase 2A activator 1		g5088	C9MT2_GIBZE Sphingolipid C9-methyltransferase 2
g7195	CALL_PENDC Cytochrome P450 monooxygenase calL		g7904	#N/A
g7198	GMCH_MALS4 GMC oxidoreductase family protein Mala s 12		g7853	RGLC_EMENI Probable rhamnogalacturonate lyase C
g725	VPS45_HUMAN Vacuolar protein sorting-associated protein 45		g3983	YB45_SCHPO Uncharacterized oxidoreductase C30D10.05c
g7312	NAT10_YEAST RNA cytidine acetyltransferase		g3490	#N/A
g7324	BRR2_SCHPO Pre-mRNA-splicing factor brr2		g4390	#N/A
g7378	TWF_ANOGA Twinfilin		g2741	RAEP_YEAST Rab proteins geranylgeranyltransferase component A
g739	LAEA_MONPI Secondary metabolism regulator laeA		g5961	CAPZB_ASPOR F-actin-capping protein subunit beta
g7444	TYW2_SCHPO tRNA wybutosine-synthesizing protein 2		g8160	#N/A
g7450	FNX1_SCHPO Multidrug resistance protein fnx1		g9051	YC7A_SCHPO Uncharacterized transporter C417.10
g7451	ATC2_CRYNH Calcium-transporting ATPase 2		g1734	#N/A
g7474	RS12_GLOVI 30S ribosomal protein S12		g8302	VPS55_SCHPO Vacuolar protein sorting-associated protein 55
g7500	CLA4_CLACD Lysine--tRNA ligase cla4		g10964	RM09_YEAST 54S ribosomal protein L9 mitochondrial
g7573	BIR1E_MOUSE Baculoviral IAP repeat-containing protein 1e		g2412	#N/A
g7602	FAH12_CLAPU Oleate hydroxylase FAH12		g3095	LGRD_BREPA Linear gramicidin synthase subunit D
g7664	RPN8_NEUCR 26S proteasome regulatory subunit rpn-8		g4048	#N/A
g7702	BIOF_EMENI 8-amino-7-oxononanoate synthase		g5731	#N/A
g7703	GLOL_GLAL2 Highly reducing polyketide synthase gloL		g8816	MTNA_PYRTR Methylthioribose-1-phosphate isomerase
g7708	BGLA_ASPTE Probable beta-glucosidase A		g3713	QCR7_NEUCR Cytochrome b-c1 complex subunit 7
g7723	MED10_PHANO Mediator of RNA polymerase II transcription subunit 10		g2654	#N/A
g775	YDO6_SCHPO Uncharacterized Na(+)/H(+) antiporter C15A10.06		g7710	#N/A
g779	FCF2_SCHPO rRNA-processing protein fcf2		g779	FCF2_SCHPO rRNA-processing protein fcf2
g7790	ACEA_LEPMC Isocitrate lyase		g3473	#N/A
g7832	VA0D_NEUCR V-type proton ATPase subunit d		g3636	CDA1_SCHPO Putative polysaccharide deacetylase
g7853	RGLC_EMENI Probable rhamnogalacturonate lyase C		g7192	PTPA1_EMENI Serine/threonine-protein phosphatase 2A activator 1
g7866	XDJ1_SCHPO DnaJ protein homolog xdj1		g10343	ALP11_SCHPO Cell polarity protein alp11
g7881	I23O2_HUMAN Indoleamine 2 3-dioxygenase 2		g4924	XYL2_ASPCL Probable D-xylulose reductase A
g7924	ASL4_SARSH FAD-dependent monooxygenase asL4		g3810	#N/A
g7926	YHM2_YEAST Citrate/oxoglutarate carrier protein		g9225	ELCB_PHANO Dual O-methyltransferase/FAD-dependent monooxygenase elcB
g7945	BUT1_SCHPO Uba3-binding protein but1		g6209	TOA1_SCHPO Transcription initiation factor IIA large subunit
g7968	ULP1_YEAST Ubiquitin-like-specific protease 1		g1950	YN25_SCHPO Uncharacterized transcriptional regulatory protein C530.05
g7970	RL38_NEUCR 60S ribosomal protein L38		g1778	ACYP2_HUMAN Acylphosphatase-2
g7987	DOTC_DOTSN Efflux pump dotC		g10535	#N/A
g7995	DSK2_YEAST Ubiquitin domain-containing protein DSK2		g6196	#N/A
g8001	U80B1_ARATH Sterol 3-beta-glucosyltransferase UGT80B1		g7625	#N/A
g8017	PYVG_ASPV1 MFS-type transporter pyvG		g8949	BETA_PSEPF Oxygen-dependent choline dehydrogenase
g8093	RIO2_SCHPO Serine/threonine-protein kinase rio2		g3809	GFA_PYRTR Putative glutathione-dependent formaldehyde-activating enzyme
g819	HOL2_ARATH Probable thiol methyltransferase 1		g4889	#N/A
g8190	TGT_SCHPO Queuine tRNA-ribosyltransferase catalytic subunit		g2089	#N/A
g8192	YHMA_SCHPO Uncharacterized MFS-type transporter C1271.10c		g9676	#N/A
g8194	SEC14_YEAST SEC14 cytosolic factor		g9502	TAF6_SCHPO Transcription initiation factor TFIID subunit 6
g8196	AKR1_ASPFU Palmitoyltransferase akr1		g8939	BGL1A_PHACH Beta-glucosidase 1A
g821	ARGJ_PYRTR Arginine biosynthesis bifunctional protein ArgJ mitochondrial		g5670	#N/A
g8249	MAP1_SCHPO Methionine aminopeptidase 1		g4031	YDYB_SCHPO PH and SEC7 domain-containing protein C11E3.11c
g8249.t2	MAP1_SCHPO Methionine aminopeptidase 1		g6714	#N/A
g8253	AT1A4_HUMAN Sodium/potassium-transporting ATPase subunit alpha-4		g6934	#N/A
g8302	VPS55_SCHPO Vacuolar protein sorting-associated protein 55		g2393	#N/A
g8354	KYNU1_PHANO Kynureninase 1		g8740	#N/A
g8383	CEX1_ASPNA Citrate exporter 1		g8730	#N/A
g8429	RGA7_SCHPO Probable Rho-GTPase-activating protein 7		g8751	#N/A
g8543	GIG1_CANAL N-acetylglucosamine-induced protein 1		g800	#N/A
g8627	PAFA2_RAT Platelet-activating factor acetylhydrolase 2 cytoplasmic		g4467	ALL12_OLEEU Isoflavone reductase-like protein
g8722	MLH3_YEAST DNA mismatch repair protein MLH3		g4497	SPEB1_SCHPO Putative agmatinase 1
g8726	YOJK_BACSU Uncharacterized UDP-glucosyltransferase YojK		g4448	#N/A
g8729	RT106_PHANO Histone chaperone RTT106		g7378	TWF_ANOGA Twinfilin
g8799	GAP2_CANAL General amino-acid permease GAP2		g7945	BUT1_SCHPO Uba3-binding protein but1
g8814	FCF1_BOVIN rRNA-processing protein FCF1 homolog		g4318	UGA2_YEAST Succinate-semialdehyde dehydrogenase [NADP(+)]
g8816	MTNA_PYRTR Methylthioribose-1-phosphate isomerase		g9771	MEP_PYRTR Extracellular metalloproteinase
g885	PEPX_BACAN Putative Xaa-Pro dipeptidyl-peptidase		g4936	GATA_MAGMM Glutamyl-tRNA(Gln) amidotransferase subunit A
g8874	YTA12_YEAST Mitochondrial respiratory chain complexes assembly protein YTA12		g2409	#N/A
g8887	YOW4_SCHPO Uncharacterized RNA-binding protein C1861.04c		g4459	RPR2_SCHPO Ribonuclease P protein subunit rpr2
g8893	YHV5_SCHPO Uncharacterized protein C211.05		g4378	#N/A
g8939	BGL1A_PHACH Beta-glucosidase 1A		g4428	A1131_ARTBC Cytochrome P450 ARB_01131
g8944	ABA1_BOTFB Cytochrome P450 monooxygenase aba1		g3986	AGO1_SCHPO Protein argonaute
g8946	ABA3_BOTFB Alpha-ionylideneethane synthase aba3		g4471	#N/A
g8949	BETA_PSEPF Oxygen-dependent choline dehydrogenase		g4274	SNDH_GLULI L-sorbosone dehydrogenase
g8953	RADE_FLOCH Efflux pump radE		g3112	TSC10_EMENI 3-ketodihydrosphingosine reductase tsc10
g8974	MKC7_YEAST Aspartic proteinase MKC7		g9112	ADH6_YEAST NADP-dependent alcohol dehydrogenase 6
g8998	MCPA_ARTOC Metallocarboxypeptidase A		g4343	#N/A
g9030	IMP3_YEAST U3 small nucleolar ribonucleoprotein protein IMP3		g4369	#N/A
g9043	GCN1_SCHPO eIF-2-alpha kinase activator gcn1		g8001	U80B1_ARATH Sterol 3-beta-glucosyltransferase UGT80B1
g9051	YC7A_SCHPO Uncharacterized transporter C417.10		g9536	PPTA_ASPFU 4'-phosphopantetheinyl transferase A
g9057	PUTX_EMENI Proline-specific permease		g6664	KIF1A_RAT Kinesin-like protein KIF1A
g9066	FAN1_SCHPO Fanconi-associated nuclease 1 homolog		g6295	#N/A
g908	SSO2_CANAL Protein transport protein SSO2		g9083	#N/A
g9081	CPAT_ASPOZ MFS transporter cpaT		g3300	PFD4_YEAST Prefoldin subunit 4
g9082	VPS8_YEAST Vacuolar protein sorting-associated protein 8		g5968	MFL3_PHOSM Squalestatin S1 biosynthesis transcriptional activator L3
g9110	DIOX2_RUTGR Bi-functional coumaroyl CoA and feruloyl CoA ortho-hydroxylase Diox2		g4314	GSFF_PENAE Cytochrome P450 monooxygenase gsfF
g9112	ADH6_YEAST NADP-dependent alcohol dehydrogenase 6		g6354	#N/A
g9122	PCNA_SCHPO Proliferating cell nuclear antigen		g8944	ABA1_BOTFB Cytochrome P450 monooxygenase aba1
g9150	PMM_SCHPO Phosphomannomutase		g5754	#N/A
g9183	HOGA1_EMENI Probable 4-hydroxy-2-oxoglutarate aldolase mitochondrial		g5392	#N/A
g9198	BTGE_ASPTN Probable beta-glucosidase btgE		g4886	#N/A
g9208	YBEG_SCHPO Uncharacterized WD repeat-containing protein C17D11.16		g7444	TYW2_SCHPO tRNA wybutosine-synthesizing protein 2
g9221	YFAS1_NEUCR FAS1 domain-containing protein NCU02579		g4998	ASP21_YEAST L-asparaginase 2-1
g9225	ELCB_PHANO Dual O-methyltransferase/FAD-dependent monooxygenase elcB		g4697	DAD1_KLULA DASH complex subunit DAD1
g9323	TOM40_NEUCR Mitochondrial import receptor subunit tom40		g9046	#N/A
g9330	PPIL2_ASPFU Peptidyl-prolyl cis-trans isomerase-like 2		g9389	#N/A
g9341	CHT_ALTBR Cyanide hydratase		g2257	NRK1_SCHPO Nicotinamide riboside kinase
g9349	PRP31_SCHPO Pre-mRNA-processing factor 31		g4466	DNAJ_DICNV Chaperone protein DnaJ
g9404	IACI_PESFW Transcription factor iacI		g7191	#N/A
g9437	ADRL_SCHPO ADIPOR-like receptor SPBC12C2.09c		g4381	#N/A
g9502	TAF6_SCHPO Transcription initiation factor TFIID subunit 6		g3227	ERG7_PNECA Lanosterol synthase
g9536	PPTA_ASPFU 4'-phosphopantetheinyl transferase A		g10515	RTAI1_ARTBC Probable zinc-binding oxidoreductase mitochondrial
g9541	ATN2_YEAST Sodium transport ATPase 2		g9198	BTGE_ASPTN Probable beta-glucosidase btgE
g957	EGLX_ASPFC Probable endo-1 3(4)-beta-glucanase AFUB_029980		g3814	#N/A
g9626	BTB3_SCHPO BTB/POZ domain-containing protein 3		g1926	#N/A
g9627	UTP7_SCHPO Probable U3 small nucleolar RNA-associated protein 7		g9043	GCN1_SCHPO eIF-2-alpha kinase activator gcn1
g9707	XYN1_GIBZE Endo-1 4-beta-xylanase 1		g8253	AT1A4_HUMAN Sodium/potassium-transporting ATPase subunit alpha-4
g9708	HPXO_ACIAD FAD-dependent urate hydroxylase		g5959	#N/A
g9716	PTR2_SCHPO Probable peptide transporter ptr2		g439	HAPX_ASPFU bZIP transcription factor hapX
g9724	GYAR_PYRHO Glyoxylate reductase		g1947	TEA4_SCHPO Tip elongation aberrant protein Tea4
g9743	GNS_MOUSE N-acetylglucosamine-6-sulfatase		g438	#N/A
g9771	MEP_PYRTR Extracellular metalloproteinase		g10110	#N/A
g9909	YB029_YEAST UPF0768 protein YBL029C-A		g9994	OPS3_BEAB2 Oosporein cluster regulator OpS3
g9940	ABCA5_DICDI ABC transporter A family member 5		g8017	PYVG_ASPV1 MFS-type transporter pyvG
g9962	YKN3_SCHPO Uncharacterized lactate 2-monooxygenase PB1A11.03		g8262	#N/A
g9987	ERIB_HERER Short-chain dehydrogenase/reductase eriB		g531	FAEB_ASPNC Probable feruloyl esterase B
g9988	ADH1_GEOSE Alcohol dehydrogenase		g3799	MET10_YEAST Sulfite reductase [NADPH] flavoprotein component
g9994	OPS3_BEAB2 Oosporein cluster regulator OpS3		g5100	NOTK_ASPVE Efflux pump notK'
			g2914	ASCJ_ACREG Short-chain dehydrogenase/reductase ascJ
			g9515	#N/A
			g4893	#N/A
			g5976	SSB1_CHATD Ribosome-associated molecular chaperone SSB1
			g7664	RPN8_NEUCR 26S proteasome regulatory subunit rpn-8
			g6830	RGLA_ASPFC Probable rhamnogalacturonate lyase A
			g4481	#N/A
			g4595	TR07_CURCL Probable dehydrogenase TR07
			g5931	TRM82_PHANO tRNA (guanine-N(7)-)-methyltransferase non-catalytic subunit TRM82
			g3081	ATP10_YEAST Mitochondrial ATPase complex subunit ATP10
			g6514	#N/A
			g6900	#N/A
			g10794	N3009_COPC7 Adenylate-forming reductase 03009
			g5267	PATA_PENEN Acetate transporter protein patA
			g3262	RAS1_MAGO7 Ras-like protein 1
			g3737	EFM6_YEAST Protein-lysine N-methyltransferase EFM6
			g6516	#N/A
			g8240	#N/A
			g9431	#N/A
			g10126	#N/A
			g9987	ERIB_HERER Short-chain dehydrogenase/reductase eriB
			g6995	MFS2_AJECA MFS siderochrome iron transporter 1
			g4433	#N/A
			g2495	#N/A
			g9724	GYAR_PYRHO Glyoxylate reductase
			g8731	#N/A
			g10961	HETE1_PODAS Vegetative incompatibility protein HET-E-1
			g2592	#N/A
			g4556	#N/A
			g9946	#N/A
			g7958	#N/A
			g5115	PIT1_SCHPO Sporulation protein kinase pit1
			g6326	PALC_MAGO7 pH-response regulator protein palC
			g2898	CBWD1_HUMAN COBW domain-containing protein 1
			g9183	HOGA1_EMENI Probable 4-hydroxy-2-oxoglutarate aldolase mitochondrial
			g11118	ATNC_EMENI MFS efflux pump atnC
			g9774	#N/A
			g6171	#N/A
			g5481	#N/A
			g4602	#N/A
			g5735	MGDP1_SCHPO Putative magnesium-dependent phosphatase P8B7.31
			g6793	#N/A
			g3498	LIPM_MYCTU Probable carboxylic ester hydrolase LipM
			g7723	MED10_PHANO Mediator of RNA polymerase II transcription subunit 10
			g8992	#N/A
			g402	#N/A
			g8799	GAP2_CANAL General amino-acid permease GAP2
			g2010	FIMB_YEAST Fimbrin
			g1770	LTE1_YEAST Guanine nucleotide exchange factor LTE1
			g10826	RRP3_PHANO ATP-dependent rRNA helicase RRP3
			g4028	SYTC_SCHPO Threonine--tRNA ligase cytoplasmic
			g3138	CDC11_SCHPO Septation initiation network scaffold protein cdc11
			g10970	CLYBL_HUMAN Citramalyl-CoA lyase mitochondrial
			g3725	DAD2_SCHPO DASH complex subunit dad2
			g7198	GMCH_MALS4 GMC oxidoreductase family protein Mala s 12
			g1410	H2AZ_PHANO Histone H2A.Z
			g3189	#N/A
			g4197	RHP23_SCHPO UV excision repair protein rhp23
			g3080	GOSR1_YEAST Golgi SNAP receptor complex member 1
			g4806	#N/A
			g6512	CYS14_NEUCR Sulfate permease 2
			g2534	NUC1_NEUCR Phosphorus acquisition-controlling protein
			g6276	NANC_ASPNN Indoleamine 2 3-dioxygenase nanC
			g6562	#N/A
			g6277	KYNU2_PHANO Kynureninase 2
			g7881	I23O2_HUMAN Indoleamine 2 3-dioxygenase 2
			g7708	BGLA_ASPTE Probable beta-glucosidase A
			g6796	KLP5_SCHPO Kinesin-like protein 5
			g8986	#N/A
			g725	VPS45_HUMAN Vacuolar protein sorting-associated protein 45
			g7157	PPA4_SCHPO Probable acid phosphatase SPBC4.06
			g6509	#N/A
			g4410	#N/A
			g4465	COX11_YEAST Cytochrome c oxidase assembly protein COX11 mitochondrial
			g7971	#N/A
			g8722	MLH3_YEAST DNA mismatch repair protein MLH3
			g7703	GLOL_GLAL2 Highly reducing polyketide synthase gloL
			g4440	#N/A
			g5165	TBB_COCHE Tubulin beta chain
			g5749	UBC2_ASPFU Ubiquitin-conjugating enzyme E2 2
			g8005	#N/A
			g1820	#N/A
			g10959	#N/A
			g5435	PRP19_SCHPO Pre-mRNA-processing factor 19
			g8628	#N/A
			g7210	#N/A
			g7152	RSE1_EMENI Pre-mRNA-splicing factor rse1
			g7970	RL38_NEUCR 60S ribosomal protein L38
			g7500	CLA4_CLACD Lysine--tRNA ligase cla4
			g9323	TOM40_NEUCR Mitochondrial import receptor subunit tom40
			g10349	HOSM_PENRW Homocitrate synthase mitochondrial
			g11042	RM31_SCHPO 54S ribosomal protein L31 mitochondrial
			g5406	COQ3_CANAX Ubiquinone biosynthesis O-methyltransferase mitochondrial
			g7057	RS18_CITK8 30S ribosomal protein S18
			g9940	ABCA5_DICDI ABC transporter A family member 5
			g1944	PTM1_YEAS7 Membrane protein PTM1
			g2181	YJ94_YEAST Uncharacterized membrane protein YJR124C
			g10933	YD14_SCHPO Uncharacterized protein C4G9.04c
			g7380	#N/A
			g2960	JAC1_SCHPO J-type co-chaperone jac1 mitochondrial
			g6613	CLA4_YEAST Serine/threonine-protein kinase CLA4
			g7968	ULP1_YEAST Ubiquitin-like-specific protease 1
			g2281	IACK_PESFW C6 finger domain transcription factor iacK
			g2288	SELO_SCHPO Protein adenylyltransferase SelO mitochondrial
			g9541	ATN2_YEAST Sodium transport ATPase 2
			g5290	#N/A
			g7093	ISU1_YARLI Iron sulfur cluster assembly protein 1 mitochondrial
			g5510	LONM_EMENI Lon protease homolog mitochondrial
			g3927	#N/A
			g9909	YB029_YEAST UPF0768 protein YBL029C-A
			g3946	MFSB_ASPFU Major facilitator superfamily multidrug transporter mfsB
			g8192	YHMA_SCHPO Uncharacterized MFS-type transporter C1271.10c
			g7808	#N/A
			g6619	UBC3_YEAST Ubiquitin-conjugating enzyme E2-34 kDa
			g7010	#N/A
			g7087	YF2E_SCHPO Putative metal ion transporter C17A12.14
			g5492	#N/A
			g10989	YA72_SCHPO Uncharacterized protein C24H6.02c
			g2992	ATPJ_YEAST ATP synthase subunit e mitochondrial
			g5159	DPP1_SCHPO Probable diacylglycerol pyrophosphate phosphatase 1
			g7324	BRR2_SCHPO Pre-mRNA-splicing factor brr2
			g1129	#N/A
			g1782	YORF_SCHPO Uncharacterized RING finger protein P8B7.15c
			g6794	MSRA_SCHPO Probable peptide methionine sulfoxide reductase
			g8354	KYNU1_PHANO Kynureninase 1
			g7866	XDJ1_SCHPO DnaJ protein homolog xdj1
			g6949	FOLH1_HUMAN Glutamate carboxypeptidase 2
			g739	LAEA_MONPI Secondary metabolism regulator laeA
			g9349	PRP31_SCHPO Pre-mRNA-processing factor 31
			g10900	WSS2_SCHPO DNA-dependent metalloprotease WSS1 homolog 2
			g7995	DSK2_YEAST Ubiquitin domain-containing protein DSK2
			g3116	PSF1_PHANO DNA replication complex GINS protein PSF1
			g7451	ATC2_CRYNH Calcium-transporting ATPase 2
			g9055	#N/A
			g9221	YFAS1_NEUCR FAS1 domain-containing protein NCU02579
			g4574	YF66_SCHPO UPF0665 family protein C23C4.06c
			g5090	#N/A
			g5963	YENA2_YERET Toxin subunit YenA2
			g6800	DOM34_SCHPO Protein dom34
			g8887	YOW4_SCHPO Uncharacterized RNA-binding protein C1861.04c
			g8950	#N/A
			g8948	#N/A
			g204	#N/A
			g7149	#N/A
			g7166	MED7_PHANO Mediator of RNA polymerase II transcription subunit 7
			g8974	MKC7_YEAST Aspartic proteinase MKC7
			g9710	#N/A
			g5935	STR8_STRTC Dioxygenase str8
			g7048	DBP3_PHANO ATP-dependent RNA helicase DBP3
			g3836	YQD2_SCHPO Probable amino-acid permease PB1C11.02
			g1657	MCH5_YEAST Riboflavin transporter MCH5
			g6433	FAR11_YEAST Factor arrest protein 11
			g8814	FCF1_BOVIN rRNA-processing protein FCF1 homolog
			g4541	DOTC_DOTSN Efflux pump dotC
			g9797	#N/A
			g3999	PAPS3_ARATH Nuclear poly(A) polymerase 3
			g4177	HXNP_EMENI Major facilitator-type transporter hxnP
			g6840	PEX12_EMENI Peroxisome assembly protein 12
			g8946	ABA3_BOTFB Alpha-ionylideneethane synthase aba3
			g6179	YAKC_SCHPO Aldo-keto reductase yakc [NADP(+)]
			g7179	#N/A
			g6204	SLP1_SCHPO WD repeat-containing protein slp1
			g1283	GRPE_NEUCR GrpE protein homolog mitochondrial
			g228	LGUL_RAT Lactoylglutathione lyase
			g8191	#N/A
			g6293	PMS1_ARATH DNA mismatch repair protein PMS1
			g9627	UTP7_SCHPO Probable U3 small nucleolar RNA-associated protein 7
			g1544	GSFK_PENAE Short chain dehydrogenase gsfK
			g5469	YE54_SCHPO Dehydrodolichyl diphosphate synthase complex subunit SPAC4D7.04c
			g2381	SLT11_ASPFU Pre-mRNA-splicing factor slt11
			g403	YE72_SCHPO UPF0047 protein C4A8.02c
			g4360	CUE5_SCHPO CUE domain-containing protein 5
			g5092	#N/A
			g957	EGLX_ASPFC Probable endo-1 3(4)-beta-glucanase AFUB_029980
			g3839	BAS2_MAGO7 Biotrophy-associated secreted protein 2
			g7079	SUA5_SCHPO Threonylcarbamoyl-AMP synthase
			g9790	#N/A
			g3607	NOC3_SCHPO Nucleolar complex-associated protein 3
			g6007	RRP7_SCHPO Ribosomal RNA-processing protein 7
			g3324	RS18_BRABE 40S ribosomal protein S18
			g2677	SSP1_NEUCR Peptidyl-prolyl cis-trans isomerase ssp-1
			g9796	#N/A
			g7312	NAT10_YEAST RNA cytidine acetyltransferase
			g3608	NIP7_SCHPO 60S ribosome subunit biogenesis protein nip7
			g6593	NOP2_YEAST 25S rRNA (cytosine(2870)-C(5))-methyltransferase
			g9030	IMP3_YEAST U3 small nucleolar ribonucleoprotein protein IMP3
			g4156	REI1_CHATD Cytoplasmic 60S subunit biogenesis factor REI1 homolog
			g4130	F16P_YEAST Fructose-1 6-bisphosphatase
			g8224	#N/A
			g1738	DIM1_YEAST Dimethyladenosine transferase
			g1192	RAD7_SCHPO DNA repair protein rhp7
			g10981	ERV1_YEAST Mitochondrial FAD-linked sulfhydryl oxidase ERV1
			g6207	#N/A
			g7195	CALL_PENDC Cytochrome P450 monooxygenase calL
			g3162	#N/A
			g3114	ERB1_PYRTR Ribosome biogenesis protein erb1
			g10987	YA36_SCHPO Uncharacterized protein C18B11.06
			g498	Y869_STAS1 Uncharacterized protein SSP0869
			g4949	#N/A
			g9037	#N/A
			g8098	#N/A
			g821	ARGJ_PYRTR Arginine biosynthesis bifunctional protein ArgJ mitochondrial
			g9208	YBEG_SCHPO Uncharacterized WD repeat-containing protein C17D11.16
			g819	HOL2_ARATH Probable thiol methyltransferase 1
			g8893	YHV5_SCHPO Uncharacterized protein C211.05
			g10226	SKI3_SCHPO Superkiller protein 3
			g2691	RM24_YEAST 54S ribosomal protein L24 mitochondrial
			g245	MA1A1_MOUSE Mannosyl-oligosaccharide 1 2-alpha-mannosidase IA
			g7474	RS12_GLOVI 30S ribosomal protein S12
			g1918	#N/A
			g8729	RT106_PHANO Histone chaperone RTT106
			g5665	PSD10_YEAST Probable 26S proteasome regulatory subunit p28
			g619	CWC22_EMENI Pre-mRNA-splicing factor cwc22
			g5404	UTP14_YEAST U3 small nucleolar RNA-associated protein 14
			g6511	ASG1_YEAST Activator of stress genes 1
			g8249	MAP1_SCHPO Methionine aminopeptidase 1
			g3356	HGT1_KLULA High-affinity glucose transporter
			g4323	#N/A
			g9122	PCNA_SCHPO Proliferating cell nuclear antigen
			g7790	ACEA_LEPMC Isocitrate lyase
			g9082	VPS8_YEAST Vacuolar protein sorting-associated protein 8
			g4308	#N/A
			g5950	CDC1_YEAST Cell division control protein 1
			g885	PEPX_BACAN Putative Xaa-Pro dipeptidyl-peptidase
			g5622	#N/A
			g5751	#N/A
			g5771	MALT_CANAX Alpha-glucosidase
			g5103	PAM17_ASPFU Presequence translocated-associated motor subunit pam17 mitochondrial
			g1065	#N/A
			g4580	#N/A
			g4820	#N/A
