# Supplementary material for: Biosynthesis of bromoform by Curvularia fungi provides a natural pathway to mitigate enteric methane emissions from ruminants
Source: Biotechnol Rep (Amst). 2025 Jan 14;45:e00876. doi: 10.1016/j.btre.2025.e00876 (PMC11791322; doi:10.1016/j.btre.2025.e00876)
Supplement: Supplementary file 10 [file mmc10.xlsx]

## Sheet: For_Kegg_Specific
Table S4: Genes with expression pattern most similar to the VHPO gene
Hierachal expression cluster inset from Figure 4a
	Gene	Kegg description	Putative function
	g7968	Protein families: metabolism; Peptidases and inhibitors [BR:ko]; Lipid metabolism; Steroid biosynthesis	SENP8, NEDP1, DEN1; sentrin-specific protease 8; LBR; Delta14-sterol reductase (lamin-B receptor)
	g9541	Energy metabolism; Oxidative phosphorylation; Amino acid metabolism; Glycine, serine and threonine metabolism; Carbohydrate metabolism; Glyoxylate and dicarboxylate metabolism; Metabolism of cofactors and vitamins; Riboflavin metabolism	H+/K+-exchanging ATPase; serB, PSPH; phosphoserine phosphatase
	g3946	Energy metabolism; Nitrogen metabolism; Lipid metabolism; Glycerophospholipid metabolism;	NRT2, narK, nrtP, nasA; MFS transporter, NNP family, nitrate/nitrite transporter
	g2288
	g2281	Transport and catabolism; Autophagy - yeast; Mitophagy - yeast	UME6; transcriptional regulatory protein UME6
	g5469	Metabolism of terpenoids and polyketides; Amino acid metabolism; Lysine biosynthesis	DHDDS, RER2, SRT1; ditrans,polycis-polyprenyl diphosphate synthase;isoprenyl diphosphate synthase; saccharopine dehydrogenase
	g403
	g7093
	g5290
	g8192	Energy metabolism; Nitrogen metabolism; Protein families: metabolism; Peptidases and inhibitors; Energy metabolism; Oxidative phosphorylation	NRT2, narK, nrtP, nasA; MFS transporter, NNP family, nitrate/nitrite transporter; STE24; STE24 endopeptidase; coxD, ctaF; cytochrome c oxidase subunit IV
	g3927	Metabolism of cofactors and vitamins; Riboflavin metabolism; Energy metabolism; Oxidative phosphorylation; Amino acid metabolism; Lysine degradation	ribH, RIB4; 6,7-dimethyl-8-ribityllumazine synthase; coxD, ctaF; cytochrome c oxidase subunit IV; SETD1, SET1; [histone H3]-lysine4 N-trimethyltransferase SETD1
	g9909
	g695	Amino acid metabolism; Phenylalanine metabolism; Arginine and proline metabolism; Xenobiotics biodegradation and metabolism; Chloroalkane and chloroalkene degradation; Metabolism of cofactors and vitamins; Biotin metabolism	pip; proline iminopeptidase; dhaA; haloalkane dehalogenase
	g5809	Metabolism of cofactors and vitamins; Ubiquinone and other terpenoid-quinone biosynthesis; Membrane transport; ABC transporters	menA; 1,4-dihydroxy-2-naphthoate polyprenyltransferase; desK; two-component system, NarL family, sensor histidine kinase DesK
	g2282	Carbohydrate metabolism; Pyruvate metabolism; Ascorbate and aldarate metabolism; sulfur metabolism, metabolism; Polyketide biosynthesis proteins [BR:ko]	ETHE1; sulfur dioxygenase; actIV; cyclase; ulaG; L-ascorbate 6-phosphate lactonase
	g8765
	g4359 VHPO gene	Metabolism of cofactors and vitamins; Riboflavin metabolism; Signal transduction; Two-component system; Glycan biosynthesis and metabolism; Peptidoglycan biosynthesis; Teichoic acid biosynthesis; Peptidoglycan biosynthesis and degradation proteins [BR:ko]
	g4360
	g4468	Chromosome; ATP-dependent chromatin remodeling; Protein families: metabolism; Glycosyltransferases [BR:ko]l Lysine degradation; Peptidases and inhibitors	IES2; Ino eighty subunit 2; SENP3; sentrin-specific protease 3;
	g9057	Amino acid metabolism; Arginine and proline metabolism; Protein families: metabolism; Protein kinases [BR:ko]	puuB, ordL; gamma-glutamylputrescine oxidase; agrC, blpH, fsrC; two-component system, LytTR family, sensor histidine kinase AgrC
	g7995	Translation; Ribosome; Protein families: metabolism; Peptidases and inhibitors;	RP-S27Ae, RPS27A, UBA80; ubiquitin-small subunit ribosomal protein S27Ae; USP34; ubiquitin carboxyl-terminal hydrolase 34
	g10900	Protein families: metabolism; Peptidases and inhibitors; Nucleotide metabolism; Pyrimidine metabolism	ubiquitin thioesterase OTU1; ubiquitin carboxyl-terminal hydrolase 5/13; DNA-dependent metalloprotease WSS1; upp; UTP pyrophosphatase
	g3116
	g7451	Energy metabolism; Oxidative phosphorylation; Amino acid metabolism; Glycine, serine and threonine metabolism; Glycine, serine and threonine metabolism;Cysteine and methionine metabolism Metabolism of cofactors and vitamins; Riboflavin metabolism	ATP4A; H+/K+-exchanging ATPase subunit alpha; serB, PSPH; phosphoserine phosphatase; 5-amino-6-(5-phospho-D-ribitylamino)uracil phosphatase
	g4582	Cell motility; Motor proteins	VCPIP1, VCIP135; deubiquitinating protein VCIP135
	g7010	Protein families: metabolism; Peptidases and inhibitors; Amino acid metabolism; Lysine degradation	protease PrsW; regulator of sigma E protease; TNIK; TRAF2 and NCK interacting kinase; zmpB; zinc metalloprotease ZmpB
	g204	Translation; Nucleocytoplasmic transport	nucleoporin-like protein
	g5435	Translation; Ribosome biogenesis in eukaryotes; Nucleocytoplasmic transport; Transport and catabolism; Autophagy - yeast	small nucleolar RNA-associated protein ; mRNA export factor; PIK3R4, VPS15; phosphoinositide-3-kinase, regulatory subunit 4; autophagy-related protein 16-1
	g4631	Carbohydrate metabolism; Citrate cycle (TCA cycle); Propanoate metabolism; Glyoxylate and dicarboxylate metabolism; Glycolysis / Gluconeogenesis; Biosynthesis of other secondary metabolites; Phenylpropanoid biosynthesis	succinyl-CoA synthetase alpha subunit; malate-CoA ligase subunit alpha; ATP-citrate lyase alpha-subunit; acetate---CoA ligase (ADP-forming); caffeoyl-CoA O-methyltransferase
	g4016	Protein families: metabolism; Protein phosphatases and associated proteins	serine/threonine-protein phosphatase 6 regulatory subunit 1;
	g2301	Protein families: metabolism; Protein kinases	misshapen/NIK-related kinase
	g10327
			g1121		g10327
			g2086		g10900
			g2159		g204
			g2176		g2281
			g226		g2282
			g3252		g2288
			g3862		g2301
			g3982		g3116
			g4039		g3927
			g4269		g3946
			g4302		g4016
			g4345		g403
			g4350		g4359
			g4359 VHPO		g4360
			g4379		g4468
			g4384		g4582
			g4389		g4631
			g4393		g5290
			g4399		g5435
			g4458		g5469
			g4468		g5809
			g4480		g695
			g4490		g7010
			g5431		g7093
			g5493		g7451
			g6518		g7968
			g6926		g7995
			g7037		g8192
			g8741		g8765
			g8765		g9057
			g9057		g9541
			g9716		g9909
