# Supplementary material for: Biosynthesis of bromoform by Curvularia fungi provides a natural pathway to mitigate enteric methane emissions from ruminants
Source: Biotechnol Rep (Amst). 2025 Jan 14;45:e00876. doi: 10.1016/j.btre.2025.e00876 (PMC11791322; doi:10.1016/j.btre.2025.e00876)
Supplement: Supplementary file 11 [file mmc11.xlsx]

## Sheet: Metabolite Results
Table S5: Polar Metabolite Profiling by HPLC-HRFTMS of Curvularia isolate 4388 biomass extracts
Data is shown from replicated time course samples of Curvularia isolate 4388 grownfor 14 days in liquid minimal + 8 g/L glucose
Rt= compound retention time (expressed in minutes)
Library Match Factor= similarity (expressed as % value) of the detected spectrum and the mass spectral database spectrum
ID_number	Name	Formula	Molecular Weight	RT [min]	Library Match Factor (mzCloud)	Library Match Factor (mzVault)	day3_rep1	day3_rep2	day3_rep3	day4_rep1	day4_rep2	day4_rep3	day5_rep1	day5_rep2	day5_rep3	day6_rep1	day6_rep2	day6_rep3	day7_rep1	day7_rep2	day7_rep3	day8_rep1	day8_rep2	day9_rep1	day9_rep2	day9_rep3	day10_rep1	day10_rep2	day10_rep3	day11_rep1	day11_rep2	day11_rep3	day12_rep1	day12_rep2	day12_rep3	day13_rep1	day13_rep2	day13_rep3	day14_rep1	day14_rep2	day14_rep3
id_1	Valine	C5 H11 N O2	117.079	0.753	78.1	86	1.01756e+06	1.27129e+06	1.10139e+06	1.21654e+06	750461	478243	379394	1.38811e+06	648338	1.03474e+06	1.27168e+06	552458	1.03623e+06	1.03949e+06	605519	145076	289290	396545	356032	384528	459536	549429	416236	1.15942e+06	708693	635203	1.01268e+06	611653	761359	995798	1.12034e+06	1.14555e+06	1.95716e+06	1.30291e+06	1.25641e+06
id_3	9S,13R-12-Oxophytodienoic acid	C18 H28 O3	292.204	0.772	90.2		803415	687509	753804	3.16217e+06	1.64351e+06	873120	5.20228e+06	1.76427e+06	6.39487e+06	5.24296e+06	1.76764e+06	8.55992e+06	4.30651e+06	2.0112e+06	8.42602e+06	6.74426e+06	4.93528e+06	4.12008e+06	3.46268e+06	5.69206e+06	4.83461e+06	2.85345e+06	4.97066e+06	547246	914743	162570	1.10719e+06	435786	24482.3	375628	451684	1.21992e+06	103949	394476	1.57792e+06
id_4	Pinolenic acid	C18 H30 O2	278.225	0.774	95.1		61565.7	47174.3	70363.9	19677.8	132767	86904.3	394402	289564	358685	801537	420664	822547	1.22312e+06	582401	827718	465135	1.16266e+06	868567	783360	1.146e+06	864853	713774	1.14308e+06	10083.5	75888.7	17591.4	10346.7	87031.1	12906.6	7967.86	15144.4	36339.7	19733	3326.9	55105.3
id_5	(-)-pinellic acid	C18 H34 O5	330.241	0.836			16663.6	8024.41	8871.37	3318.19	12294.2	12740.8	24991.6	53275.1	59200.5	48890.5	88374.6	87234.2	95471.2	101128	133423	98930.4	241001	112746	144965	108598	94329.9	107513	60854.3	54793.4	15966.5	3683.21	100524	8190.42	408.294	8572.36	6480.73	83841.6	460.776	25564.7	17295.1
id_7	19-Norandrostenedione	C18 H24 O2	272.178	0.844	87		35645.9	12338.1	10640.3	15168.2	26197.5	14649.8	35899.4	66710.7	63940.4	54634.4	85613.8	95787.2	71206.8	77452.3	152417	77864.9	124512	95728.1	147230	144215	89119.3	219916	102052	52443.7	138571	10260.9	42278.3	83882.4	677.718	35833.3	58557.6	96142.3	753.813	38352.2	83379.1
id_8	6-Pentyl-2H-pyran-2-one	C10 H14 O2	166.099	0.85	74.6	64.2	52467.9	32023	32007.6	24415.2	39443.9	35554	43941.9	51289.4	52455	83590	95364.7	108091	228821	112830	146103	94589.1	269364	118822	215412	222807	193717	186821	116608	28229.6	65799.3	60621.7	34793.4	40003.6	21163.1	44554.5	52593.3	45509.1	27751.4	21051.9	16590.5
id_10	Cumene	C9 H12	120.094	0.866			53586.1	38542.7	22003.2	35979	37115	51745.7	37593.4	149629	141772	153288	139663	219283	337779	273987	345871	232936	549681	247149	355006	402696	308273	171012	287083	95074.3	63045.3	96764.3	11290.2	102497	20843	124732	131764	53052.6	21595.5	54147.9	82739.5
id_12	2,5-Dimethyl-4-ethoxy-3(2H)-furanone	C8 H12 O3	156.078	0.873			16060.1	2849.86	10269	26761.3	20726.7	20940.6	71827.6	74885.3	115388	133590	131068	195789	233883	185783	270871	201481	384830	208095	322014	256604	209005	262649	207027	63973.5	75827.9	104636	98597.3	18537.5	16034.9	104680	127277	223691	27777.2	72597.1	63979.2
id_13	Veratrole	C8 H10 O2	138.068	0.874	79.8	80.7	26781.3	22884.9	19709.9	14273.5	41397.6	27529.9	95628.8	99210.8	138253	175542	143276	242474	299703	190942	338757	248759	427870	245332	278256	330412	245540	135556	280970	95750.7	63217.2	116917	130743	85399.1	29658.9	135330	194531	268166	48401.2	77340	79871.5
id_14	Kynurenic acid	C10 H7 N O3	189.043	0.897	84.9	90.6	14281.5	21260.6	29463.8	76451.2	52548.6	38332.9	98002.1	60966.6	56125.6	107658	60753.2	68812.8	95764.1	109654	30132.8	50095	59624.2	86178.4	56258.3	79388.2	87123.1	113465	73660.2	82969.5	202843	302193	140793	133177	250191	223735	234923	902897	186570	65240.5	104299
id_15	2-(Diethoxymethyl)furan	C9 H14 O3	170.094	0.899			72394.2	38747.7	43510.1	35237.5	33094.6	54840.4	126551	31613.1	136600	139113	55933.3	260952	169280	81618.3	379712	422832	194588	273043	216087	208599	228689	188845	153356	805424	19727.6	152379	1.01921e+06	221856	27115.1	224701	247179	443631	71680.1	315220	63480.7
id_16	Leu-Leu	C12 H24 N2 O3	244.179	0.904			587695	1.0611e+06	1.3806e+06	336233	584258	537193	70663.4	51741.1	14604.9	20715.4	47827.5	4374.47	7371.28	22698.1	10360.2	21898.7	5662.66	9082.88	8642.08	1833.64	2652.13	12239.5	1931.69	43247.5	83093.5	13194.4	98246.4	336218	1.03172e+06	79836.9	116361	62667.8	13473.9	22833.1	37117.2
id_17	1,2,2,6,6-Pentamethyl-4-piperidyl methacrylate	C14 H25 N O2	239.189	0.911	53.8		3669.83	4100.41	11842.3	59239.7	27193.4	12834.7	278034	17719.2	106246	206511	15277.7	271296	157830	46297.3	354923	377003	69453.5	221018	60230.6	246263	202991	33737.1	160934	8147.43	652.704	550.87	6281.16	1519.03	821.123	639.544	619.935	3992.91	1042.48	1315.39	487.088
id_18	3-(propan-2-yl)-octahydropyrrolo[1,2-a]pyrazine-1,4-dione	C10 H16 N2 O2	196.121	0.926	61.8		85276.2	116601	172231	102112	220713	144366	152931	200331	121525	168276	181599	58655	58773.4	224620	129113	77676.6	152916	123038	130983	159487	143065	226499	150460	90203.7	174261	363068	244764	215078	199984	262393	307499	304342	439261	56048.9	159367
id_20	(10E,15Z)-9,12,13-Trihydroxy-10,15-octadecadienoic acid	C18 H32 O5	328.225	0.931			49227.3	36602.2	36687.7	60116.9	76260.7	49371.8	154220	211026	349375	392635	355242	826182	871697	609309	1.43743e+06	1.4075e+06	1.47815e+06	1.10233e+06	2.01875e+06	1.37805e+06	1.40157e+06	1.91009e+06	839297	653173	64182.4	52721.2	1.47998e+06	322274	7561.24	278086	550321	729464	16291.1	516243	95656.3
id_23	tert-Butyl N-[1-(aminocarbonyl)-3-methylbutyl]carbamate	C11 H22 N2 O3	230.163	1.027	56		1.25948e+06	2.15989e+06	2.80763e+06	488303	1.06619e+06	945827	161532	116510	39024.9	58172.8	116190	44436.4	61837.1	72889.6	21742.5	70370.1	25308.5	52832.7	90415	33775	47507.8	199170	15714	45619.2	102951	22521.4	107058	468316	1.38344e+06	123282	168286	102905	19267.5	24747.3	54297.3
id_24	ACETYL PROLINE	C7 H11 N O3	157.074	1.052			15697.1	33991.6	32565.4	245317	58398.2	63541.2	134907	117536	326438	239220	196015	552065	377668	437932	487821	230005	504425	365317	438638	697813	521471	612465	724203	96652.4	346635	275836	163942	30053	139426	396228	264459	76480.9	31826.9	268657	392461
id_26	3-(3-pyridinyl)propanoic acid	C8 H9 N O2	151.063	1.071	68.4		28323.5	16542.4	20221.9	11367.3	23752.8	27422.7	25898.8	31015.5	68079.2	26762.2	64349.1	17644.7	17910.1	43647.2	39627.5	28565.5	25319.2	36874.8	37817.9	51840.4	21997.7	52409.5	50183.8	86108.9	177519	162265	28920.7	111682	159461	127246	157263	90302.7	140128	29640.9	81697.2
id_28	6-Methylnicotinamide	C7 H8 N2 O	136.063	1.086	62.5		12485.7	7011.42	7309.24	9227.35	9803.72	10411.6	10028.7	6657.77	9345.11	7894.53	9127.52	15389.3	16390.4	9862.02	2036.53	4815.43	5731.57	5624.24	9485.76	7147	21694.1	9699.07	8779.69	181453	982241	169601	10329.6	296248	337855	156404	259566	46236.3	300492	8551.22	383518
id_29	Valylvaline	C10 H20 N2 O3	216.147	1.095			716473	1.24146e+06	1.47415e+06	128819	532891	535283	50561.4	23112.1	22815.9	24175.3	21604.7	13513.5	15513.2	16236.6	19952.9	20329.4	14341.7	15166.6	38120.5	14502.9	8065.29	23596.5	9069.9	29170.2	30176.9	7826.88	25388	394276	424105	48854.2	36713.2	47570.8	8025.61	7052.69	22503.5
id_30	N-lauroylglycine	C14 H27 N O3	257.199	1.111			8275.14	3550.97	3830.72	45611.9	18187.8	20997.9	47675.4	40882.3	18758.8	47644	53591.8	105262	56366.5	33421.2	257245	227268	158756	143425	126544	107509	122778	63297.1	56859.2	10541.9	3816.76	3076.07	39336.4	79003.3	2700.42	97434.2	103247	8385.24	4020.68	3675.9	5550.43
id_31	8-Hydroxyquinoline	C9 H7 N O	145.053	1.132	52.1		272402	352337	420700	1.84897e+06	838456	659093	2.277e+06	1.52932e+06	3.2464e+06	2.20267e+06	1.52513e+06	1.34913e+06	1.46518e+06	1.54512e+06	849637	811270	859751	1.23751e+06	860465	1.58399e+06	1.21726e+06	1.02666e+06	1.60681e+06	6.64196e+06	3.81321e+06	2.70187e+06	3.31042e+06	3.75062e+06	2.1056e+06	5.64432e+06	4.9977e+06	2.15568e+06	2.61519e+06	522835	2.86576e+06
id_32	6-Aminocaproic acid	C6 H13 N O2	131.094	1.161	69.2	66.5	761672	839459	375403	1.50062e+06	1.06396e+06	1.40933e+06	1.49894e+06	1.87101e+06	1.7307e+06	1.71383e+06	3.12888e+06	2.35151e+06	2.31666e+06	3.42803e+06	935298	1.2402e+06	2.34345e+06	736338	651775	1.3833e+06	1.41046e+06	1.05087e+06	1.13512e+06	4.06062e+06	1.29432e+06	1.73537e+06	3.17054e+06	904126	3.45759e+06	2.5822e+06	2.39555e+06	1.55709e+06	650320	1.54219e+06	1.17685e+06
id_34		C8 H16 N2 O2	172.121	1.196			190828	304464	486648	665941	981070	960435	2.0363e+06	1.232e+06	1.82781e+06	2.67411e+06	1.9041e+06	2.08864e+06	2.90296e+06	2.32309e+06	42855.3	66456.7	1.9712e+06	14255.6	14144.3	11374.3	11042.5	20250.2	9694.36	1.07646e+06	80346.5	2.06364e+06	3.24985e+06	413663	112564	319654	528696	1.74365e+06	720206	946278	157159
id_35	N(6),N(6)-Dimethyladenine	C7 H9 N5	163.086	1.196			18883.4	28664.1	35609.3	98837.6	58537.1	48919.8	143387	132862	44873.6	123508	159660	146247	121839	117761	114644	73190.1	103074	124487	93099.4	158737	117106	134517	186331	564033	284216	427398	365746	281496	309305	229976	236122	324349	553859	87211.2	1.16844e+06
id_36	DL-Lysine	C6 H14 N2 O2	146.105	1.213			3557.1	5983.69	1336.79	9662.01	1895.53	1785.33	2075.23	1910.05	1836.63	4911.66	2229.71	6481.15	8225.78	8823.34	964.845	988.335	8932.29	735.131	770.305	991.833	1078.47	1354.95	823.82	7.18326e+06	142058	3.48702e+06	485425	2.23086e+06	12710.6	2.04854e+06	2.7043e+06	177437	1807.35	817706	78115.3
id_38	2-Methoxy-5-methylaniline	C8 H11 N O	137.084	1.226	72.7	59.1	161955	153777	211552	132745	103533	171992	190765	170925	220791	177700	206373	211662	248409	150134	175635	171358	240802	238509	153679	183712	147518	217649	180504	169829	198019	231993	193477	269659	164332	215261	279245	205194	157195	68079.8	258943
id_39	L-(+)-Valine	C5 H11 N O2	117.079	1.235		67.2	654166	696397	652899	708524	411080	88126.7	617005	694144	670955	831177	793523	851609	762651	1.63575e+06	783518	729491	1.02178e+06	159065	688482	475420	836092	733281	609619	388292	125265	433809	389777	619960	251791	563747	550341	967076	362713	321426	547479
id_41	2-Methoxy-3-methylpyrazine	C6 H8 N2 O	124.063	1.244			10060.3	33635.6	46945.8	11806.7	37254.6	24969.7	8206.02	17066.4	15896.2	32463.1	6431.68	32713.3	40484.2	44540.4	32474.5	24325.4	27674.3	29252.9	11749.6	19202.6	30218.3	34392	38929.6	93452.9	549729	123468	11288.2	126980	389621	77352.9	146182	74877.4	164516	19544	321651
id_42		C7 H14 N2 O2	158.105	1.244			62526.8	82048.3	127584	293977	234129	249440	513407	314954	471576	698033	376956	520324	724663	561610	107649	190969	572288	71686.3	53753	25658.1	60665.6	36607.1	20768.9	62467.1	23567.8	110855	142551	93336.4	53734.7	52947.6	53753.7	41194	180424	62394.3	19081.1
id_43	Imidazole	C3 H4 N2	68.0373	1.246			4427.98	2327.1	3615.92	7078.13	4493.68	3849.52	5845.76	9889.67	5284.19	4800.4	4822.13	3681.94	4437.12	5710.64	4368.36	2267.47	4053.39	4142.4	6992.94	3329.91	6750.9	16909.3	7941.04	23649.3	1.68022e+06	261249	25566.4	397658	1.0436e+06	123847	187433	33115.3	833054	15181.3	743614
id_45	L-Cysteine-S-sulfate	C3 H7 N O5 S2	200.977	1.259	82	86.5	4622.23	6120.53	9475.53	30199.6	32896.7	35550	1487.18	48786.4	3373.78	2803.1	19413.3	6667.25	3217.64	5647.58	13755.5	8301.02	3162.61	12278	6403.16	14496.4	11204.9	12988.2	11457.1	353661	289579	23519.5	222284	103073	219694	159986	356844	121587	124709	84353.2	364602
id_47	porphobilinogen	C10 H14 N2 O4	226.095	1.265			74690.4	85109.6	128896	102116	197286	116727	157288	214733	117837	239334	182839	264043	65465.4	173950	212405	159309	248929	208179	182487	378562	351588	303533	413021	168765	111223	135906	190013	100892	134205	192292	204266	103966	185674	217729	316018
id_48	Nitrosoguvacoline	C7 H10 N2 O3	170.069	1.265			97196.4	92504.1	74856.5	105461	172537	83919.7	77444.9	190982	114950	128492	166550	150261	86652.2	98028.1	83714.7	113135	149050	149753	155208	218932	196317	231553	197509	110631	1.43909e+06	317162	96554.6	564427	1.92775e+06	362388	321139	225501	1.02318e+06	108104	1.13379e+06
id_49	Υ-Aminobutyric acid (GABA)	C4 H9 N O2	103.063	1.273	84.1	96	322380	119060	296672	135906	159602	182981	93394.9	96791.2	98528.4	112226	135146	100447	109690	112957	124681	132095	150830	135795	113214	65425.2	95969.3	120844	189810	151724	141765	804828	122035	608502	114867	762205	867684	114905	125207	160934	293920
id_50	N-Acetyl-L-leucine	C8 H15 N O3	173.105	1.275	59.8		484992	89447.3	227949	195149	260091	294289	161306	302799	75188.7	106770	178566	102011	84128.9	158489	48217.2	60381	93604.1	92548.3	74246.7	130407	85878.4	90212.1	88668.6	88809.5	169984	49141	145883	157463	97153.8	200252	190958	35685.3	60091.4	50894.9	270954
id_51	4-Acetamidobutanoic acid	C6 H11 N O3	145.074	1.279	53.3	73.2	92472.6	142926	127092	191980	173527	114161	152975	286043	98523.6	98951.4	173228	193311	90908.5	185547	214411	45745.8	238769	85998.5	123808	149256	103626	76809	112138	83542.6	65856.8	836351	106292	214181	62146.4	424387	621646	205959	263765	43874.7	66367.7
id_52	5-Hydroxypyrazinecarboxamide	C5 H5 N3 O2	139.038	1.279			35029.6	6355.2	7733.5	15133	5614.59	30417.4	9771.54	6325.77	7627.84	8946.22	10853.5	9056.39	2950.03	7619.7	9388.69	9262.06	6613.35	9501.11	7226.2	13897.2	10644.8	11043.9	11620.2	488185	492657	326913	34764.4	241652	378744	203645	237062	123414	387785	76431.3	119962
id_53	Daminozide	C6 H12 N2 O3	160.085	1.281			86288.1	95189.9	71136.7	11609.8	4117.88	112931	4418.29	7039.66	7253.59	1734.49	11466.6	9798.48	2729.9	3029.88	15697.9	16177	13388.7	16307.6	19964.4	12237.3	1069.86	18628.9	769.358	70199.7	212154	2.94718e+06	15427.7	2.23425e+06	16491.5	3.09983e+06	3.38724e+06	244723	1558.25	380320	272229
id_54	Urocanic acid	C6 H6 N2 O2	138.043	1.286	79.9	80.5	11035.7	17152.7	8560.4	33884.8	17233.2	41144.1	17234	16941.1	5115.03	1598.82	16555.8	13426.8	1270.11	29404.8	7100.4	2306.64	5154.21	17566.2	14684.3	14592.4	10412.2	12171	7285.29	25579.1	22997.5	18044.5	37910	28473.9	121079	29470.9	20204.3	1.75995e+07	2.6286e+06	16340.9	30386.3
id_56	2-(Diethoxymethyl)furan	C9 H14 O3	170.094	1.305			9150.14	4414.47	13839.9	51601.4	16022	18085.6	359059	38801	538418	423260	42431.6	497116	552109	53506.3	927356	523932	122543	510890	91362.1	435501	445815	158796	387017	170562	37394	70749.2	141265	65983.8	102375	202779	84593.8	494428	166806	102525	156047
id_57	3,4-Diamino anisole	C7 H10 N2 O	138.079	1.311			59681.2	40223	44595.1	53285.6	68628.2	70965.5	70765.3	99170.6	34369.6	59776.1	77093.5	73490.5	26007.7	64450.6	36774.3	29392.5	53206.9	35066	33583.9	90806.8	80517.7	74887.1	59847	263094	1.97643e+06	773099	274095	668776	1.07656e+06	396347	968254	50388.3	785474	49353.6	469355
id_58	Leucylproline	C11 H20 N2 O3	228.147	1.315	82	92.8	278513	567269	794882	680153	634497	458642	606572	527147	219675	309403	602538	434656	389118	457441	466131	629876	323372	238255	761097	230058	248674	219059	194989	29945.6	27713.2	19871.4	45617.8	32754.7	43228.2	22901.8	41790.8	53337.3	24599.2	27151.4	61472.8
id_59	2,6-Dimethylpyrazine	C6 H8 N2	108.069	1.316	74.5		32359.8	5639.17	17955.6	16226.2	18729.5	21687.9	18922.6	23759.8	16165	15527.4	23805.5	9537.52	47707.4	8597.43	19809.5	8817.56	34036.8	6929.87	7780.29	38908.2	7994.29	15214.5	8717.51	477720	4.77356e+06	905952	187322	1.38102e+06	3.09957e+06	764999	1.26442e+06	94579.1	3.01659e+06	162053	2.33594e+06
id_60		C7 H10 N2 O2	154.074	1.33			225049	149243	249271	324787	462979	378979	328039	366857	249148	276583	304791	300799	190737	313409	216243	195081	316170	63039.2	247024	314301	230447	356735	220891	188650	927847	818194	240319	432910	1.08454e+06	395880	510649	418049	1.12358e+06	117851	685391
id_61		C8 H11 N3 O	165.09	1.332			21098.3	15318.1	26637.8	31342.4	39392.5	33102.5	29272.7	66385	55276.2	53079.8	60011.9	77715.3	52379.6	58623.5	60974.5	44143.8	62197.2	62573.6	55404.4	88937.8	67395.3	112384	76682	295695	289164	445222	340878	367957	175457	311819	658069	145408	206273	140570	249136
id_62	1-(beta-D-Ribofuranosyl)-1,2-dihydropyrimidine	C9 H14 N2 O4	214.095	1.336			62085.2	76661.7	101259	58873.3	73248.1	105369	37273.9	124323	50005.1	54805.3	85446.2	10265.5	24724.6	94405.3	95314.3	39057.7	70512.2	90737.8	53272.4	85251.9	108571	122630	62542.1	45222	192807	69468.9	62318.5	49083.8	131622	41376.4	74388.7	58606.1	121719	43607.4	170014
id_63	Icaridin	C12 H23 N O3	229.168	1.339			14309.3	1718.88	4324.88	7595.93	8029.33	12098.5	28776	1945.88	112691	2457.03	8511.69	268568	124424	2048.62	569046	682128	219051	264981	167250	161441	274306	70996.7	114874	40285	1725.61	1790.64	203873	1479.32	1734.67	1794.82	1946.95	20138.1	2039.33	14803.7	1024.18
id_66	Threonine	C4 H9 N O3	119.058	1.348	52.7	76.7	420875	255174	235437	126667	208360	255470	153688	217935	110250	218214	168599	183158	164159	191764	95655.6	147682	196120	179808	117507	103907	159697	70061.3	60152.7	143728	177999	112569	125471	147581	139544	140882	140042	106143	81550.1	79581.8	310906
id_68	Cytosine	C4 H5 N3 O	111.043	1.362		52	2444.04	1980.72	1889.82	4349.38	2414.99	1221.5	2406.32	4249.35	3149.92	2722.89	4207.73	5164.16	14535.8	2180.05	2900.87	1624.03	2357.96	2004.52	4741.44	7439.26	5997.84	4838.08	6331.96	89630.5	266788	159553	13837.8	129336	253685	73277.8	99367.2	73985.4	235870	7408.98	136343
id_69		C4 H5 N O	83.037	1.363			65762.9	49573.4	79919.4	88085.7	159692	98321.5	108625	131948	92411	102694	117471	118072	80235.8	111512	49742.9	80139	94008.4	80200.6	87391.3	41699.5	50255.1	82692.8	23539.1	90533.6	109951	87042.3	135229	113812	47891.3	241490	171510	82730.5	84070.6	20963.2	110935
id_70	Norepinephrine	C8 H11 N O3	169.074	1.371	87.9	95.7	466990	731617	713743	523760	807467	726610	492621	616953	561571	489746	628947	688809	250032	523071	620216	676464	1.23334e+06	913640	976630	937546	1.01078e+06	1.16832e+06	892977	34673.3	15371.2	30678.1	235516	18671.7	24018.8	35841.3	43889.7	44386.4	37503.8	32746.7	26003.7
id_71	thiodiglycol	C4 H10 O2 S	122.04	1.373			449385	147494	252695	172110	420929	970417	292561	353385	171966	274026	191836	228100	140012	165395	40927	41768.6	138620	17383.8	17219.2	12041	13695.3	39691.3	9806.77	2.41713e+06	678507	2.13535e+06	736762	2.08028e+06	471504	3.18986e+06	1.68957e+06	427606	113165	393397	285100
id_72	7-Aminomethyl-7-deazaguanine	C7 H9 N5 O	179.081	1.387			29452.7	48681.1	47518.7	1.0352e+06	120515	95817.4	2.3863e+06	427561	2.22742e+06	1.85293e+06	1.3729e+06	2.50476e+06	1.42978e+06	1.71052e+06	1.88451e+06	1.53581e+06	1.55763e+06	2.20178e+06	1.86429e+06	2.76633e+06	2.14591e+06	2.15198e+06	2.61149e+06	1.23247e+06	1.80459e+06	2.04156e+06	1.84899e+06	1.49869e+06	2.29309e+06	2.26343e+06	1.7835e+06	2.7106e+06	2.22679e+06	1.16311e+06	1.58976e+06
id_73	N-[2-(1,5-dimethyl-4-nitro-1H-pyrazol-3-yl)vinyl]-N,N-dimethylamine	C9 H14 N4 O2	210.112	1.393	67.4		57165.6	76435.6	83433.5	156768	151677	131747	230947	234730	260666	185709	226940	263639	49488.6	172372	177108	119376	194104	147780	174741	271271	147211	191134	196199	81778	82662.4	102112	71636.3	90707.3	83129.8	54210.1	74990	55471.5	68426.3	12189.8	32419.2
id_74	hexahydro-2-oxo-1h-thieno(3,4-d)imidazole-4-pentanoic acid	C10 H16 N2 O3 S	244.088	1.395			26161.1	28618	37052.5	131022	42197.4	51545.9	82534.3	78092.2	92345.7	74525.2	121036	108400	59572.7	63020	99203.2	78226.4	93512.9	115870	111572	155463	138565	137578	123316	51823.4	46273.9	81803.1	73509	63892.4	57281.5	66782.5	72557.6	111647	83332.4	37245.2	43029.4
id_76	Uracil	C4 H4 N2 O2	112.027	1.409	74.3		31502.1	23504.5	43989.3	75535.4	52404.3	77756.5	38814.1	60875.9	34855.5	52694.2	74945.9	61126.5	40662.6	58144.5	71293.3	71508.2	63596.4	44800	120102	123650	108805	79401.2	108795	1.00313e+06	1.03346e+06	2.13803e+06	144972	630902	571262	544726	477812	2.27587e+06	1.20483e+06	215814	493243
id_77		C8 H12 N4 O	180.101	1.409			75977.6	110793	100253	144359	166255	141132	125250	207074	516514	80762.7	232276	277626	74743.5	415328	289922	145591	323023	286409	281881	542644	353216	475309	501075	699320	339209	185373	118398	1.8195e+06	179419	3.08169e+06	1.77365e+06	209287	102350	172589	121090
id_78	1,3-Dipropylxanthine	C11 H16 N4 O2	236.127	1.414			43781.5	58343.8	77796.3	96670.4	119598	80050.6	169554	168461	156896	164208	179674	171047	114804	145427	108630	83307.7	129607	85398.2	36239.3	82102	72755.7	4626.56	54490.6	41876.2	12377.3	53314.5	75307.2	13097	53710.1	73760	14085.2	45480.3	36519.4	21006.2	9875.41
id_79	Valylproline	C10 H18 N2 O3	214.132	1.423	66.4	66.7	124853	192263	192020	211070	169352	131482	88071.8	101106	91033.1	41982.6	125588	64081.9	47050.7	66941.1	79191.3	137686	50216.3	75357.1	136959	79887.5	65082.4	53684.5	62236.8	20166.1	50103.4	19800.9	21356.4	578572	149266	35585.7	33197.8	23732.4	17854.8	15987.1	98135.5
id_81	Nipecotic acid	C6 H11 N O2	129.079	1.438	59.9		578831	226862	213652	315506	240705	250299	130531	265670	141359	68188.1	194801	108840	120645	83943.8	75513.7	88864.2	193897	85693.6	99119.7	146052	77598.7	111552	240619	212352	335052	215657	283621	434835	336464	260235	196518	298145	658381	102860	499886
id_82		C11 H21 N3 O2	227.163	1.441			14309.3	1718.88	3851.74	999.562	8029.33	6984.03	27714.6	1550.17	2076.6	77125.4	30491.9	74514	121302	66871.8	82103.1	135836	171240	153336	206280	73646.9	105370	247186	46783.2	53716.6	24385.7	58453.8	162644	74543.9	37072.7	110309	113332	32332.7	33687.7	24322.9	28847.5
id_84	Pyrimidine	C4 H4 N2	80.0373	1.457			63760	74943.2	79706.1	125545	102457	98344.1	120034	140899	130483	46438.2	172771	121544	97116.5	131838	39203.7	31680.9	91516.6	39897.2	51123.8	34032.8	28510.1	31692.9	32835.7	818510	90747.4	252599	536391	43635	95819.8	162469	246748	182153	207184	88536.4	42183.8
id_85	3-hydroxyquinuclidine-3-carbonitrile hydrochloride	C8 H12 N2 O	152.095	1.458	75.7		75600.5	46750.6	69900.6	100638	91181	94887.9	102528	101640	108680	101177	116262	82225.1	49548.6	59762.2	53488	47121.7	55478.4	36105.9	38067.2	29248.9	18145	28738.2	25264.8	114510	350182	188046	64686.6	146721	206654	108267	170200	55065.8	160339	18321.5	93363.7
id_86		C11 H21 N O6	263.137	1.46			344833	170312	328601	54669.4	109051	173878	108700	234252	40632.5	131914	142339	150185	102735	79284.9	245711	185879	222574	179835	163003	431771	190578	241327	145588	417850	629439	1.28163e+06	439073	77083.5	178525	281258	664537	241359	609484	272545	544287
id_89	DIETHYL ACETYL ASPARTATE	C10 H17 N O5	231.111	1.509			52430.4	388576	276857	2.41826e+06	100717	144256	127778	732088	32887.2	60044.3	1.32752e+06	29151.3	34667.9	100805	170079	182128	15029.4	135873	39653.4	475865	23799.9	45568.7	64114.7	587918	513644	25963.2	335804	122726	80627.2	200511	391613	76320.5	64587.4	349699	177849
id_90	asn-pro	C9 H15 N3 O4	229.106	1.511			52430.4	436890	413611	288007	100717	134881	474534	1.68496e+06	32887.2	1501.37	2.03621e+06	29247.2	32198.6	167805	310351	232760	15029.4	61986.5	31363	400514	23799.9	45568.7	63821.1	159206	991128	523314	280235	181898	117182	754949	1.78019e+06	82083.1	138144	190727	178725
id_91	Allopurinol	C5 H4 N4 O	136.038	1.529	93.1	98.1	356702	279141	299138	6.47148e+06	542407	635101	1.17069e+07	9.82916e+06	7.36346e+06	9.17294e+06	9.63423e+06	8.87874e+06	8.29271e+06	7.37363e+06	9.10006e+06	8.05088e+06	5.99547e+06	7.31939e+06	6.21721e+06	9.80284e+06	7.20401e+06	6.01649e+06	8.03861e+06	1.67726e+07	1.58914e+07	1.79477e+07	7.36509e+06	1.43668e+07	1.95498e+07	1.18735e+07	1.34267e+07	1.17927e+07	2.50459e+07	7.11656e+06	1.59197e+07
id_92	Glycyl-L-leucine	C8 H16 N2 O3	188.116	1.534	86.1	92	1.13665e+06	1.45928e+06	1.72565e+06	840757	1.15449e+06	1.23971e+06	238204	178123	53791.8	126865	164230	66240.8	113292	107300	42882.5	84024.1	67552.7	39235.9	107567	31905.4	21286.8	23669.6	18077.8	4100.79	2224.91	2104.18	18366.4	35841.7	116553	2192.18	4132.82	16036.9	7051.99	1588.03	4035.48
id_93	Adenine	C5 H5 N5	135.054	1.538	87.8	92.8	1.86211e+06	2.34263e+06	2.19847e+06	1.77284e+06	3.04001e+06	2.80313e+06	204404	2.13038e+06	231122	227092	1.76734e+06	222295	220615	204790	243106	273659	258830	229497	281128	316671	182551	178526	299175	1.34335e+06	112534	194950	825166	393993	383082	397474	90817.8	10806.7	1.68318e+06	501427	224411
id_94	Choline	C5 H13 N O	103.099	1.547	85.2	84.6	114593	143672	248146	355594	346443	268919	1.06718e+06	636348	1.16054e+06	1.4179e+06	1.1628e+06	1.87206e+06	1.81767e+06	1.42295e+06	2.71725e+06	3.06852e+06	2.96754e+06	3.80394e+06	3.61426e+06	2.87706e+06	3.53539e+06	4.46909e+06	2.69094e+06	3.07452e+06	4.24454e+06	4.47179e+06	3.40158e+06	3.97715e+06	4.7854e+06	3.89809e+06	4.83217e+06	3.69222e+06	2.65076e+06	1.47932e+06	3.06558e+06
id_96	Choline O-Sulfate	C5 H13 N O4 S	183.056	1.556			1.61511e+06	2.21084e+06	2.90428e+06	3.2008e+06	3.82994e+06	3.3007e+06	7.34182e+06	5.38469e+06	9.0126e+06	1.02775e+07	9.97515e+06	1.50585e+07	1.48203e+07	1.22252e+07	2.27086e+07	2.32049e+07	2.28749e+07	2.64852e+07	2.58114e+07	2.61908e+07	2.20211e+07	3.10532e+07	2.01666e+07	1.92892e+07	2.22583e+07	2.0299e+07	2.05891e+07	2.18658e+07	2.02889e+07	2.19928e+07	2.35368e+07	6.52319e+06	1.14894e+07	1.32147e+07	1.94526e+07
id_97	Adenosine	C10 H13 N5 O4	267.097	1.574	86.8	99.9	5.67149e+06	7.04391e+06	6.78026e+06	1.12081e+06	7.38446e+06	6.55689e+06	44327.2	57778.5	27812	3203.12	59355.2	48344.9	52090.1	30270.3	61000.2	53033.2	66364.2	53620	99422	90629.2	48297.5	61492.5	76809	22844.4	24772.5	19287.5	19438.7	103449	6831.43	13971.4	15929	17068.5	13855.3	8450.04	2487.78
id_98	DL-α-Aminocaprylic acid	C8 H17 N O2	159.126	1.596	58.9	50.5	73343.5	24648.9	24039.1	54190.4	68494.7	110643	141073	112868	287534	451425	407607	327960	290812	413074	190924	192739	570826	372925	399466	231077	450031	437865	176752	2121.24	2224.74	5832.9	74798.7	3538.38	20253.1	2343.03	2785.98	2310.49	3659.08	3018.64	2099.16
id_99	2,4-Diaminotoluene	C7 H10 N2	122.084	1.611	57		12504.2	31022.3	12667.4	9786.2	51340.2	18461.8	12115.4	9642.12	23273	9718.48	21056.5	43353.6	7277.26	30712.5	27151	4033.45	8363.19	5622.49	3484.53	9032.84	24914.4	38664.5	5713.66	194885	843330	147263	33186.4	231736	585529	146530	148919	11122	606079	18318.7	677901
id_100	N-(tert-Butoxycarbonyl)-L-leucine	C11 H21 N O4	231.147	1.628			8310.43	7645.94	1876.43	22326.6	1916.9	2392.61	492856	351125	445050	884879	564203	213421	372194	303335	1430.44	1215.74	33010.6	1272.34	1180.95	1122.38	1222.7	1415.76	1151.88	2163.3	1528.65	1463.99	14715.9	1363.74	1510.31	1457.87	1598.7	1731.08	1298.06	950.029	1324.99
id_102	Epiguanine	C6 H7 N5 O	165.065	1.634			89939.7	76656.6	116131	215703	110011	86535.2	587027	409341	322155	542332	408433	363083	307104	273117	254197	151825	131493	146033	125042	187607	130546	119238	158911	150133	257515	307335	145398	220091	245830	228590	214216	160827	315165	143886	195519
id_106	N,N-dimethyl-9H-purin-6-amine	C7 H9 N5	163.086	1.655	83.9	71.3	9306.12	13929.5	13102.7	84952.9	29872.9	26716.6	189971	280887	506828	158179	578891	598865	160624	518621	462622	101389	475999	126895	238139	628719	111080	320835	487782	84990.6	305008	724958	72747.2	234996	275374	120103	266017	263133	593235	13962.3	203573
id_107	Guvacoline	C7 H11 N O2	141.079	1.658	57.2	54.6	337473	65257.2	15041	48741.9	102411	151280	49964.3	221842	49317	190612	81403.3	87822.5	163620	257818	54088.9	29905.9	50107.5	28451.1	35201.9	23944.8	17467.5	33471.1	31875.8	22532.5	114251	327668	55463.6	43230.4	64315.7	172310	103712	43040.4	462000	30860.4	34857.8
id_110	Isocytosine	C4 H5 N3 O	111.043	1.729	85.7	95.2	327797	333800	464559	366586	535702	555342	487325	210579	314757	431403	343397	460245	264530	354070	534550	654978	517956	656010	539228	661359	634636	653271	568688	2.61633e+06	606193	797989	2.58705e+06	1.71799e+06	29590	1.18669e+06	1.59519e+06	822943	18800.8	1.08851e+06	488090
id_111	4-Amino-N'-hydroxypyrimidine-5-carboximidamide	C5 H7 N5 O	153.065	1.734	57		109569	119964	179299	108278	206019	198264	162752	192725	111582	160159	124506	178562	139693	134805	185515	193386	196062	169715	150947	173904	168111	184115	139473	63658.1	57069.4	65642.7	146295	76820.3	93256.9	74700.4	87634.8	27816.9	107919	52560.5	46052.2
id_112	6-Acetamido-2-oxohexanoic acid	C8 H13 N O4	187.084	1.746			146712	142009	52080.7	135103	136712	134181	25942	39283.8	41414.2	30712.5	65815.1	61727.8	66035.2	22326.8	73524.5	88206.3	38430.5	47478.7	26827	54852.1	73657.6	49106.9	11872.9	74103.5	74489.1	17729.8	176290	75888.2	69107.9	65541.2	89412.7	97514.8	32029.9	88382.7	68080.4
id_113	L-Phenylalanine	C9 H11 N O2	165.079	1.752	90.5	94.3	8.54667e+07	8.29931e+07	9.63525e+07	8.1316e+07	8.81378e+07	7.89547e+07	4.95939e+07	6.05598e+07	2.56556e+07	3.3354e+07	4.03516e+07	3.44595e+07	4.07315e+07	3.84294e+07	4.60576e+07	5.60674e+07	3.15895e+07	3.69297e+07	3.97008e+07	3.49105e+07	2.74576e+07	3.16519e+07	2.47227e+07	7.27986e+07	4.64759e+07	1.87305e+07	9.34721e+07	4.69336e+07	4.50261e+07	4.2374e+07	5.71229e+07	6.05128e+07	9.32015e+06	5.28666e+07	4.31913e+07
id_114		C9 H6 O	130.042	1.752			1.59023e+06	1.57388e+06	1.74793e+06	1.51544e+06	1.71088e+06	1.53481e+06	955149	1.29203e+06	478607	623734	789595	643343	775985	738094	862580	1.05364e+06	595004	720856	766689	663872	522288	584539	473181	1.38733e+06	934064	332274	1.77136e+06	916280	873352	817598	1.08463e+06	1.23531e+06	358705	979029	823169
id_115	Cinnamic acid	C9 H8 O2	148.052	1.753			1.30312e+06	1.2917e+06	1.46162e+06	1.25046e+06	1.37506e+06	1.23926e+06	765765	338277	385121	511980	617578	511036	618902	583400	687128	869087	471981	578962	611751	521364	420336	463325	376804	434098	731982	269886	1.45315e+06	724446	694759	648167	860780	971586	291086	823801	645600
id_117	Benzaldehyde	C7 H6 O	106.042	1.755			419775	412554	461371	414825	459145	414272	153272	314585	133416	186107	199036	172978	229207	206237	207679	280103	153339	184049	194743	158865	138004	144012	120017	380583	273231	113655	477434	266978	230181	234625	302168	334516	139429	290680	233557
id_118	Indoline	C8 H9 N	119.073	1.756			3.87741e+07	3.8797e+07	4.37033e+07	3.79889e+07	4.26889e+07	3.79955e+06	2.34706e+07	2.13845e+07	1.20179e+07	1.5912e+07	1.88219e+07	1.58815e+07	1.94117e+07	1.74814e+07	2.08137e+07	2.64955e+07	1.45944e+07	1.50979e+07	1.84496e+07	1.5867e+07	1.30066e+07	1.44339e+07	1.18157e+07	3.42319e+07	2.26743e+07	8.37775e+06	4.39122e+07	2.20439e+07	2.14574e+07	2.03221e+07	2.63871e+07	2.96313e+07	9.27552e+06	2.41241e+07	2.01639e+07
id_119	Inosine	C10 H12 N4 O5	268.081	1.761	81.3	94.8	13757.5	13351.1	14637.3	495535	14744.2	14371.5	109971	114230	71699.1	40360.5	80939.6	142030	118455	57990.6	218275	322539	109837	190154	211121	207511	134889	125064	130449	597437	386511	445733	661211	334304	267279	138307	291081	4601.64	43050.8	143634	235145
id_120	D-(+)-Tryptophan	C11 H12 N2 O2	204.09	1.771	95.9	96.7	1.17634e+07	1.13372e+07	1.47138e+07	1.14527e+07	1.23646e+07	1.16067e+07	7.58955e+06	1.02844e+07	3.64431e+06	4.8091e+06	6.57489e+06	2.74105e+06	4.40644e+06	1.28894e+06	5.36949e+06	7.6995e+06	3.17939e+06	4.71406e+06	5.04854e+06	3.26043e+06	2.64162e+06	3.4045e+06	2.07168e+06	5.02012e+06	2.13778e+06	2.89272e+06	1.28338e+07	3.23168e+06	4.70599e+06	5.30986e+06	3.69285e+06	7.28604e+06	6.41896e+06	5.80292e+06	6.17531e+06
id_121	trans-3-Indoleacrylic acid	C11 H9 N O2	187.063	1.772	91.1	90.7	1.30895e+07	1.26006e+07	1.60887e+07	1.26915e+07	1.41026e+07	1.3238e+07	8.5028e+06	1.1188e+07	4.10662e+06	5.3293e+06	7.34524e+06	3.01928e+06	4.9479e+06	3.05371e+06	5.92391e+06	8.58147e+06	3.46884e+06	5.25713e+06	5.61959e+06	3.59129e+06	2.94483e+06	3.73004e+06	2.36928e+06	5.57396e+06	2.39159e+06	3.12295e+06	1.4331e+07	3.51095e+06	5.10555e+06	5.82413e+06	3.98274e+06	8.2008e+06	7.10624e+06	6.4381e+06	6.80051e+06
id_126	(+)-castanospermine	C8 H15 N O4	189.1	1.813			315423	249831	224922	294334	476452	247528	192821	170418	294277	271859	282417	155928	217027	107263	5978.25	60231.4	185044	17876.3	12411.3	48922.8	26121.1	20774.3	42981.3	8029.68	3980.69	4596.77	7365.94	2377.22	16838.9	2760.49	7429.05	2827.56	3716.72	3143.13	2149.01
id_130	Phthaldialdehyde	C8 H6 O2	134.037	1.822	83.7		6372.64	5542.12	7399.98	13999.1	6831.28	6180.41	512409	177311	115180	220423	55013.5	65324.1	257390	202225	5715.3	5744.34	10417.1	4103.09	2020.08	3565.18	2030.07	1790.13	4268.43	133036	202512	190467	42701.5	208037	60901.8	207126	227071	173492	141650	124895	180623
id_131	N-(tert-Butoxycarbonyl)-L-leucine	C11 H21 N O4	231.147	1.827			13747.5	7645.94	16368.8	28702.1	62382	30443.8	106827	98011.3	280303	282027	132703	444190	308697	223875	979570	863388	946244	1.34788e+06	825816	931868	1.52976e+06	1.21675e+06	855596	74253.3	190152	710961	106710	239915	141529	400743	481944	237612	182018	30719.3	231765
id_132	Metirosine	C10 H13 N O3	195.089	1.842			20772.4	54891.7	9249.58	80110.9	30859.4	4807.37	91865.1	32451	34591.8	148546	67394.9	107825	139152	138104	112406	179724	208978	170031	105505	188533	208467	86568.4	261794	36795.9	15406.9	18496.1	42701.7	9005.44	3389.82	20137.4	11178.7	12775.4	10381.4	55980	28924.9
id_133	Guanine	C5 H5 N5 O	151.049	1.851	89.4	81.5	26781.6	54211.8	35093.3	248899	47467.1	67566.1	239750	177261	185537	152103	175214	299614	280419	201385	692276	743673	191428	708232	509456	1.61194e+06	842371	596147	1.34495e+06	1.58945e+06	3.70023e+06	2.56265e+06	1.29529e+06	1.83361e+06	1.81336e+06	813257	2.026e+06	92698.5	2.76467e+06	341305	4.07584e+06
id_135	Deazaflavin	C11 H7 N3 O2	213.054	1.866			131494	103999	164583	161063	150139	133470	432865	473610	206613	386423	419891	387228	381772	555026	389002	340427	505656	372249	215640	622412	430396	433282	606615	258593	189654	916374	277248	356000	304396	488588	362387	521636	347518	112470	211612
id_136	1,3,7-trimethyl-2,3,6,7-tetrahydro-1H-purine-2,6-dione	C8 H10 N4 O2	194.08	1.873	66.8		37869.7	41729.4	67110.8	59108.3	77011.7	60868.9	115614	120606	111774	125701	126770	173353	117575	119813	179163	152105	228215	195932	206717	232997	178176	226640	182200	43761.6	58255.7	89175.9	84877	65677.6	73014.2	75019.9	75614.1	95199.4	88697	35925.1	60750.8
id_137	Lotaustralin	C11 H19 N O6	261.121	1.906			685419	316261	432144	287007	437030	440955	489711	476924	401035	498347	400621	491912	718166	864684	381215	92894.9	266836	134387	97310.6	286588	217291	250648	262294	21537.3	43696.1	4660.02	105013	13280.3	20497.2	29326.3	8266.19	3717.72	2873.96	4255.97	24430.3
id_138		C7 H10 N2 O2	154.074	1.965			5215.12	61631.3	60748.1	47973.1	121893	5600.14	5251.03	5442.35	6855.5	5950.36	24824	4735.4	4594.3	4653.94	47026.3	44090	4137.81	4585.53	22213.2	4470.93	29316	4364.08	3653.79	5794.16	492069	256000	13453.8	456023	853430	148591	182280	38715.1	851447	3068.89	330156
id_139	5-Hydroxy-DL-tryptophan	C11 H12 N2 O3	220.085	1.979			81942.1	61548.3	122717	101003	64736.2	71073.4	72065.5	140249	48796.9	42835.2	130808	19772.8	27477.7	19149.6	47083.1	70803.3	48812.9	41341.1	53605.9	52528.6	22741.3	21049	16714	50279.8	79751.5	38327.2	124100	73754.3	86182.4	85658.1	80003.3	56439.2	95350.9	23105	69851.9
id_140	Isocytosine	C4 H5 N3 O	111.043	1.987	77.1	82.6	7918.58	12585	10988.8	24144.5	23004	29211.8	28752.8	48671.4	19713.7	27773.4	32031.9	34690.1	21355.8	22557.6	56059.2	51554.9	25828.2	58472.6	69289.7	89355.1	39416.9	115602	66062.7	164486	325995	359984	251613	1.15279e+06	103344	392635	193175	417152	108089	40800.9	278862
id_141	Isoprene	C5 H8	68.0624	2.052			1.83489e+06	1.66363e+06	1.83049e+06	1.69511e+06	1.86361e+06	1.79531e+06	1.97297e+06	1.8961e+06	1.17279e+06	1.68881e+06	1.73328e+06	1.39638e+06	1.39431e+06	1.4876e+06	1.66868e+06	1.6374e+06	1.13189e+06	1.35849e+06	1.4532e+06	728319	1.02881e+06	1.26693e+06	1.05717e+06	1.79807e+06	1.06075e+06	1.43775e+06	1.97074e+06	1.94777e+06	2.40641e+06	2.23422e+06	2.33703e+06	1.23752e+06	1.44508e+06	1.0454e+06	1.56565e+06
id_142	D-Panthenol	C9 H19 N O4	205.131	2.06	61.5		6111.27	13955.7	6966.97	5527.19	6178.39	5923.02	82423.5	6001.19	80705.9	398500	28391.3	387181	651923	95659.9	629225	877709	423416	1.11954e+06	352558	627920	1.28676e+06	456854	571064	204016	88728.1	297592	505849	68383.7	149640	386343	146359	266646	288217	183965	51902
id_143	2-Methylthiazolidine	C4 H9 N S	103.045	2.065			2.73575e+06	2.88409e+06	3.17027e+06	2.55981e+06	2.76589e+06	2.29196e+06	1.93597e+06	1.65633e+06	1.08016e+06	1.66279e+06	1.68971e+06	1.48583e+06	1.72428e+06	2.07723e+06	2.41892e+06	2.35469e+06	1.52313e+06	1.81122e+06	2.09356e+06	1.6702e+06	1.42555e+06	1.50803e+06	1.15618e+06	86013.4	23946.7	37939.2	2.4291e+06	8451.55	8996.38	20314	74606.1	192802	137272	383252	124191
id_144	Methionine	C5 H11 N O2 S	149.051	2.069	95	96.3	1.28234e+07	1.37536e+07	1.51561e+07	1.20625e+07	1.29649e+07	1.0769e+07	9.09803e+06	8.00703e+06	5.14499e+06	7.62064e+06	7.85208e+06	7.1489e+06	8.10583e+06	9.99151e+06	1.15724e+07	1.12924e+07	7.48536e+06	8.59054e+06	9.89071e+06	8.13562e+06	6.82e+06	7.30163e+06	5.39725e+06	470676	127381	212339	1.19289e+07	48459.5	8929.18	118595	426922	1.02999e+06	713646	1.90604e+06	656456
id_145	methyl 4-[2-(aminocarbonyl)carbohydrazonoyl]-1-methyl-1H-pyrrole-2-carboxylate	C9 H12 N4 O3	224.091	2.085	50.3		31795.3	39297.1	63502.2	52091.9	77140.8	69550.2	121962	129935	90003.6	132129	114214	164986	109733	139210	200338	109184	145956	113081	109130	151293	105049	116119	92060.8	33779	23603.5	50069.3	84385.7	28419	63143.5	72766.6	37824.3	74026.8	48136.9	16948.8	19801.2
id_146	8-hydroxy-deoxyguanosine	C10 H13 N5 O5	283.092	2.087			31514.3	23438.5	28119.7	66383.6	15249.4	17409.3	36646.4	41505.6	28767.3	33748.9	28376.7	62834.9	38875.3	38658.9	100531	109148	30488.1	85541.8	90857.4	116815	68921.6	64231.1	75892.2	160425	35870.6	306361	234077	234176	121724	208603	172483	11321.3	80379.6	36856.5	25536.5
id_147	Guanine	C5 H5 N5 O	151.049	2.088	87.6	73.7	33480.2	197620	35093.3	243047	47467.1	5911.44	122967	142021	109477	118905	96984.2	268024	124474	115017	508107	472477	93405.5	398316	406510	544557	311160	268949	402223	913495	230385	1.715e+06	1.11889e+06	1.3619e+06	794119	1.19591e+06	1.05437e+06	57253.9	455037	191311	206114
id_148	Guvacine	C6 H9 N O2	127.063	2.105			78328.6	75478.4	77978.9	39920	53978.7	56279.2	150610	107168	125432	204030	170756	72793.9	205396	204206	52443.1	50795.3	216198	37614.5	64851.8	40621	39878.9	39398.9	31852.3	43049.7	21537.8	70708.5	152643	82616.7	98450.5	31343.4	76721.9	113388	172317	23230.3	135100
id_149	N-Acetyl-D-galactosamine	C8 H15 N O6	221.09	2.142	92.7	95.5	137817	136132	188247	101714	262960	215409	269561	318457	272938	392317	430301	522293	420971	508819	889546	697793	761793	587765	845215	546100	475599	754360	303106	4458.14	3853.97	9493.09	19591.2	4073.3	5408.7	10237.7	8611.04	13899.1	127812	2484.05	3692.68
id_150	Propionylcarnitine	C10 H19 N O4	217.131	2.149	90.5	95.4	17807.9	3485.16	10350.2	12910.2	42329.5	46654.1	25235.5	41103.4	52427.1	36877.2	29925.1	177849	32772.9	49207	398025	302058	144232	544332	452323	572175	507597	166754	532785	184732	192229	717614	10783.5	358709	80557.1	849682	768374	293617	55495.6	99354.1	140564
id_151	N-Acetylvaline	C7 H13 N O3	159.089	2.158			214994	99821.6	156104	213210	219701	282132	144731	105380	53663.2	198154	113871	126724	226558	117795	24665	22526.5	7134.52	16722.1	14266.5	13490.3	15046.3	35167.3	13372.5	16917.8	11694.2	37113.4	63710.7	46062	13383.1	45212.6	48826	45909.2	14232.2	18036.4	7352.69
id_152	Pipecolic acid	C6 H11 N O2	129.079	2.159	54	55.3	186617	88058.2	107528	102794	119445	192292	164339	159874	166060	189076	146384	286079	260737	222873	260397	291609	271382	356705	322498	332077	370426	453235	301403	132706	206261	263554	194089	248462	230174	141481	195597	179981	248841	98474.6	128723
id_153	4-Hydroxybenzaldehyde	C7 H6 O2	122.037	2.187	81.4	86.9	321807	373723	412857	410582	359780	327214	274480	164443	82193.4	173513	190081	117453	148025	130135	146907	164821	84512.2	120752	160280	113650	87850.7	96670.4	35185.9	149059	181446	263947	96353.7	160810	116278	133234	115180	107181	175171	87077	51236.7
id_154	N-Benzylformamide	C8 H9 N O	135.068	2.188	72.4	70.3	2.23034e+06	2.10535e+06	2.31344e+06	2.32037e+06	2.04609e+06	1.85809e+06	1.56948e+06	1.31422e+06	537374	987364	1.07692e+06	644239	819767	483011	805686	925060	427617	607006	869287	614373	457459	505414	354905	1.22324e+06	1.11119e+06	1.54728e+06	326913	893328	1.03282e+06	979045	862291	586988	967856	476150	1.00914e+06
id_155	L-Tyrosine	C9 H11 N O3	181.074	2.189	86.1	88.8	1.01866e+07	9.49349e+06	1.06148e+07	1.05372e+07	8.96502e+06	8.14628e+06	6.92075e+06	6.07555e+06	2.75633e+06	4.53064e+06	4.95356e+06	3.23952e+06	3.91676e+06	3.50828e+06	4.0619e+06	4.3352e+06	1.61059e+06	2.97648e+06	3.97386e+06	3.17266e+06	2.28795e+06	2.62369e+06	1.937e+06	5.33407e+06	4.99819e+06	7.23864e+06	1.58895e+06	4.16112e+06	4.65733e+06	4.38608e+06	3.98398e+06	1.88575e+06	4.58818e+06	2.12978e+06	4.47758e+06
id_156		C10 H22 N2 O4	234.158	2.255			4.77193e+06	4.56389e+06	6.53239e+06	3.38318e+06	7.23529e+06	6.47588e+06	6.05568e+06	8.08991e+06	8.84214e+06	8.68149e+06	8.71347e+06	1.37533e+07	1.00046e+07	1.10882e+07	2.23026e+07	1.67238e+07	1.61168e+07	1.97059e+07	1.87998e+07	2.05467e+07	1.87795e+07	2.03649e+07	1.78768e+07	7.35199e+06	7.51244e+06	1.91978e+07	2.22898e+07	1.30745e+07	1.4941e+07	1.67778e+07	2.49692e+07	2.3641e+07	1.95006e+07	5.53018e+06	6.06888e+06
id_157	Betaine	C5 H11 N O2	117.079	2.275	89.7	88	1.09125e+08	1.01931e+08	1.21126e+08	9.57708e+07	1.23615e+08	1.17101e+08	1.11522e+08	1.22691e+08	1.1457e+08	1.19123e+08	1.20362e+08	1.39297e+08	1.23197e+08	1.31965e+08	1.7326e+08	1.53008e+08	1.4323e+08	1.5596e+08	1.54522e+08	1.56674e+08	1.47081e+08	1.54871e+08	1.43799e+08	1.2712e+08	1.22679e+08	1.7805e+08	1.71856e+08	1.52144e+08	1.72277e+08	1.79628e+08	1.88937e+08	2.10853e+08	1.80118e+08	9.80911e+07	1.16295e+08
id_158	butadiene	C4 H6	54.0468	2.443			2.69854e+06	2.40255e+06	2.60947e+06	2.50454e+06	2.67308e+06	2.49506e+06	2.7042e+06	2.3955e+06	1.59812e+06	2.00173e+06	2.43345e+06	1.72609e+06	1.7724e+06	2.00233e+06	995030	2.03418e+06	1.38805e+06	1.68097e+06	1.26335e+06	1.56882e+06	1.39013e+06	1.45025e+06	1.26587e+06	1.68544e+06	2.34992e+06	1.5657e+06	2.37585e+06	2.58302e+06	2.96532e+06	3.43778e+06	3.33703e+06	3.88273e+06	715871	1.65356e+06	566684
id_161	Trigonelline	C7 H7 N O2	137.047	2.523	90.3	85.3	549946	678252	807082	584646	567159	677921	710421	702431	723218	896304	580872	624266	546735	650334	306134	216891	472189	155194	208974	201135	154455	227478	185888	49441.2	131330	334277	67714	190204	148309	113270	153933	190791	364095	81329.6	105663
id_163	Acetyl-L-carnitine	C9 H17 N O4	203.116	2.551	89.5	98.8	65670.5	62064.8	107220	79708.2	102060	78285.4	413169	532075	1.69944e+06	768090	960702	1.32552e+06	1.32635e+06	1.68051e+06	4.78711e+06	5.49863e+06	2.11987e+06	7.49594e+06	4.77888e+06	7.13501e+06	7.29005e+06	6.20969e+06	7.81782e+06	1.73472e+06	3.14846e+06	2.44483e+07	2.3107e+06	3.96955e+06	3.80646e+06	8.40331e+06	5.95487e+06	3.44154e+06	8.93741e+06	1.40612e+06	4.75737e+06
id_164	Pilocarpine	C11 H16 N2 O2	208.121	2.577	81.6		102847	32677.4	68294.6	217914	132520	119387	452997	310144	476734	632055	345873	157942	436554	206937	76994.4	84074.4	158626	50058.8	6154.1	70812.2	62474.7	30310	90889.4	421972	42714.6	1.7805e+06	368362	718461	163604	355716	490773	152445	436116	82892.3	282090
id_165	D-(+)-Proline	C5 H9 N O2	115.063	2.623	90.9	100	9.07106e+07	9.17093e+07	1.07075e+08	1.04909e+08	1.01687e+08	9.86892e+07	7.99985e+07	7.09684e+07	5.38428e+07	6.88951e+07	7.18888e+07	6.79628e+07	6.96343e+07	7.97728e+07	8.72093e+07	9.29213e+07	5.88258e+07	7.62308e+07	7.67371e+07	7.54771e+07	6.34556e+07	6.49188e+07	5.52485e+07	1.06631e+08	4.14265e+07	7.39765e+06	1.45432e+08	9.96478e+06	3.75847e+07	3.58181e+06	1.30959e+07	7.85008e+07	2.16923e+07	4.83364e+07	3.64726e+07
id_166	Prolinamide	C5 H10 N2 O	114.079	2.672	84.2		147254	170526	422930	334433	396816	491911	357999	661092	674527	731504	578013	251732	38672.6	261841	101905	108515	209847	138823	78024.9	37162.2	106670	89976.7	60912.3	244468	211642	781167	457380	409532	450127	904590	1.049e+06	634791	46325.2	182428	49617.4
id_167	indospicine	C7 H15 N3 O2	173.116	2.794			209456	39886.7	75207.7	94191.7	57440.8	108311	133381	183307	162570	150285	140139	186623	121452	169142	134606	110245	171037	115370	94711.2	169308	137843	114935	163301	622530	4.85285e+06	1.3152e+07	223978	4.23179e+06	3.82365e+06	5.28772e+06	3.38795e+06	1.35536e+07	1.4844e+07	320978	3.23729e+06
id_169	D-Alanine methyl ester	C4 H9 N O2	103.063	2.83	82.8	87	243081	232089	252993	140167	381465	354222	139133	208394	277336	173153	161934	166932	105125	320469	196380	150006	146412	213858	208125	153638	177766	255154	149909	477722	373297	263465	428462	767914	441741	813382	552353	1.11707e+06	338344	141852	490761
id_170	L-Ergothioneine	C9 H15 N3 O2 S	229.089	2.833	90.2	97	3033.47	3053.37	3248.43	3466.86	3650	3834.51	2852.82	2830.49	3051.31	2725.55	2712	13462.3	3496.25	2924.33	150400	58616.4	50338.3	334862	257503	87224.8	114210	845479	50629.8	80414.2	137449	623258	7607.41	91830	79841.4	973849	640766	327442	346722	60441	28514.7
id_173	N,N-Dimethylacetamide	C4 H9 N O	87.0682	2.868			68141.3	62166.6	95582.3	106283	187795	122661	173847	215014	132631	185655	218684	135539	124800	141541	134594	115030	169096	107662	99114.7	110268	128519	116494	104069	31066.5	14170.4	70346.8	52705.9	23984.4	37631.4	57821.9	69421.6	43532.5	72878.1	19991	19508.7
id_174	Gly-Lys	C8 H17 N3 O3	203.127	2.875			10282.1	12443	25844.9	23052.4	33685.9	29715.3	68188.2	52010.3	71039.1	113674	62709.1	122502	113392	92888	183021	145391	337635	213695	298546	232032	237692	351849	204130	342011	378965	3.20096e+06	174746	1.82733e+06	392228	2.85644e+06	1.60204e+06	1.83586e+06	511437	194573	664760
id_176	Nipecotic acid	C6 H11 N O2	129.079	2.914	77.7	55.1	137216	157915	195272	188382	231369	226268	271864	309133	282969	370558	335949	355523	321652	291541	348189	366785	497610	448899	384772	358922	362080	519543	322100	1.07337e+06	988732	1.28049e+06	410234	1.09267e+06	1.3774e+06	997097	810585	1.08565e+06	2.66942e+06	374093	848681
id_178	Creatine	C4 H9 N3 O2	131.069	2.921			35241.3	48977	68436.6	62658.2	74221.8	66203.1	147200	125349	163820	203504	121106	233828	172999	148901	271142	253826	65334.8	327215	207753	290730	332924	356811	287165	95996.3	91345.5	203036	81696.6	154792	115485	157570	116128	166168	184322	74050.7	91803.6
id_180	L-Valine	C5 H11 N O2	117.079	2.927	86.3	92.4	6.16282e+06	6.55791e+06	8.95996e+06	6.6304e+06	9.34453e+06	8.37384e+06	8.77177e+06	8.55851e+06	6.133e+06	8.34631e+06	8.25809e+06	7.77661e+06	6.86126e+06	7.3351e+06	1.16133e+07	1.16515e+07	8.02543e+06	1.02113e+07	1.13983e+07	1.01774e+07	8.96077e+06	8.553e+06	8.37012e+06	8.38246e+06	9.01588e+06	1.10611e+07	1.24715e+07	1.33787e+07	1.13411e+07	1.63151e+07	1.27901e+07	2.11177e+07	1.1246e+07	4.19192e+06	7.81323e+06
id_181	6-cyclohex-3-enyl-5-nitropiperidin-2-one	C11 H16 N2 O3	224.116	2.932	52.1		360609	524615	662266	331727	734184	240208	65377.1	169997	25505.3	45204.8	91946.5	22288.7	42827	46465.3	37403	31307.1	57944.4	18160.4	16164.2	20348.2	18235.6	13594.2	14795.7	75873.1	423141	228945	23649.8	421979	526490	209814	350433	156258	484045	24690.6	410061
id_183	Pyrazole, 3,4,4,5-tetramethyl-	C7 H12 N2	124.1	2.961			149502	253001	320265	126701	290079	185152	198817	297698	102509	191157	250397	91548	122865	53071	104853	144366	132106	114563	120264	186031	155723	64942.9	163383	38103	16933.8	11749.3	53201.1	5184.78	5385.77	2719.52	7076.34	9266.53	5745.57	4126.54	7238.04
id_184	L-(-)-methionine	C5 H11 N O2 S	149.051	2.963		56.3	279112	371183	392771	426770	337401	284665	252249	277474	182696	209328	263083	213229	221947	284910	398830	378177	241112	258210	242435	264325	182442	250218	159814	55850.9	36481.4	55805.5	322810	46336.4	12725.2	28342.5	45715.3	81857.4	76065.2	101401	63724.3
id_185	g-Butyrobetaine	C7 H15 N O2	145.11	2.987			121173	146530	182503	392419	423415	389535	620219	586200	781224	568340	697814	290883	224479	489962	96675	143276	141629	90981.9	66905.3	63160.7	78503.3	85660.7	85131.7	633518	73515.4	232613	289501	374489	54285.6	247247	200890	136342	83559.4	116076	71855.9
id_187	3-Thiomorpholinecarboxylic acid	C5 H9 N O2 S	147.035	3.015			1.59613e+07	4.73266e+06	6.4631e+06	6.0081e+06	5.59943e+06	1.23381e+07	3.46603e+06	7.56753e+06	1.04037e+06	1.11495e+06	4.18886e+06	1.39207e+06	1.21412e+06	3.39301e+06	1.17442e+06	1.11695e+06	1.47638e+06	550121	826911	1.06883e+06	524210	422093	1.19745e+06	3.94539e+06	718148	145226	557275	827961	2.32648e+06	135243	215030	3.01213e+06	394503	1.3835e+06	1.82285e+06
id_188	delta-guanidinovaleric acid	C6 H13 N3 O2	159.101	3.042			54261.5	6381.03	13871.9	10297.9	12012.8	19942	22254.4	34984.9	19537	24091.3	29489.1	33204.8	19523.1	34984.8	11093.3	7404.86	29339.1	10389.1	6262.87	13585.7	14064.7	9650.75	15224.1	92125.6	380904	1.17529e+06	34075.7	439199	583540	659843	561738	1.2706e+06	888861	33285.3	208074
id_189	Histamine	C5 H9 N3	111.079	3.051			2970.6	2194.87	2762.48	3155.43	2965.73	2833.12	3462.39	5600.88	13534.5	10205.5	5083.05	11569.3	7449.99	8517.75	4266.41	3852.15	2445.37	9602.3	6780.24	5524.6	14385.7	15795.1	13964.1	148598	270637	84761.7	175701	323563	112796	151135	193051	31592.1	104172	96744.8	116954
id_190	Nicotinic acid	C6 H5 N O2	123.032	3.059	83.9	92.5	52330.6	63323.3	109166	79513.8	165265	114129	388948	285615	513191	656527	481366	893597	861305	488328	807304	599503	1.41749e+06	755349	829759	806070	918040	1.21739e+06	861488	350562	409798	989548	429260	686750	585639	941511	865420	699108	696259	301491	416774
id_191	1-(4-Methyl-1-piperazinyl)ethanone	C7 H14 N2 O	142.11	3.101		60.2	30437.6	52044.3	53091.8	39056.7	57456.3	38314.3	56835.1	86898.7	127416	80261.2	115510	103360	85062.9	108084	174971	311681	125578	384168	347325	256403	216742	278303	188191	5043.04	37028.5	11754	3519.37	14709.8	34642	3279.71	5209.3	4061.55	10210.3	2684.65	8386.96
id_192	N6-Acetyl-L-lysine	C8 H16 N2 O3	188.116	3.103	91	94.8	2.63636e+06	4.13034e+06	4.4983e+06	3.22912e+06	4.54909e+06	3.19541e+06	4.55702e+06	6.85085e+06	9.69476e+06	6.19621e+06	8.94396e+06	8.18881e+06	6.58113e+06	8.50164e+06	1.37204e+07	2.33805e+07	9.85984e+06	2.84282e+07	2.47944e+07	1.9694e+07	1.56479e+07	2.01442e+07	1.38589e+07	568699	2.90853e+06	687053	380115	899799	2.60689e+06	359671	485464	317908	915822	317445	891167
id_193	Val-Ser	C8 H16 N2 O4	204.111	3.12			172179	192416	212105	151148	152644	204521	121402	161110	60762.6	113290	125532	118541	152396	110712	28499.8	83450.4	117462	86614.9	69874.2	40714.8	53507.2	70490.1	25157.7	61650.1	44506	124381	103958	87546.1	53984.3	83734.2	123929	133217	34520.2	58744.1	69686.5
id_194	Butyryl-L-homoserine lactone	C8 H13 N O3	171.089	3.144			31471.6	79078.8	26454.1	49415.7	45471.8	37782.3	332691	790733	216432	187511	394351	109280	148243	265757	39977.5	17172.4	103395	18188.5	4693.98	122462	23553.9	18169.2	78050.8	30705.7	23549	17557.8	26749.3	49570.3	3855.59	3601.37	72433.8	4337.39	14483.1	1858.97	3184.65
id_196	L-Threonine	C4 H9 N O3	119.058	3.255	89.7	95.1	1.54716e+07	1.6645e+07	1.94011e+07	2.00328e+07	2.11324e+07	1.73838e+07	1.68553e+07	1.92641e+07	9.50939e+06	1.36011e+07	1.56625e+07	9.75224e+06	1.2068e+07	1.29904e+07	1.29293e+07	1.49794e+07	1.06321e+07	1.14986e+07	1.40883e+07	1.12259e+07	1.05959e+07	1.0034e+07	8.12832e+06	2.3375e+07	2.01675e+07	1.71844e+07	2.63792e+07	2.40386e+07	2.77843e+07	3.85298e+07	3.95728e+07	2.58103e+07	1.15249e+07	1.15868e+07	2.48755e+07
id_199	4-(Methylthio)-2-oxobutyric acid	C5 H8 O3 S	148.019	3.29			880610	385856	500560	533306	629855	741605	688677	455189	344913	471841	423218	665929	486054	554993	519018	438647	320965	270495	311113	388266	306807	295059	369009	1.69719e+06	942789	470117	472099	646133	2.02805e+06	605486	693935	1.38072e+06	1.58985e+06	258582	931894
id_200	Methionine sulfoxide	C5 H11 N O3 S	165.046	3.293	87.8	89.6	1.1243e+07	5.05116e+06	6.48501e+06	6.78635e+06	8.05373e+06	9.29595e+06	8.78652e+06	5.9894e+06	4.49823e+06	6.20207e+06	5.44681e+06	8.28562e+06	6.28881e+06	7.33979e+06	6.76903e+06	5.71904e+06	4.08372e+06	3.60518e+06	4.06059e+06	5.0052e+06	3.99211e+06	3.52095e+06	3.3912e+06	2.18762e+07	1.22619e+07	5.7557e+06	6.00377e+06	7.0953e+06	2.55637e+07	8.55415e+06	9.50178e+06	1.77121e+07	1.95938e+07	5.67775e+06	1.20367e+07
id_201	Dehydroglycine	C2 H3 N O2	73.0163	3.294			1.14038e+06	501732	659031	718766	840031	983784	921363	609568	467504	650789	559562	819566	655553	730976	691285	629182	439164	379942	448050	496017	418839	408311	367525	2.37206e+06	1.3355e+06	571639	736215	989710	3.08587e+06	941305	1.00404e+06	2.02241e+06	2.19473e+06	649638	1.33846e+06
id_203	L-Theanine	C7 H14 N2 O3	174.1	3.316			250894	271062	328548	299782	400604	365262	572619	575278	636946	523999	604327	628489	448867	395683	512955	384842	406967	318117	293919	590870	305325	231479	463354	471889	1.25858e+06	1.83645e+06	236543	727675	1.28711e+06	913274	604200	1.00308e+06	1.1574e+06	364469	1.21714e+06
id_204	4-Piperidinecarboxamide	C6 H12 N2 O	128.095	3.335	52.9		154226	152156	235512	51563.5	253264	218503	54342.3	88954.4	45772.1	48119.5	60373.3	47160.3	36000	36718.9	16571.6	20189.8	27586	22617.8	14316.9	17296.5	13251.9	12530.9	19720.7	149614	385675	348319	10879.2	309013	228768	128933	187158	188490	48990.5	36208.6	209523
id_205	DL-Cycloserine	C3 H6 N2 O2	102.043	3.344			9021.63	6609.52	5748.52	13779.2	11963.7	13069.3	21475	19741.6	21570.7	14136.2	12796.2	34260	19387.4	22920.1	87094.1	11006.8	58385.5	59103.1	10194.1	11263.3	7845.06	11050.8	15353.7	59841.6	306150	515729	6286.6	244448	585343	34074.5	66024.3	99221.1	781207	30666.2	222037
id_206	Homocitrulline	C7 H15 N3 O3	189.111	3.387			1777.88	1539.83	2861.39	1693.31	2643.42	6188.47	6938.28	6353.67	13131.5	9948.57	7696.54	6527.28	10617.2	3440.88	8629.1	9600.23	9542.37	12173.9	11563.2	10674	11904.3	12394.9	10821.7	206206	662471	1.20745e+06	111082	1.19613e+06	138445	533088	1.16176e+06	117027	12176.2	381430	263370
id_208		C9 H16 N2 O3	200.116	3.419			206968	102764	137219	193468	116080	123687	754986	1.89392e+06	321576	296773	696335	99064.4	192921	366821	11487	12779.8	127687	16205.8	15472.4	18035.2	15847	16500	15476.1	11847.7	12959.2	22481.9	25706.4	14340.2	7781.05	14372.4	10845.1	57739.6	16756.8	12693.2	64753.6
id_209	D-Carnitine	C7 H15 N O3	161.105	3.429	98.4	99.8	1.91101e+06	1.42923e+06	2.06859e+06	2.14812e+06	3.38137e+06	2.85304e+06	8.27283e+06	9.63237e+06	1.4023e+07	1.25069e+07	1.74562e+07	3.24888e+07	1.84778e+07	1.86421e+07	7.70667e+07	6.3598e+07	5.79616e+07	1.05539e+08	9.58555e+07	1.1146e+08	1.04902e+08	1.22582e+08	1.0625e+08	8.14001e+07	8.71044e+07	1.29344e+08	4.77316e+07	1.06133e+08	5.4375e+07	9.01331e+07	7.75564e+07	8.62047e+07	1.36329e+08	5.56036e+07	8.76077e+07
id_211	Diaminopimelic acid	C7 H14 N2 O4	190.095	3.53	54.3	69.9	151604	264325	328781	115279	692305	500742	1.41911e+06	1.21084e+06	3.21268e+06	2.90951e+06	2.07618e+06	4.78548e+06	5.52113e+06	3.03643e+06	7.4878e+06	7.98596e+06	5.39516e+06	1.05271e+07	1.04336e+07	6.86283e+06	7.16077e+06	7.85633e+06	4.65421e+06	128863	10112.9	103263	1.28977e+06	35930.2	37667.9	105256	237354	115090	13310	63287.1	9705.16
id_212	Acetohydroxamic acid	C2 H5 N O2	75.0319	3.559	82.7		2.71183e+06	2.17032e+06	2.90535e+06	1.69264e+06	3.20968e+06	2.45304e+06	2.33067e+06	2.51765e+06	1.18231e+06	1.95054e+06	2.22823e+06	2.14079e+06	2.1548e+06	2.87186e+06	3.27161e+06	2.83021e+06	1.78259e+06	2.29209e+06	2.58106e+06	2.55759e+06	2.02585e+06	811095	1.8868e+06	5.45587e+06	2.63451e+06	8.27702e+06	6.16411e+06	3.19135e+06	8.51558e+06	2.81835e+06	4.43381e+06	5.58017e+06	5.59865e+06	2.1993e+06	3.84303e+06
id_216	4-Guanidinobutyric acid	C5 H11 N3 O2	145.085	3.619	88.5	95.3	1.20823e+07	1.69832e+06	2.55451e+06	1.22281e+06	2.41989e+06	7.52672e+06	1.7401e+06	3.33224e+06	1.1301e+06	880665	2.0365e+06	1.53556e+06	633336	1.95411e+06	749516	500681	328536	415372	338127	838582	555872	414451	1.008e+06	1.09825e+07	1.08744e+07	8.84141e+06	7.98672e+06	1.05887e+07	8.09144e+06	5.76026e+06	6.23541e+06	9.48033e+06	4.32987e+06	5.25642e+06	5.92609e+06
id_218	β-Alanine	C3 H7 N O2	89.0475	3.681	89.6	64.1	2.24159e+06	1.98701e+06	2.64432e+06	2.09303e+06	2.43863e+06	1.63341e+06	2.38272e+06	3.0824e+06	1.49598e+06	2.8659e+06	5.51094e+06	2.55136e+06	1.94912e+06	3.13566e+06	3.37046e+06	2.48725e+06	2.51638e+06	2.44028e+06	2.23539e+06	2.95331e+06	1.28979e+06	2.6527e+06	2.15819e+06	2.49725e+06	1.82505e+06	3.01573e+06	8.46502e+06	5.70211e+06	5.67328e+06	3.57578e+06	6.1511e+06	5.8766e+06	3.63978e+06	1.08046e+06	1.45524e+06
id_220	N-NITROSOMETHYLVINYLAMINE	C3 H6 N2 O	86.0478	3.682			1.23007e+06	1.13732e+06	1.18746e+06	1.08705e+06	1.2384e+06	1.48168e+06	886760	810385	402334	578350	85762.6	510346	342164	777363	747165	604266	300206	507390	492093	711167	859580	456204	976581	67372.1	35876.4	26710.5	84868.3	16146.8	51123.2	85781.3	99660.4	28622.1	8657.45	58241.6	36969.2
id_221	L-Pyroglutamic acid	C5 H7 N O3	129.042	3.683	89.3	97	1.06163e+07	9.02704e+06	1.18518e+07	1.94203e+07	8.72414e+06	9.31122e+06	1.86502e+07	1.37123e+07	1.79978e+07	1.95454e+07	1.82851e+07	2.74659e+07	2.649e+07	1.92941e+07	3.92347e+07	3.72155e+07	3.12523e+07	3.19749e+07	3.56906e+07	2.42897e+07	2.63056e+07	3.04801e+07	1.90279e+07	4.84038e+06	103343	4.23648e+06	4.84889e+06	628815	746467	6.92203e+06	6.97601e+06	6.2644e+06	349337	2.54554e+06	259953
id_225	Acetylarginine	C8 H16 N4 O3	216.122	3.754	82.8	76.6	101363	115108	137789	26094.9	22787	23463.4	132392	59415.3	230364	143941	107524	78583.6	215921	321174	109183	81337.6	76625.4	74633.2	90237.8	121787	74453.8	113621	97288.5	69320.3	33449.4	11667.8	325495	98880.9	181182	34337.3	30354.8	19620.7	67305.8	47180.3	22136.8
id_226	D-Serine	C3 H7 N O3	105.042	3.842	88.8	99.8	3.01178e+06	3.09691e+06	975272	3.88202e+06	3.18559e+06	3.43689e+06	4.11078e+06	3.6479e+06	2.40633e+06	3.41922e+06	2.38106e+06	3.4254e+06	3.22855e+06	4.48228e+06	4.964e+06	4.18289e+06	2.22741e+06	3.25119e+06	3.13109e+06	4.25935e+06	3.30237e+06	2.75761e+06	3.42503e+06	7.03304e+06	4.03594e+06	560605	1.21835e+07	1.83402e+06	9.93555e+06	1.12498e+06	2.56535e+06	5.98548e+06	1.32569e+06	3.55395e+06	5.40837e+06
id_227	Crotonic acid	C4 H6 O2	86.0365	3.906	76.8		4.99699e+07	3.54932e+07	5.13304e+07	4.30372e+07	5.61901e+07	4.54069e+07	1.23429e+07	2.16188e+07	1.13826e+07	1.16449e+07	1.79221e+07	1.43294e+07	1.2202e+07	9.36066e+06	1.23757e+07	1.00006e+07	1.6622e+07	1.3028e+07	1.53847e+07	6.85345e+06	8.32154e+06	9.92474e+06	5.02766e+06	1.38521e+07	7.94753e+06	1.32582e+07	1.79696e+07	1.71601e+07	1.16297e+07	1.48233e+07	2.40219e+07	9.38302e+06	7.75953e+06	6.52433e+06	7.52609e+06
id_228	Pyrrole	C4 H5 N	67.042	3.914			1.01886e+06	820910	1.04732e+06	892741	1.08835e+06	961046	240676	444105	264662	232503	412928	308805	260230	263692	243043	278388	345565	289707	340617	152449	182025	273839	101083	325059	180280	279150	476638	382497	261820	316309	186701	212434	184076	149480	162979
id_229	5-Methylcytosine	C5 H7 N3 O	125.059	3.969	78.1	72.7	55686.1	23205.2	32781.8	68663.8	37248.6	24109.3	243345	177282	309623	282107	122351	258455	145125	268629	198207	174996	60678.8	162860	63013.1	203602	166188	68488	157323	121822	2501.65	63513.7	81605.4	101929	4054.97	34393.1	17647.6	22987.4	5683.59	8037.89	2150.81
id_230	Valylvaline	C10 H20 N2 O3	216.147	4.001			13391.2	12535.7	13463.6	15339.1	15708.7	13814.9	305109	48905.2	135181	167085	44484.5	174487	137891	246649	180999	114943	76898.2	73552.3	40621.5	111833	135990	43987.1	81612.7	97503.6	264121	801658	20886.7	219692	863498	253061	248571	266248	593558	16995.9	56685.9
id_235	Tiglic acid	C5 H8 O2	100.052	4.214	72.5		305015	81138.3	110029	144992	167370	229666	282386	344331	1.949e+06	1.00404e+06	1.02193e+06	3.96358e+06	1.65486e+06	1.46854e+06	1.65822e+06	1.3792e+06	2.10811e+06	1.76415e+06	877261	1.0051e+06	1.42487e+06	1.09831e+06	880337	889489	1.31145e+06	1.66955e+06	868364	2.62664e+06	2.08148e+06	1.54131e+06	1.45284e+06	1.87281e+06	1.87339e+06	446432	868531
id_236	N-Methyl-2-pyrrolidone	C5 H9 N O	99.0682	4.215	79.6		455247	227217	293378	340666	405641	440697	1.52429e+06	689925	2.16286e+06	2.14957e+06	1.78296e+06	4.04576e+06	2.11344e+06	1.61e+06	1.25998e+06	1.1103e+06	2.90517e+06	1.69464e+06	773929	826712	1.21184e+06	916920	809811	992509	1.41339e+06	2.26731e+06	1.06768e+06	2.18796e+06	1.74573e+06	2.25588e+06	1.73293e+06	1.84183e+06	1.72972e+06	687856	870639
id_241	2-Methyltetrahydrofuran-3-thiol	C5 H10 O S	118.045	4.441			9903.87	4778.85	9410.38	26918.5	9669.04	7752.86	137790	67167	124061	397650	162610	489812	656039	339961	16226	28013.5	417748	18942.5	11522.9	8009.02	12154.9	10987.4	7111.32	5920.11	3029.64	8357.75	31229.3	3883.06	5533.3	8446.13	6491.86	5980.59	4440.69	1632.98	2756.75
id_246	Muramic acid	C9 H17 N O7	251.1	4.643	70.6	78	19827	6319.84	11598.1	19989.5	38085.3	20397.5	107462	88815.1	145753	154091	107284	115934	151299	201234	78898.2	13806.5	88071	29320.1	20294	99088.4	61776.7	53890.7	88199	18921	22914.6	7997.12	36671.4	23303.9	2708.01	58704.1	30579.2	1873.7	1726.34	24841.3	12071.6
id_247	3,3,5,5-Tetramethylpyrroline-N-oxide	C8 H15 N O	141.115	4.776	56.4		55420.5	35976	40165	27410.3	29144.4	37079.7	257161	58017.3	221760	464619	251754	345474	366026	225480	142256	268480	406685	250402	151100	150033	236898	143765	145759	429530	378699	158374	99770	395779	14710.9	202561	116009	652686	365491	71274.7	222134
id_252		C7 H15 N5 O3	217.117	4.81			82303.2	75888.8	115402	55750.4	78945.9	57855.5	242181	289678	260145	332981	328814	450151	263498	341656	861812	566835	457579	650289	683727	793592	513538	741102	589170	178716	227398	485241	254768	311381	239987	231042	320217	171131	231018	58716.3	87168.8
id_253	N,N-Dihydroxy-L-valine	C5 H11 N O4	149.069	4.92			19553.3	7128.7	123929	5451.99	7856	8777.08	78982.2	136279	77831.6	77816.4	105090	14713.7	48751.9	5445.09	267364	109916	12770.1	108271	1822.13	452412	204544	129226	235192	637604	760374	2.37599e+06	1.10871e+06	119858	316792	2.36471e+06	2.07846e+06	46794.4	852344	222782	1.1515e+06
id_254	Aminolevulinic acid	C5 H9 N O3	131.058	4.95		80	518491	308996	988287	240410	372464	348858	1.45553e+06	1.94694e+06	869431	1.33002e+06	1.81721e+06	760841	1.26166e+06	799265	2.24464e+06	1.37084e+06	864315	1.72295e+06	1.06474e+06	3.82964e+06	1.65751e+06	1.31206e+06	2.06163e+06	5.31876e+06	6.47365e+06	1.87628e+07	9.8653e+06	1.67109e+06	5.87374e+06	1.63516e+07	1.67143e+07	1.339e+06	7.67118e+06	1.73112e+06	9.48437e+06
id_260	L-(+)-Citrulline	C6 H13 N3 O3	175.096	5.224	85.7	92.2	24020.5	22292.9	30879.9	30986.2	45237	40574.3	55260.2	81827.8	53203.7	68795.9	74494.7	105765	69321	88330	153420	91723.8	96362.7	108857	113882	142437	123955	137458	108820	40278.8	37009.1	153614	245527	70708.6	121185	99277.6	192838	110772	109683	21319.1	51437.5
id_261		C8 H16 N2 O	156.126	5.493			3753.53	2289.02	2899.18	2963.58	3292.65	2712.64	1.11359e+06	178500	355946	1.27917e+06	189368	205734	340169	943656	292492	522294	54041.6	165094	49221.7	167670	14676.4	132621	200104	4304.52	14876.4	2322.82	6168.94	3289.45	6863.09	4424.13	6996.65	4966.33	4004.66	1102.26	10486.9
id_262	Piperazine	C4 H10 N2	86.0842	5.5			16459.3	10057.9	12158.6	9686.94	11548.5	12975.8	19195.6	25098	26631.9	20292.8	13662.7	23328.2	7572.07	4568.59	17438.2	24279.6	46781.6	42533.3	7126.91	35796	40946.2	26233.5	31788	144892	1.55804e+06	328062	4862.56	843446	139809	105421	27771	165428	541187	20146.4	642040
id_264	2,3-Diethyl-5-methylpyrazine	C9 H14 N2	150.115	5.639			168314	146730	217237	255960	310529	274498	893103	551411	763788	1.06254e+06	663255	749107	933787	1.05112e+06	838058	725364	824521	738964	657087	572190	737134	798377	427077	949381	1.10581e+06	836763	1.06704e+06	1.03928e+06	1.19878e+06	1.17878e+06	1.00759e+06	558953	1.15727e+06	128332	1.2734e+06
id_267	2-Ethyl-4-methyl imidazolin	C6 H12 N2	112.1	6.212			11566	10098.1	14748.4	11212.2	18008.7	18563.3	42166.9	37114.8	47219.2	51787	39517.9	56291.3	55263.6	53728	65785.4	49744.4	58279	63256.3	19429	56620.8	38327	58545.9	49962.3	112455	477827	446033	16928.4	263915	315644	167927	101596	150407	726521	17672.7	201845
id_268		C5 H11 N3	113.095	6.221			3354.8	2423.6	3024.35	6951.31	3538.18	7498.43	21044.6	18574.1	30438.7	34250.3	26613.5	36270.4	39628.7	35034.4	39117.3	37969.2	39808.6	47054.6	22760.6	38184.9	45513	42820.5	33134.1	198359	761910	330348	6919.84	362864	317556	149728	92536.3	165563	731892	17143.5	425787
id_269	1,3,5-Trimethylpyrazole	C6 H10 N2	110.084	6.257			18245.5	24745.3	30218.2	32921.9	51700.3	30541	73339.4	58426.9	72110	109964	60942.2	103767	127452	110385	218500	160581	105196	208042	117818	191920	238833	165181	181341	328541	787088	787314	148676	490183	689273	576621	247534	380464	936838	61519.9	416764
id_271	Isonipecotamide	C6 H12 N2 O	128.095	6.46			190788	153613	248295	131529	284238	216534	340051	333646	290334	437310	299505	417623	414118	429339	448771	498743	604803	638314	1.01336e+06	497611	630110	775803	434373	304582	563643	578697	617466	480087	177115	272767	164781	536047	803519	76946.2	282271
id_273	2-(Diethylamino)ethanol	C6 H15 N O	117.115	6.616			119277	115728	177791	109400	266580	198749	292215	202591	253330	474519	264511	410431	501099	439899	807060	1.09389e+06	859576	1.61733e+06	1.55192e+06	831140	1.65306e+06	2.465e+06	725420	287229	583202	432804	70192.7	611480	217208	292265	264432	670164	633458	88791.6	320888
id_274	methyprylon	C10 H17 N O2	183.126	6.725			38947.9	15270.3	34492.7	12540.4	5515.68	24334.4	5556.5	5908.83	16285	48844.5	13401	361341	84459.5	51448.7	269370	32689.5	921297	445419	1.76018e+06	116793	246162	1.18377e+06	58768	10034.1	5851.5	3586.54	41043.4	3890.19	389.067	4616.99	4259.43	14736.8	3573.83	1408.29	7537.26
id_276	Diethanolamine	C4 H11 N O2	105.079	6.826	77.1		36934.5	104099	252416	79268.7	162712	443029	140803	152797	57337.5	92673.3	494302	76411.2	97216.9	156294	133695	104072	96801.5	97962.6	87253	103997	61221.1	96606.7	6770.6	15112	7917.97	82513.7	4641.94	36226.8	46401.9	29238.8	56890.5	42347.8	36206.9	11716.8	14352.1
id_277	morpholine-4-carboximidamide hydrobromide	C5 H11 N3 O	129.09	6.995	60.6		3.88418e+06	2.21584e+06	2.73711e+06	2.63285e+06	3.63499e+06	3.6104e+06	3.33138e+06	3.54258e+06	2.67715e+06	2.66806e+06	2.7492e+06	4.4411e+06	1.8596e+06	2.15377e+06	4.06209e+06	2.74277e+06	660697	2.71294e+06	1.87017e+06	2.7676e+06	2.15997e+06	2.86656e+06	1.4898e+06	3.20799e+07	9.38065e+06	853628	3.7433e+07	1.07301e+07	4.59387e+06	1.07216e+07	4.32576e+07	7.60974e+06	2.14041e+06	9.32936e+06	5.48595e+06
id_280	2-ETHYLIMIDAZOLINE	C5 H10 N2	98.0841	7.314			755095	371175	411201	493651	719366	26821.5	1.11625e+06	1.11688e+06	986916	524351	869143	879283	732009	887875	941841	606110	584955	706054	472536	924674	712567	426157	547645	1.35908e+07	5.77725e+07	5.16402e+07	4.70982e+06	1.08537e+06	1.21748e+07	1.68554e+07	3.41359e+07	2.12707e+07	2.83423e+07	2.12783e+06	2.87721e+07
id_281	1-(4-Aminobutyl)urea	C5 H13 N3 O	131.105	7.382			81222.6	46822.4	61977.8	65231.5	127080	108215	306816	308493	1.65277e+06	491962	543411	2.14607e+06	566658	549273	1.23696e+06	141833	399942	165813	133099	401831	187313	144528	240661	173033	4530.14	64721.6	144724	2.63681e+06	9535.01	73498.2	61706.4	100388	5258.61	24241.4	3613.96
id_282	Diethylamine	C4 H11 N	73.089	7.416			104931	85230.5	124597	74322.3	186763	187196	2.23197e+06	391849	1.00316e+06	3.21489e+06	460041	779894	1.24e+06	3.21861e+06	929119	1.16175e+06	365073	570590	359183	831841	1.07078e+06	618199	705309	139766	155756	272611	211241	159831	71430	168168	146867	307123	185594	14498.7	124040
id_283	Lysidine	C4 H8 N2	84.0685	7.507			40322.6	19644.9	21967.2	26520.7	27116.8	56268.3	20293	29653.9	25430.3	25321.8	24786.5	17461.2	15105.5	16112.9	38063.9	12679.2	13630	50475.4	12529.6	110026	62537.6	7135.56	80584.4	8.85746e+06	8.88807e+06	1.0027e+07	1.05366e+06	3.42497e+06	1.0975e+07	8.09293e+06	5.41357e+06	4.3028e+06	1.14821e+07	1.5126e+06	3.69154e+06
id_288	1-Piperideine	C5 H9 N	83.0733	8.714			594203	569268	545620	372969	879595	915017	1.02808e+06	844347	921703	1.06131e+06	870681	797801	995563	899508	1.043e+06	1.12105e+06	703881	1.01492e+06	1.17504e+06	959167	1.30126e+06	757090	1.08062e+06	1.97671e+06	1.24359e+06	2.88771e+06	1.84203e+06	1.21295e+06	1.99913e+06	3.43665e+06	4.28451e+06	2.43322e+06	1.04022e+06	672776	1.1765e+06
id_290	Deanol	C4 H11 N O	89.0838	8.871			240747	128561	215414	247895	241779	193987	571451	23560.8	904547	967926	892425	1.36958e+06	1.43345e+06	1.62409e+06	324034	378718	1.32781e+06	249789	361067	222637	206222	330558	206336	1.08986e+06	135243	448182	2.77647e+06	1.4482e+06	202458	567707	1.38955e+06	274715	114452	143396	59461.3
id_294	1-Nitrosopiperazine	C4 H9 N3 O	115.074	9.101			630781	336911	586596	238713	726055	722818	675976	943815	1.08633e+06	543793	947096	921893	922498	412496	812989	874711	619651	1.19395e+06	1.4841e+06	275693	516142	619884	418428	5.69011e+06	6.3034e+06	4.02003e+06	785668	5.49699e+06	4.2757e+06	4.43013e+06	8.4308e+06	1.5787e+06	4.23563e+06	184663	951492
id_298	Tetramethylurea	C5 H12 N2 O	116.095	9.311			364754	214224	357446	449929	655619	439358	594849	1.28723e+06	392949	998722	1.28176e+06	1.27572e+06	1.12092e+06	1.08144e+06	510540	399789	1.24952e+06	269345	411215	1.07177e+06	223413	261897	1.00169e+06	817572	717765	1.50033e+06	1.17739e+06	211142	541128	1.07459e+06	1.40442e+06	671142	1.08296e+06	90418.7	171227
id_299		C5 H9 N3 O	127.074	9.398			323659	14433.3	26850.7	38877.6	22338.8	115722	19289.8	47598.5	26560.6	9874.66	31455.8	32520.5	17105.9	22011.8	9750.09	13991.7	12512.4	14400.2	20013.2	14985.4	4055.73	10199.8	13683.8	210500	146081	80405.3	70733.4	197872	76952.8	160085	278923	107317	101916	19890.5	88210.9
id_300		C12 H22 N2 S	226.151	9.439			92439.4	98463.7	161388	197042	172647	135359	167518	266160	499863	360354	491525	645505	227827	575461	487133	372501	587095	234459	288406	242321	163450	317418	349020	176841	76536.9	252019	305461	119657	133229	300510	227704	277217	104239	69769.4	147930
id_301		C11 H19 N3 O2	225.148	9.472			891785	920547	1.52788e+06	1.81065e+06	1.66416e+06	867515	2.30838e+06	4.03029e+06	1.05208e+06	3.34967e+06	2.78008e+06	2.01523e+06	4.53259e+06	5.28695e+06	4.48029e+06	2.21399e+06	2.19959e+06	3.6529e+06	4.62656e+06	2.19788e+06	2.41777e+06	2.92715e+06	3.20249e+06	1.66391e+06	729931	2.31544e+06	2.90011e+06	1.12483e+06	1.29053e+06	2.7807e+06	1.88298e+06	2.56675e+06	1.99437e+06	653001	1.39505e+06
id_302	2-Pyrrolidone	C4 H7 N O	85.0525	9.81			1.21102e+08	1.06419e+08	1.04758e+08	2.82424e+07	1.12016e+08	1.22108e+08	693141	211649	235626	709792	1.34779e+06	651418	1.36506e+06	807221	702535	1.59132e+06	3.99461e+06	771134	1.97371e+06	480557	449305	2.71258e+06	676363	1.57731e+06	2.20583e+06	1.23241e+06	1.75534e+06	1.59928e+06	1.0819e+06	701139	3.623e+06	1.10167e+06	1.01497e+06	343069	1.00856e+06
id_305		C8 H15 N5 O2	213.123	12.482			72756.5	52651.4	90495.6	158022	64510.9	121042	272117	314976	428183	210522	358188	454830	255675	169127	140296	87774.1	106829	21650.6	24951.5	49200.8	11571.8	15222.9	27563	6785.28	1472.72	21219.5	4682.51	1669.59	13495.3	3985.91	2572.48	22732.7	22731.6	1851.72	2022.92
